# Supplementary material for: Metabolic Footprint of Diabetes: A Multiplatform Metabolomics Study in an Epidemiological Setting
Source: PLoS One. 2010 Nov 11;5(11):e13953. doi: 10.1371/journal.pone.0013953 (PMC2978704; doi:10.1371/journal.pone.0013953)
Supplement: Table S1 — Correlation data (R) for metabolites that were measured on more than one platform. (0.03 MB XLS) [file pone.0013953.s002.xls]

## Sheet: legend
Supplemental Table S1 - Correlation data (R) for metabolites that were measured on more than one platform
collumn	description
R Biocrates-Chenomx	Correlation coefficient (R) between Biocrates and Chenomx measurements
R Biocrates-Metabolon	Correlation coefficient (R) between Biocrates and Metabolon measurements
R Chenomx-Metabolon	Correlation coefficient (R) between Chenomx and Metabolon measurements
minimal R	Smallest correlation coefficient (R) in that row

## Sheet: platform intercomparision
Metabolite	R Biocrates-Chenomx	R Biocrates-Metabolon	R Chenomx-Metabolon	minimal R
C8		0.950263		0.950263
C10		0.938083		0.938083
C2		0.890505		0.890505
C3		0.888257		0.888257
2-Hydroxybutyrate			0.883176	0.883176
C6		0.883176		0.883176
3-Hydroxybutyrate			0.857321	0.857321
Citrulline		0.837257		0.837257
C5		0.817313		0.817313
Serotonine		0.791833		0.791833
C12		0.78867		0.78867
C14:1		0.783582		0.783582
Glycine		0.746994		0.746994
Serine		0.72111		0.72111
Docosahexaenoic acid		0.719027		0.719027
Kynurenine		0.70993		0.70993
C5-DC		0.704982		0.704982
Glutamate		0.689202		0.689202
C18:1		0.687023		0.687023
Lactate			0.67082	0.67082
PC a C20:4 [alt]		0.65192		0.65192
Proline	0.740945	0.839047	0.642651	0.642651
Tryptophan		0.626099		0.626099
Glucose	0.649615	0.622896	0.811788	0.622896
C0		0.61887		0.61887
Alanine	0.750333	0.803119	0.603324	0.603324
Arachidonic Acid		0.594979		0.594979
PC a C18:1 [alt]		0.585662		0.585662
Arginine		0.568331		0.568331
C16		0.555878		0.555878
Threonine		0.531977		0.531977
C4		0.513809		0.513809
Valine	0.650385	0.66106	0.50892	0.50892
Tyrosine	0.630079	0.718331	0.483735	0.483735
(Iso)leucine	0.483735			0.483735
Pyruvate			0.452769	0.452769
Citrate			0.449444	0.449444
Isoleucine			0.439318	0.439318
Methionine	0.600833	0.690652	0.4	0.4
C5:1-DC		0.396232		0.396232
Leucine			0.372827	0.372827
Glutamine			0.281069	0.281069
Phenylalanine	0.314643	0.472229	0.242899	0.242899
Aspartate		0.192354		0.192354
Pyroglutamate			0.187083	0.187083
Thromboxan B2		0.161245		0.161245
Histidine	0.262679	0.45607	0.0894427	0.0894427
Glycerol			0	0
Lysine	0.0316228	0	0.264575	0
Ornithine		0		0
