# Supplementary material for: Metabolic Footprint of Diabetes: A Multiplatform Metabolomics Study in an Epidemiological Setting
Source: PLoS One. 2010 Nov 11;5(11):e13953. doi: 10.1371/journal.pone.0013953 (PMC2978704; doi:10.1371/journal.pone.0013953)
Supplement: Table S2 — Association data for all 482 metabolite concentrations with diabetes state. (0.21 MB XLS) [file pone.0013953.s003.xls]

## Sheet: legend
Supplemental Table S2 - Association data for all 482 metabolite concentrations with diabetes state
collumn	description
metabolite	metabolite name [measurement platform]
mean	mean concentration of mean count rate
sd	standard deviation
sd/mean	s.d. over mean
mean diab	mean in diabetes group
mean nd	mean in control group
%change	% difference between groups
ncases	number of measurements
max p-value	largest p-value among the three tests (linear, logscaled, Kendal)
max q-value	largest q-value (pFDR)
unscaled p-value	p-value of the linear model
unscaled q-value	q-value of the linear model
unscaled eta2	partial eta2 (explained variance, R2)
logscaled p-value	p-value of the model using log scaled data
logscaled q-value	q-value of the model using log scaled data
logscaled eta2	eta2 of the model using log scaled data
Kendal p-value	p-value of the Kendal test
Kendal q-value	q-value of the Kendal test
Kendal Tau	Kendal's Tau

## Sheet: metabolite concentrations
metabolite	mean	sd	sd/mean	mean diab	mean nd	%change	ncases	max p-value	max q-value	unscaled p-value	unscaled p-value	unscaled p-value	logscaled p-value	logscaled q-value	logscaled eta2	Kendal p-value	Kendal q-value	Kendal Tau
glucose [Metabolon]	3.62717e+07	8.52694e+06	0.235086	4.18939e+07	3.25235e+07	0.288111	99	8.21311e-08	4.95793e-05	6.88505e-09	3.18425e-05	0.293751	2.46812e-09	1.09517e-06	0.308211	8.21311e-08	4.95793e-05	-0.444642
H3-HNAc2-NANA [Biocrates]	3.19427	1.97414	0.618025	4.46245	2.34881	0.899875	99	2.37767e-08	4.34113e-05	1.94331e-08	4.34113e-05	0.278842	2.37767e-08	5.27518e-06	0.27591	1.26794e-08	2.05994e-05	-0.471695
Glucose [Chenomx]	4541.41	1451.75	0.319669	5467.55	3923.98	0.393368	100	3.02007e-07	0.000106308	2.28884e-08	4.92362e-05	0.274059	5.00553e-08	7.40363e-06	0.262672	3.02007e-07	0.000106308	-0.422428
HNAc-H2-dH [Biocrates]	6.16193	2.92038	0.47394	8.06459	4.89349	0.648027	99	8.17898e-08	3.45161e-05	1.11893e-08	3.45161e-05	0.286809	8.17898e-08	9.07308e-06	0.257715	2.56046e-08	2.60902e-05	-0.461646
mannose [Metabolon]	1.16523e+06	352022	0.302106	1.37912e+06	1.02264e+06	0.348587	99	1.28647e-06	0.000259668	1.42119e-07	0.000110749	0.249445	2.35051e-07	2.08597e-05	0.241843	1.28647e-06	0.000259668	-0.401479
DH [Biocrates]	3.37854	1.24889	0.369653	4.08062	2.91048	0.402044	99	3.21828e-06	0.000491251	1.47263e-06	0.000486666	0.213541	1.26872e-06	9.38274e-05	0.215873	3.21828e-06	0.000491251	-0.385986
1,5-anhydroglucitol (1,5-AG) [Metabolon]	485509	235236	0.484515	355839	571955	-0.377856	98	5.08723e-06	0.000798001	2.98146e-06	0.000798001	0.204309	5.08723e-06	0.000322477	0.195731	3.97951e-06	0.000570389	0.38437
H2 [Biocrates]	1.71637	1.19977	0.699017	2.24877	1.36144	0.651756	99	0.000205632	0.0138233	0.000205632	0.0138233	0.133052	2.70506e-05	0.00150038	0.16683	5.9545e-05	0.00379526	-0.332787
phenylacetylglutamine [Metabolon]	1.36113e+06	1.18805e+06	0.872839	1.83974e+06	1.04206e+06	0.765479	99	0.000814017	0.030124	0.000814017	0.030124	0.109657	6.21768e-05	0.00276452	0.153084	6.92051e-05	0.00420317	-0.329934
HNAC [Biocrates]	1.39965	0.306738	0.219152	1.54083	1.30554	0.180223	99	0.000112946	0.00951762	0.000112946	0.00951762	0.143125	6.23024e-05	0.00276452	0.15305	5.27424e-05	0.00349297	-0.335152
H1 [Biocrates]	2238.61	281.872	0.125914	2109.49	2324.69	-0.0925697	99	0.000152831	0.0100567	0.000122393	0.0100567	0.141779	0.000126931	0.00512023	0.141169	0.000152831	0.00704632	0.313872
3-indoxyl sulfate [Metabolon]	1.90256e+06	912354	0.479541	2.31941e+06	1.62465e+06	0.427638	99	0.000214836	0.0103101	0.000127777	0.0103101	0.141057	0.000165072	0.00610389	0.136754	0.000214836	0.0088161	-0.306874
glutamylvaline [Metabolon]	120486	38407.7	0.318775	137721	108995	0.26355	99	0.000293407	0.0123903	0.000171942	0.0123903	0.136068	0.000293407	0.00959993	0.12704	0.000240305	0.00947701	-0.304509
homocitrulline [Metabolon]	73627.1	57519.3	0.781224	98682.2	56923.7	0.733587	85	0.000774753	0.0292485	0.000774753	0.0292485	0.128001	0.000308536	0.00959993	0.14596	0.000553067	0.0162811	-0.30948
creatinine [Metabolon]	1.0734e+06	293961	0.273859	1.18935e+06	996106	0.193998	99	0.00106083	0.0350429	0.00106083	0.0350429	0.105118	0.000324521	0.00959993	0.125332	0.000186559	0.00806365	-0.30983
glycerophosphorylcholine (GPC) [Metabolon]	305082	80434.6	0.263649	272743	326641	-0.165006	98	0.00141658	0.0313416	0.00087027	0.0313416	0.109584	0.00041688	0.0115613	0.122264	0.00141658	0.0290088	0.265937
KYNURENINE [Biocrates]	7.01167	2.04217	0.291253	7.85653	6.44844	0.218361	100	0.00203358	0.0359767	0.000549418	0.0240889	0.115253	0.000503625	0.0129117	0.116723	0.00203358	0.0359767	-0.254469
oleamide [Metabolon]	2.34074e+06	2.35062e+06	1.00422	1.98854e+06	2.57554e+06	-0.227913	99	0.307867	0.647695	0.224547	0.572643	0.0151692	0.166006	0.362863	0.0196856	0.307867	0.647695	0.0845529
PC aa C34:4 [Biocrates]	3.22463	1.41188	0.437844	2.66406	3.59834	-0.259644	100	0.000939911	0.0325576	0.000939911	0.0325576	0.106154	0.000649097	0.0147924	0.112432	0.000470734	0.0147131	0.288389
gamma-glutamylisoleucine* [Metabolon]	53951.5	20341.9	0.37704	62051.2	48551.7	0.278044	92	0.00138623	0.0408078	0.00138623	0.0408078	0.107945	0.000666735	0.0147924	0.121354	0.000729936	0.0193807	-0.290704
Uronic Acid [Biocrates]	5.85425	4.47505	0.764411	7.21489	4.94716	0.458391	99	0.0125984	0.136727	0.0125984	0.136727	0.0624652	0.00079581	0.0168153	0.110044	0.000344064	0.0119079	-0.296761
SM (COOH) C18:2 [Biocrates]	4.1116	1.41541	0.344247	3.53071	4.49885	-0.215199	100	0.00106024	0.0256506	0.000612235	0.0256506	0.113422	0.00106024	0.0213845	0.104107	0.000810674	0.0206926	0.276203
SM C14:0 [Biocrates]	7.39786	2.39063	0.323151	6.50146	7.99546	-0.186856	100	0.00236939	0.0479578	0.0018443	0.0479578	0.0946784	0.00121645	0.0234683	0.10177	0.00236939	0.0396589	0.250672
PC a C20:4 (alt) [Biocrates]	4.95257	1.77281	0.357958	4.33809	5.36223	-0.190992	100	0.00412944	0.0756002	0.00412944	0.0756002	0.0809044	0.0014419	0.0266587	0.0988749	0.00266139	0.0427419	0.247771
pentadecanoate (15:0) [Metabolon]	801039	454818	0.567785	691395	874135	-0.209052	62	0.286943	0.50072	0.117529	0.420028	0.0403369	0.286943	0.50072	0.018876	0.14172	0.424339	0.154849
PC aa (OH, COOH) C28:4 [Biocrates]	6.57187	1.9315	0.293905	5.87994	7.03316	-0.163969	100	0.00299115	0.0628884	0.00299115	0.0628884	0.0864193	0.00166663	0.0284434	0.0964062	0.000470734	0.0147131	0.288389
SM (COOH) C18:3 [Biocrates]	7.34757	2.11409	0.287726	6.56772	7.86747	-0.165206	100	0.00544912	0.0645866	0.00220453	0.0529589	0.0916331	0.00177375	0.0288044	0.0953438	0.00544912	0.0645866	0.229202
3-hydroxybutyrate (BHBA) [Metabolon]	969113	994703	1.02641	1.22698e+06	797200	0.539114	99	0.0341951	0.22879	0.0341951	0.22879	0.0454109	0.00187325	0.0288044	0.0953428	0.000619802	0.0174545	-0.283814
caproate (6:0) [Metabolon]	496846	154021	0.309998	445378	531158	-0.161496	99	0.00645011	0.0917159	0.00593269	0.0917159	0.0754503	0.0015116	0.0268296	0.0990346	0.00645011	0.0714741	0.225869
PHENYLALANINE [Biocrates]	72.9787	10.3087	0.141256	76.7961	70.4337	0.090331	100	0.00428197	0.0562768	0.00211479	0.0517215	0.0923427	0.00241599	0.0357347	0.0900688	0.00428197	0.0562768	-0.235585
SM (COOH) C16:2 [Biocrates]	2.89478	1.13915	0.393518	2.48181	3.17009	-0.217116	100	0.00305503	0.0585971	0.00264837	0.0585971	0.0884997	0.00283127	0.0405262	0.0873583	0.00305503	0.0464805	0.244289
SM C22:2 [Biocrates]	4.78501	1.72121	0.359709	4.28586	5.11777	-0.162552	100	0.0171177	0.160351	0.0171177	0.160351	0.0566311	0.00329407	0.0456771	0.08477	0.00115153	0.025437	0.26808
erythronate* [Metabolon]	58589.1	51396.3	0.877232	71531.3	49961	0.431744	97	0.0412415	0.252042	0.0412415	0.252042	0.0431263	0.0039063	0.0522165	0.0843401	0.0017966	0.033372	-0.261581
PC ae C40:1 (alt) [Biocrates]	4.47423	1.4669	0.327855	3.94165	4.82929	-0.183803	100	0.00400102	0.0580045	0.00260731	0.0580045	0.0887667	0.00400102	0.0522165	0.0814448	0.00200971	0.0357453	0.254734
SM (COOH) C18:1 [Biocrates]	7.28407	2.20457	0.302657	6.51166	7.79901	-0.165065	100	0.00675167	0.0733528	0.00372579	0.0712098	0.0826638	0.00413198	0.0523848	0.0808939	0.00675167	0.0733528	0.2234
1-stearoylglycerophosphoinositol [Metabolon]	329217	126386	0.383899	290300	355162	-0.182626	99	0.0114792	0.13031	0.0114792	0.13031	0.0640661	0.00433291	0.0534064	0.0808769	0.00905731	0.0877431	0.216408
erythritol [Metabolon]	106169	85228.4	0.802766	129345	90717.6	0.425797	99	0.0261438	0.199509	0.0261438	0.199509	0.0499656	0.00492896	0.0581098	0.078651	0.00244067	0.0403656	-0.251294
PC ae C36:3 [Biocrates]	19.431	6.79787	0.349847	17.2213	20.9041	-0.176175	100	0.00923282	0.102116	0.00730384	0.102116	0.0711508	0.00497643	0.0581098	0.0777128	0.00923282	0.0888592	0.214696
glycerol [Metabolon]	143607	47692.4	0.332104	128055	153975	-0.168341	99	0.00887027	0.102121	0.00730816	0.102121	0.0718507	0.00541653	0.0585372	0.0770221	0.00887027	0.0867011	0.217
mannitol [Metabolon]	144858	255890	1.76649	202526	106412	0.903219	89	0.0834558	0.356274	0.0834558	0.356274	0.0340449	0.00543982	0.0585372	0.0854519	0.00328505	0.0486236	-0.257304
arachidonate (20:4n6) [Metabolon]	6.43306e+06	1.98275e+06	0.308212	5.79793e+06	6.85648e+06	-0.154386	99	0.00845693	0.110771	0.00845693	0.110771	0.0693317	0.0054835	0.0585372	0.0768099	0.00749389	0.0783986	0.22173
cysteine [Metabolon]	128310	38245.2	0.29807	116208	136378	-0.147898	95	0.0110262	0.127554	0.0110262	0.127554	0.067463	0.00554071	0.0585372	0.0798082	0.00449426	0.0577447	0.240607
2-methylbutyroylcarnitine [Metabolon]	149950	66050.9	0.440486	172886	134659	0.283875	87	0.0114684	0.107839	0.00803619	0.107839	0.0797739	0.00603405	0.0622667	0.0853617	0.0114684	0.100832	-0.223862
Isoleucine [Chenomx]	53.5451	13.1332	0.245273	57.6769	50.7905	0.135583	100	0.0095041	0.117944	0.0095041	0.117944	0.066652	0.00775345	0.0779078	0.0701297	0.0086797	0.0856199	-0.216437
ADSGEGDFXAEGGGVR* [Metabolon]	479925	223347	0.465378	552838	431317	0.281746	97	0.00795529	0.104953	0.00766127	0.104953	0.0724838	0.00795529	0.0779078	0.0718213	0.00511889	0.0624503	-0.234487
PC ae C38:5 [Biocrates]	32.8167	8.52345	0.259729	30.0303	34.6743	-0.133934	100	0.0117729	0.102332	0.0069626	0.0995371	0.0719688	0.00807649	0.0779078	0.0694321	0.0117729	0.102332	0.207733
gamma-glutamylglutamine [Metabolon]	427266	126009	0.294919	379901	458843	-0.172046	94	0.00846496	0.0799177	0.0024354	0.0558216	0.0955378	0.00846496	0.0799177	0.0729612	0.00173691	0.0327602	0.266602
cholesterol [Metabolon]	4.75544e+06	1.06058e+06	0.223025	4.44947e+06	4.95942e+06	-0.102825	99	0.0181078	0.165047	0.0181078	0.165047	0.0562373	0.00888442	0.0821304	0.0684813	0.00887027	0.0867011	0.217
PC a C18:1 (alt) [Biocrates]	14.7451	5.26292	0.356927	13.3806	15.6547	-0.145265	100	0.0335759	0.226581	0.0335759	0.226581	0.0452619	0.00954593	0.0857611	0.066577	0.00298594	0.0459013	0.244869
2-stearoylglycerophosphocholine* [Metabolon]	143290	87750.3	0.612396	120760	158310	-0.237192	99	0.0359994	0.235089	0.0359994	0.235089	0.0445421	0.00966372	0.0857611	0.0670318	0.0150318	0.117967	0.201626
PC ae C40:4 [Biocrates]	4.51001	1.31922	0.29251	4.09052	4.78967	-0.14597	100	0.0155045	0.120289	0.00873694	0.112685	0.0680893	0.00991046	0.0862262	0.0659373	0.0155045	0.120289	0.199609
ALANINE [Biocrates]	289.233	57.403	0.198467	307.323	277.173	0.108779	100	0.0194942	0.137005	0.00937822	0.11712	0.0668796	0.0110218	0.0930242	0.0641239	0.0194942	0.137005	-0.192646
3-Hydroxybutyrate [Chenomx]	60.1061	63.4229	1.05518	72.7131	51.7014	0.406403	98	0.107332	0.402416	0.107332	0.402416	0.0267865	0.0111111	0.0930242	0.0652815	0.00642967	0.0714741	-0.227061
PC ae C38:6 [Biocrates]	11.3225	3.63085	0.320675	10.1235	12.1219	-0.16486	100	0.0140667	0.113604	0.00638847	0.0952739	0.0734403	0.0116988	0.0951104	0.0631074	0.0140667	0.113604	0.20251
PC ae C38:4 [Biocrates]	29.4509	7.25419	0.246314	27.224	30.9355	-0.119976	100	0.0180745	0.131375	0.0114592	0.130196	0.0634602	0.0117889	0.0951104	0.0629765	0.0180745	0.131375	0.194967
2-hydroxybutyrate (AHB) [Metabolon]	732984	323749	0.441686	844232	658819	0.281432	99	0.0122605	0.101212	0.0046161	0.0803075	0.0797836	0.0122605	0.0971488	0.0629329	0.0115925	0.101212	-0.209313
2-Hydroxybutyrate [Chenomx]	27.3468	12.8609	0.470287	32.115	24.168	0.328822	97	0.0126313	0.0983306	0.00242165	0.0556706	0.0927498	0.0126313	0.0983306	0.0636984	0.00756755	0.0789246	-0.223709
PC ae C38:3 [Biocrates]	10.3976	2.96567	0.285227	9.57309	10.9473	-0.125527	100	0.0224335	0.184322	0.0224335	0.184322	0.0520494	0.0133407	0.102063	0.0608698	0.0135254	0.110878	0.203671
PC ae C36:5 (alt) [Biocrates]	19.4278	6.53234	0.336237	17.4486	20.7472	-0.15899	100	0.0138629	0.136862	0.0126199	0.136862	0.0618158	0.0138629	0.10426	0.0602161	0.0132617	0.10957	0.204251
SM C26:3 [Biocrates]	3.07788	1.11266	0.361502	2.77728	3.27828	-0.152824	100	0.0266379	0.201393	0.0266379	0.201393	0.0491506	0.0142517	0.105398	0.0597455	0.0158071	0.121787	0.199029
SM (OH) C26:0 [Biocrates]	30.7244	11.6911	0.380516	27.3779	32.9554	-0.169245	100	0.0186514	0.167595	0.0186514	0.167595	0.0551753	0.0145879	0.106115	0.0593489	0.0120102	0.103547	0.207152
SM C28:4 [Biocrates]	5.18375	1.53316	0.295764	4.73621	5.4821	-0.13606	100	0.0163803	0.156717	0.0163803	0.156717	0.0573789	0.0152708	0.108378	0.0585708	0.00798833	0.0813733	0.218758
N-acetylalanine [Metabolon]	26446.6	9165.16	0.346553	29109	24671.7	0.179856	98	0.0181808	0.165407	0.0181808	0.165407	0.0567395	0.0155471	0.108378	0.0594492	0.011664	0.101688	-0.210178
gamma-glutamylphenylalanine [Metabolon]	96851.8	29170	0.301182	106366	90509.1	0.175196	98	0.0335789	0.187288	0.00750208	0.103652	0.0721187	0.0156317	0.108378	0.0593551	0.0335789	0.187288	-0.17709
SM (OH,COOH) C18:2 [Biocrates]	95.7501	31.1428	0.325251	87.1219	101.502	-0.141675	100	0.0229173	0.18641	0.0229173	0.18641	0.0516888	0.0161064	0.108455	0.0576654	0.0198639	0.138302	0.192066
PC ae C38:2 [Biocrates]	11.9716	3.20915	0.268063	11.0631	12.5774	-0.120396	100	0.027154	0.174053	0.0200191	0.174053	0.0539761	0.0161316	0.108455	0.0576388	0.027154	0.165089	0.182201
XLEUCINE [Biocrates]	142.793	23.7865	0.16658	149.685	138.199	0.0831142	100	0.0172206	0.160891	0.0172206	0.160891	0.0565294	0.0165977	0.109068	0.057155	0.00533223	0.0637902	-0.229783
stachydrine [Metabolon]	2.26252e+06	2.088e+06	0.922864	2.9473e+06	1.806e+06	0.631953	99	0.016887	0.109068	0.00696671	0.0995715	0.0726765	0.016887	0.109068	0.0574335	0.0115925	0.101212	-0.209313
(Iso)leucine [Chenomx]	156.813	38.6498	0.246471	168.862	148.78	0.134977	100	0.0172741	0.122468	0.0101994	0.122468	0.0654468	0.0172741	0.109068	0.0564768	0.0108646	0.097758	-0.210054
METHIONINE [Biocrates]	41.4644	7.33594	0.176921	43.5079	40.1021	0.0849279	100	0.0221669	0.183125	0.0221669	0.183125	0.0522515	0.0173595	0.109068	0.056393	0.0113107	0.100169	-0.208893
PC ae C36:4 [Biocrates]	35.9871	10.8773	0.302256	32.8178	38.1	-0.138641	100	0.017832	0.157878	0.0165837	0.157878	0.0571693	0.017832	0.109068	0.0559373	0.0164279	0.124473	0.197868
asparagine [Metabolon]	108779	30695.5	0.282181	118186	102508	0.152946	97	0.0178508	0.138279	0.0128691	0.138279	0.0633713	0.0178508	0.109068	0.0576424	0.0137102	0.111903	-0.206453
1-stearoylglycerophosphocholine [Metabolon]	3.08182e+06	1.30031e+06	0.421931	2.761e+06	3.2957e+06	-0.162242	99	0.0951939	0.34018	0.0440857	0.260767	0.0411317	0.0184687	0.109068	0.0558994	0.0951939	0.34018	0.138359
Pentose [Biocrates]	14.5241	6.64068	0.457217	16.038	13.5149	0.186687	99	0.0632703	0.312198	0.0632703	0.312198	0.0351139	0.0185689	0.109068	0.0558068	0.0120724	0.103671	-0.208066
ASPARTATE [Biocrates]	27.8235	5.03374	0.180917	29.2647	26.8628	0.0894134	100	0.0252576	0.167482	0.0186296	0.167482	0.0551952	0.0185695	0.109068	0.05525	0.0252576	0.158554	-0.184522
PC ae C40:3 [Biocrates]	2.19843	0.853859	0.388394	1.95089	2.36347	-0.174565	100	0.0353997	0.193159	0.0171489	0.160527	0.0566002	0.0186808	0.109068	0.0551486	0.0353997	0.193159	0.173497
ADpSGEGDFXAEGGGVR* [Metabolon]	704480	302888	0.429945	811516	633123	0.281768	98	0.0202281	0.116568	0.00380176	0.0720659	0.0839679	0.0202281	0.116568	0.0548953	0.00671094	0.0732756	-0.225904
Alanine [Chenomx]	313.571	78.2038	0.249397	336.106	298.548	0.125803	100	0.0307692	0.177919	0.0178557	0.16388	0.0559148	0.0208136	0.118405	0.0533171	0.0307692	0.177919	-0.178139
total DMA [Biocrates]	3.6635	2.34866	0.641096	4.19417	3.30972	0.267228	100	0.0647651	0.315693	0.0647651	0.315693	0.0343783	0.0215765	0.120845	0.052708	0.0228369	0.150265	-0.187752
phenol sulfate [Metabolon]	1.19565e+06	1.02128e+06	0.854165	1.49831e+06	993875	0.507541	99	0.0421247	0.213186	0.0151087	0.150242	0.0593426	0.0217872	0.120845	0.0530734	0.0421247	0.213186	-0.168515
SM C18:1 [Biocrates]	7.17047	2.42671	0.338431	6.58762	7.55904	-0.128511	100	0.0493556	0.275546	0.0493556	0.275546	0.0388469	0.0225856	0.123727	0.0519352	0.0302287	0.176034	0.17872
1-eicosatrienoylglycerophosphocholine* [Metabolon]	727137	346076	0.475943	647092	780500	-0.170927	99	0.088331	0.3257	0.0594411	0.302521	0.0361472	0.0243351	0.130116	0.0511866	0.088331	0.3257	0.141316
beta-hydroxyisovalerate [Metabolon]	60701.3	28718.1	0.473105	50763.6	67326.5	-0.246009	60	0.0318795	0.220528	0.0318795	0.220528	0.0769563	0.0243385	0.130116	0.0843957	0.0209282	0.142401	0.247577
SM (COOH) C16:1 [Biocrates]	6.07542	1.854	0.305165	5.50521	6.45556	-0.147214	100	0.0249793	0.139643	0.0113011	0.129209	0.063697	0.0249793	0.131952	0.0502343	0.0202398	0.139643	0.191485
cholate [Metabolon]	100697	194976	1.93626	85974.3	110512	-0.22204	81	0.593271	0.908867	0.593271	0.908867	0.00362727	0.0274945	0.141139	0.0600241	0.0059453	0.0679871	0.252768
4-acetamidobutanoate [Metabolon]	112300	89337.4	0.795525	134694	97370.7	0.38331	93	0.0504143	0.278596	0.0504143	0.278596	0.0414109	0.0276722	0.141139	0.0521614	0.0205807	0.141172	-0.198173
PC aa C40:5 [Biocrates]	26.6347	9.6765	0.363304	24.3186	28.1788	-0.136987	100	0.0501638	0.277839	0.0501638	0.277839	0.0385783	0.0276727	0.141139	0.0485089	0.0266688	0.16315	0.182782
PC e C32:2 (alt) [Biocrates]	8.7445	2.24342	0.256552	8.1513	9.13997	-0.108169	100	0.0301242	0.214299	0.0301242	0.214299	0.0470816	0.0295484	0.148993	0.0474058	0.0291721	0.172415	0.17988
SM (OH,COOH) C16:2 (alt) [Biocrates]	87.2081	29.0143	0.332702	80.11	91.9401	-0.128673	100	0.0530034	0.264069	0.0452039	0.264069	0.0403027	0.0302471	0.149234	0.0470132	0.0530034	0.243609	0.159571
PC ae C34:2 [Biocrates]	23.7175	9.38345	0.395634	21.3556	25.2921	-0.155639	100	0.0968159	0.343169	0.0392238	0.245604	0.0426633	0.0302688	0.149234	0.0470012	0.0968159	0.343169	0.136941
3-methoxytyrosine [Metabolon]	113077	470618	4.16192	223475	39478.3	4.66071	87	0.0750177	0.338082	0.0750177	0.338082	0.0368148	0.0307018	0.149706	0.0537596	0.059067	0.258845	-0.167155
N-acetylthreonine [Metabolon]	25656.5	12142	0.473253	29348.9	23194.9	0.265316	71	0.0609137	0.2634	0.0339004	0.227639	0.0635742	0.031777	0.152733	0.065087	0.0609137	0.2634	-0.184179
SM C18:0 (alt) [Biocrates]	15.8206	5.31622	0.336031	14.615	16.6243	-0.120868	100	0.0637673	0.31326	0.0637673	0.31326	0.0346321	0.0320111	0.152733	0.0460618	0.0392515	0.204807	0.170016
PC ae C34:3 [Biocrates]	11.6569	4.87782	0.418448	10.43	12.4749	-0.163918	100	0.0652669	0.274137	0.039364	0.24597	0.0426038	0.0326434	0.152774	0.0457338	0.0652669	0.274137	0.152028
Pyroglutamate [Chenomx]	40.9292	23.2216	0.567361	46.7519	37.0473	0.261951	99	0.0506069	0.25304	0.0415572	0.25304	0.0421235	0.0328125	0.152774	0.0461092	0.0506069	0.237124	-0.162057
SM (OH) C22:1 [Biocrates]	44.4419	17.5606	0.395138	40.1897	47.2766	-0.149903	100	0.0474949	0.270356	0.0474949	0.270356	0.039483	0.0333699	0.152774	0.0453649	0.0276469	0.166832	0.181621
phosphate [Metabolon]	1.22455e+07	1.93005e+06	0.157613	1.17333e+07	1.2587e+07	-0.0678279	99	0.0360411	0.214097	0.0300556	0.214097	0.0475963	0.0336411	0.152774	0.0456872	0.0360411	0.195101	0.173836
PC ae C38:0 (alt) [Biocrates]	5.26946	1.99869	0.379298	4.78854	5.59007	-0.143384	100	0.0489387	0.274364	0.0489387	0.274364	0.0389872	0.0337411	0.152774	0.0451796	0.0177341	0.129872	0.195547
thromboxane B2 [Metabolon]	146322	94689.3	0.647131	126752	159368	-0.204663	99	0.0927326	0.375007	0.0927326	0.375007	0.0288625	0.0352801	0.158129	0.044883	0.0658044	0.275364	0.15255
SERINE [Biocrates]	88.822	13.6549	0.153733	92.2201	86.5566	0.0654321	100	0.041548	0.25303	0.041548	0.25303	0.0417043	0.0359334	0.159446	0.0441262	0.0239115	0.153611	-0.186263
SM C22:1 [Biocrates]	13.3509	3.62896	0.271814	12.3992	13.9854	-0.113413	100	0.0370912	0.219357	0.0315387	0.219357	0.0463112	0.0370912	0.162954	0.0435963	0.0206219	0.141172	0.190905
uridine [Metabolon]	71275.2	23841.2	0.334495	66751.9	74290.7	-0.101477	99	0.1232	0.429861	0.1232	0.429861	0.0243222	0.0380451	0.163781	0.0436098	0.037324	0.199077	0.172654
PI aa C38:4 (alt) [Biocrates]	26.3981	9.59349	0.363416	24.6656	27.5532	-0.104801	100	0.141155	0.459237	0.141155	0.459237	0.0219632	0.0387268	0.163781	0.042876	0.0512996	0.239094	0.160732
Leucine [Chenomx]	103.268	27.0261	0.261709	111.185	97.9895	0.134663	100	0.0388922	0.163781	0.0159876	0.154766	0.0577912	0.0388922	0.163781	0.0428049	0.0164279	0.124473	-0.197868
3-methyl-2-oxovalerate [Metabolon]	678648	267524	0.394201	762050	623047	0.223103	99	0.0578543	0.255423	0.0104575	0.124044	0.0656715	0.0391095	0.163781	0.0431449	0.0578543	0.255423	-0.15728
SM (COOH) C16:0 [Biocrates]	3.15465	0.944397	0.299367	2.90713	3.31966	-0.124268	100	0.039125	0.21971	0.0316419	0.21971	0.0462564	0.039125	0.163781	0.0427054	0.0167463	0.12577	0.197288
heptanoate (7:0) [Metabolon]	148596	38712	0.260518	133969	158347	-0.153953	99	0.00308345	0.0466283	0.00175529	0.046483	0.0964627	0.000523769	0.0129117	0.11719	0.00308345	0.0466283	0.245381
3-phenylpropionate (hydrocinnamate) [Metabolon]	41274.6	23449.8	0.568142	35770.1	44944.3	-0.204123	80	0.0883118	0.366263	0.0883118	0.366263	0.0367871	0.0406847	0.167156	0.0526155	0.0535181	0.244901	0.178494
p-cresol sulfate* [Metabolon]	5.16211e+06	3.55557e+06	0.688783	6.27946e+06	4.41721e+06	0.421588	99	0.0440786	0.179439	0.00983588	0.120082	0.0667274	0.0440786	0.179439	0.0411344	0.0136149	0.111279	-0.204583
PC aa C32:2 [Biocrates]	13.1822	4.05596	0.307685	12.2769	13.7857	-0.109443	100	0.0681588	0.323488	0.0681588	0.323488	0.0335447	0.0448006	0.180164	0.0404514	0.0222138	0.147371	0.188584
alanine [Metabolon]	7.32971e+06	1.7922e+06	0.244511	7.76224e+06	7.04136e+06	0.102378	99	0.0507193	0.274593	0.0490197	0.274593	0.0393555	0.0450688	0.180164	0.0407619	0.0507193	0.237124	-0.162011
Glutamine [Chenomx]	293.18	101.262	0.34539	268.769	309.454	-0.131475	100	0.0485028	0.273113	0.0485028	0.273113	0.0391353	0.045756	0.181278	0.0401013	0.0441895	0.219476	0.165954
PC ae C36:2 [Biocrates]	24.1368	7.20898	0.298672	22.3654	25.3178	-0.116612	100	0.0727854	0.291589	0.0442413	0.261238	0.04066	0.0472916	0.185704	0.0395541	0.0727854	0.291589	0.147966
glutamate [Metabolon]	375497	148821	0.39633	408260	353655	0.154404	99	0.0781852	0.334036	0.0730431	0.334036	0.032749	0.049782	0.190471	0.0390977	0.0781852	0.303436	-0.146046
SM (OH,COOH) C24:1 [Biocrates]	22.3474	7.75547	0.347041	20.4076	23.6407	-0.136758	100	0.0504313	0.249673	0.0405002	0.249673	0.0421296	0.0504313	0.190471	0.0384904	0.0243531	0.155094	0.185683
kynurenine [Metabolon]	947773	277330	0.292612	1.02609e+06	895559	0.145759	99	0.0923992	0.33401	0.020769	0.177297	0.0538911	0.0505316	0.190471	0.0388482	0.0923992	0.33401	-0.139542
TXB2 [Biocrates]	47.0349	52.4255	1.11461	32.9417	56.4304	-0.416242	93	0.050617	0.226959	0.0336937	0.226959	0.048613	0.050617	0.190471	0.0413397	0.0375192	0.199928	0.178017
PROLINE [Biocrates]	162.961	40.7104	0.249817	171.9	157.001	0.0948955	100	0.072819	0.333575	0.072819	0.333575	0.0324686	0.0506519	0.190471	0.0384183	0.0420124	0.213186	-0.167695
10-undecenoate (11:1n1) [Metabolon]	162978	57050.6	0.35005	147883	173042	-0.145392	99	0.052549	0.215836	0.0305746	0.215836	0.0473059	0.052549	0.195945	0.0381954	0.0407025	0.208841	0.169697
ADMA [Biocrates]	2.10876	1.30925	0.620864	2.31084	1.97404	0.170616	96	0.219532	0.566662	0.219532	0.566662	0.0159926	0.0545629	0.199199	0.0387509	0.0175473	0.129003	-0.200162
gamma-glutamylleucine [Metabolon]	247395	68582.7	0.277219	264762	235817	0.122742	99	0.0548132	0.243871	0.0386889	0.243871	0.043327	0.0548132	0.199199	0.037493	0.0285849	0.170524	-0.181523
dehydroisoandrosterone sulfate (DHEA-S) [Metabolon]	1.79902e+06	1.05886e+06	0.588573	1.56516e+06	1.95493e+06	-0.199378	99	0.113411	0.374599	0.0721075	0.332084	0.0329605	0.0551323	0.199199	0.0373965	0.113411	0.374599	0.131264
PE aa C34:2 [Biocrates]	2.45216	1.6392	0.668472	2.79806	2.22157	0.259497	100	0.0996777	0.359409	0.0849125	0.359409	0.0299843	0.0552175	0.199199	0.0369947	0.0996777	0.348847	-0.135781
SM (OH) C20:1 [Biocrates]	16.3949	7.03833	0.429299	14.6818	17.537	-0.162809	100	0.0860197	0.320556	0.0463326	0.267237	0.0398936	0.0582609	0.206082	0.0361124	0.0860197	0.320556	0.141583
VALINE [Biocrates]	184.516	30.3498	0.164483	192.088	179.468	0.0703188	100	0.0585142	0.251374	0.0410228	0.251374	0.0419161	0.0585142	0.206082	0.0360412	0.0194942	0.137005	-0.192646
SM C28:3 [Biocrates]	2.48259	0.893316	0.359832	2.26649	2.62666	-0.137121	100	0.0663001	0.276656	0.047711	0.270895	0.0394078	0.0587209	0.206082	0.0359833	0.0663001	0.276656	0.151448
myo-inositol [Metabolon]	744825	717490	0.9633	876110	657302	0.332887	99	0.137278	0.452941	0.137278	0.452941	0.0226227	0.0589832	0.206082	0.0362753	0.103986	0.357188	-0.134812
SM C26:4 [Biocrates]	3.43275	0.979769	0.285418	3.22123	3.57377	-0.0986477	100	0.0778409	0.344142	0.0778409	0.344142	0.0313874	0.0608424	0.210917	0.035401	0.0716698	0.289038	0.148546
SM (OH,COOH) C18:1 [Biocrates]	19.1539	6.21945	0.324709	17.6357	20.1661	-0.125479	100	0.102607	0.354457	0.0456791	0.265478	0.0401292	0.0620304	0.213369	0.0350841	0.102607	0.354457	0.13462
SM (OH) C22:2 [Biocrates]	30.824	12.7608	0.413987	27.5483	33.0079	-0.165402	100	0.0634645	0.232953	0.0354025	0.232953	0.0443751	0.0634645	0.216622	0.03471	0.0406121	0.208841	0.168855
SM (OH,COOH) C16:0 [Biocrates]	57.1971	19.9744	0.34922	52.7819	60.1406	-0.122358	100	0.116643	0.380581	0.0708998	0.329652	0.0329027	0.0653177	0.221246	0.0342395	0.116643	0.380581	0.129398
1-myristoylglycerophosphocholine [Metabolon]	417401	168853	0.404535	379125	442918	-0.144029	99	0.189496	0.498035	0.0647979	0.315758	0.0347199	0.0663981	0.223202	0.0343175	0.189496	0.498035	0.108795
C5 [Biocrates]	0.151407	0.0583857	0.385622	0.163998	0.143012	0.146743	100	0.128567	0.402128	0.0781661	0.344946	0.03132	0.0676727	0.225144	0.0336614	0.128567	0.402128	-0.125349
serine [Metabolon]	671589	147225	0.219219	702659	650876	0.0795591	99	0.102477	0.361547	0.0859509	0.361547	0.0300928	0.0679906	0.225144	0.033927	0.102477	0.354457	-0.135403
pseudouridine [Metabolon]	245878	125885	0.51198	274853	226561	0.213153	99	0.0723886	0.30593	0.0607069	0.30593	0.0357981	0.0723886	0.237584	0.0328967	0.0578543	0.255423	-0.15728
Lactate [Chenomx]	1288.28	433.089	0.336176	1370.97	1233.15	0.111762	100	0.119527	0.423573	0.119527	0.423573	0.0245495	0.0728183	0.237584	0.0324687	0.0716698	0.289038	-0.148546
SM (OH,COOH) C24:0 [Biocrates]	20.4496	8.51373	0.416328	18.6901	21.6225	-0.135619	100	0.0916405	0.3729	0.0916405	0.3729	0.0287603	0.0744721	0.241206	0.0321042	0.0406121	0.208841	0.168855
androsterone sulfate [Metabolon]	1.28454e+06	679619	0.529075	1.15215e+06	1.3728e+06	-0.16073	99	0.113366	0.413198	0.113366	0.413198	0.0256406	0.0771265	0.247129	0.0318582	0.0995125	0.348715	0.136586
1-arachidonoylglycerophosphocholine* - group 14366 [Metabolon]	1.731e+06	955452	0.551965	1.55745e+06	1.8467e+06	-0.156634	99	0.259882	0.591542	0.140195	0.457691	0.0222945	0.0774145	0.247129	0.0317972	0.259882	0.591542	0.0934221
acetylphosphate [Metabolon]	369654	60334.6	0.163219	355499	379091	-0.0622331	99	0.0844085	0.317233	0.0558155	0.293052	0.0371918	0.0797665	0.252818	0.0313084	0.0844085	0.317233	0.14309
eicosapentaenoate (EPA; 20:5n3) [Metabolon]	1.01851e+06	532577	0.5229	931124	1.07676e+06	-0.135256	99	0.535006	0.866729	0.18319	0.520994	0.0181902	0.513575	0.699477	0.00441273	0.535006	0.866729	0.0514413
threonine [Metabolon]	266352	70134.8	0.263316	254129	274500	-0.0742105	99	0.157203	0.48369	0.157203	0.48369	0.020521	0.0822721	0.252945	0.0308042	0.118369	0.3837	0.129504
indoleacetate [Metabolon]	129609	118604	0.915088	109078	143297	-0.238796	98	0.163245	0.492459	0.163245	0.492459	0.0201488	0.0824554	0.252945	0.0310851	0.0696013	0.284399	0.151208
ascorbate (Vitamin C) [Metabolon]	330917	164076	0.495822	366456	307224	0.192797	98	0.121242	0.38978	0.0801807	0.349287	0.0315457	0.0830301	0.252945	0.0309708	0.121242	0.38978	-0.129131
PC aa C38:2 [Biocrates]	58.8713	14.7365	0.250317	55.5776	61.0671	-0.089893	100	0.0836804	0.322483	0.0677624	0.322483	0.0336398	0.0836804	0.252945	0.0302196	0.0222138	0.147371	0.188584
N-acetylornithine [Metabolon]	286451	168459	0.588088	329207	257947	0.276259	99	0.153821	0.443882	0.0382328	0.242529	0.0435268	0.0840026	0.252945	0.0304654	0.153821	0.443882	-0.118256
PE e (COOH) C12:1 (alt) [Biocrates]	42.0049	1.04752	0.0249382	41.7848	42.1516	-0.00870299	100	0.121643	0.38978	0.0862592	0.36214	0.0297312	0.0843941	0.252945	0.0300829	0.121643	0.38978	0.127657
lactate [Metabolon]	3.36988e+07	1.23371e+07	0.366098	3.58268e+07	3.22802e+07	0.109871	99	0.161537	0.489966	0.161537	0.489966	0.0201033	0.0846916	0.252945	0.0303326	0.0443367	0.219495	-0.166741
pelargonate (9:0) [Metabolon]	4.9755e+06	1.24321e+06	0.249867	4.57838e+06	5.24025e+06	-0.126305	99	0.0086485	0.112093	0.0086485	0.112093	0.0689454	0.00188252	0.0288044	0.0952577	0.0085065	0.0845287	0.218182
SM (COOH) C18:0 [Biocrates]	2.835	0.943629	0.332849	2.63415	2.96891	-0.112753	100	0.107128	0.362952	0.0821934	0.353594	0.0305086	0.0859263	0.254185	0.0297934	0.107128	0.362952	0.132879
leucine [Metabolon]	2.63324e+07	5.71193e+06	0.216916	2.74437e+07	2.55915e+07	0.0723761	99	0.113813	0.413992	0.113813	0.413992	0.0255781	0.0871439	0.254481	0.029869	0.0421247	0.213186	-0.168515
hypoxanthine [Metabolon]	47623.6	15722.7	0.330145	44380.6	49785.6	-0.108566	98	0.17936	0.484537	0.0959385	0.381192	0.0286061	0.0871732	0.254481	0.0301715	0.17936	0.484537	0.111894
PC ae C38:1 (alt) [Biocrates]	10.9334	3.09175	0.28278	10.3248	11.3391	-0.0894516	100	0.119958	0.404178	0.108373	0.404178	0.0260917	0.0892596	0.258869	0.0291822	0.119958	0.386653	0.128237
pyruvate [Metabolon]	47504.3	21171	0.445664	52464.1	44197.8	0.18703	71	0.101998	0.392407	0.101998	0.392407	0.0382827	0.0923774	0.263646	0.0405043	0.0550681	0.248628	-0.188524
PI aa C36:4 (alt) [Biocrates]	2.89097	1.51761	0.524948	2.66146	3.04397	-0.125663	100	0.218634	0.565585	0.218634	0.565585	0.0154011	0.0925546	0.263646	0.0286015	0.0684068	0.281483	0.150287
SM C16:0 [Biocrates]	74.0182	18.5695	0.250877	70.592	76.3024	-0.0748381	100	0.132651	0.445444	0.132651	0.445444	0.0229244	0.0938905	0.263646	0.0283723	0.0392515	0.204807	0.170016
1-arachidonoylglycerophosphoinositol* [Metabolon]	340884	145537	0.426939	318760	355634	-0.103685	99	0.217805	0.564641	0.217805	0.564641	0.015615	0.0939407	0.263646	0.0286534	0.189496	0.498035	0.108795
12S-HETE [Biocrates]	77.086	69.9168	0.906996	62.2992	86.9439	-0.283455	99	0.0941601	0.360199	0.0852652	0.360199	0.0302229	0.0941601	0.263646	0.0286158	0.0592809	0.25962	0.15641
isoleucine [Metabolon]	1.63764e+07	3.63754e+06	0.22212	1.71253e+07	1.58772e+07	0.078611	99	0.100986	0.377379	0.0940281	0.377379	0.0286384	0.094905	0.263646	0.0284886	0.100986	0.351533	-0.135994
SM (OH) C22:0 [Biocrates]	17.314	7.23591	0.417924	15.8544	18.287	-0.133022	100	0.0998042	0.388247	0.0998042	0.388247	0.0273982	0.0950661	0.263646	0.0281735	0.0622468	0.266737	0.153769
SM (OH,COOH) C20:4 [Biocrates]	76.3644	24.2381	0.3174	71.9389	79.3147	-0.0929938	100	0.136785	0.452105	0.136785	0.452105	0.0224489	0.0959215	0.264366	0.0280305	0.0420124	0.213186	0.167695
PC ae C32:8 (alt) [Biocrates]	61.364	14.7546	0.240443	58.6203	63.1931	-0.0723632	100	0.129598	0.440419	0.129598	0.440419	0.0232862	0.100203	0.274081	0.0273348	0.121643	0.38978	0.127657
sebacate (decanedioate) [Metabolon]	64090.8	24528.6	0.382716	60615.6	66407.6	-0.0872187	86	0.377092	0.723095	0.286977	0.640601	0.0134857	0.270249	0.481593	0.0144509	0.377092	0.723095	0.0786873
PC aa C38:3 [Biocrates]	125.38	42.8795	0.341995	118.601	129.9	-0.0869841	100	0.198243	0.54085	0.198243	0.54085	0.0168335	0.104517	0.281456	0.0266653	0.0705683	0.28642	0.149127
dihomo-linoleate (20:2n6) [Metabolon]	1.39538e+06	513968	0.368337	1.32746e+06	1.44065e+06	-0.0785711	99	0.388231	0.734252	0.284527	0.638098	0.0117984	0.215744	0.433174	0.0157546	0.388231	0.734252	0.0715448
PC ae C34:1 (alt) [Biocrates]	20.6053	6.56801	0.318753	19.4318	21.3877	-0.091448	100	0.145492	0.466259	0.145492	0.466259	0.0214972	0.108848	0.290956	0.0260227	0.139527	0.421191	0.121854
malate [Metabolon]	25349.3	9753.67	0.38477	27619.2	23836.1	0.158713	69	0.109862	0.406194	0.109565	0.406194	0.0377698	0.109862	0.291261	0.0377078	0.0582316	0.256836	-0.188883
pipecolate [Metabolon]	531536	496949	0.934929	552155	517791	0.0663667	99	0.737528	1	0.737528	1	0.00116315	0.110275	0.291261	0.026081	0.0172331	0.127686	-0.197487
benzoate [Metabolon]	98051.1	29429.1	0.30014	92732.2	101597	-0.0872537	99	0.26291	0.595088	0.142219	0.460977	0.0220712	0.11349	0.297979	0.0256233	0.26291	0.595088	0.0928309
SM C24:3 [Biocrates]	3.68245	1.13073	0.307059	3.47022	3.82394	-0.0925018	100	0.155239	0.446956	0.126009	0.434487	0.0237237	0.114704	0.298892	0.0251964	0.155239	0.446956	0.117212
histidine [Metabolon]	361526	66960.2	0.185216	351078	368491	-0.0472533	99	0.205827	0.550313	0.205827	0.550313	0.0164488	0.115184	0.298892	0.0253877	0.0937882	0.336966	0.138951
PC aa C36:0 (alt) [Biocrates]	13.6845	4.15809	0.303855	12.9492	14.1746	-0.0864501	100	0.149754	0.472929	0.149754	0.472929	0.0210543	0.116389	0.300262	0.024967	0.0547542	0.248112	0.158411
SM (OH) C20:3 [Biocrates]	176.083	53.6988	0.304964	165.959	182.832	-0.0922848	100	0.132145	0.431701	0.124325	0.431701	0.0239337	0.117272	0.30079	0.0248484	0.132145	0.408465	0.124175
SM C22:4 [Biocrates]	4.01212	1.21245	0.302198	3.79944	4.1539	-0.085333	100	0.15306	0.477726	0.15306	0.477726	0.0207202	0.118723	0.301324	0.0246554	0.141421	0.424339	0.121274
Proline [Chenomx]	152.839	55.6585	0.364163	161.897	146.801	0.102837	100	0.185298	0.52363	0.185298	0.52363	0.0178347	0.118838	0.301324	0.0246401	0.108669	0.36569	-0.132299
Lysine [Chenomx]	122.906	31.0896	0.252953	129.6	118.444	0.0941892	100	0.121125	0.348847	0.0786716	0.346023	0.0312158	0.121125	0.305086	0.0243415	0.0996777	0.348847	-0.135781
PE aa C40:6 [Biocrates]	3.88052	2.33185	0.600913	4.40509	3.5308	0.247617	100	0.133961	0.411764	0.0659646	0.318312	0.0340785	0.121697	0.305086	0.0242678	0.133961	0.411764	-0.123595
phenylalanine [Metabolon]	2.71139e+07	5.0698e+06	0.186982	2.82105e+07	2.63828e+07	0.0692779	99	0.126248	0.345153	0.0782805	0.345153	0.0316155	0.126248	0.312771	0.0239367	0.0857	0.319836	-0.142498
trigonelline (N'-methylnicotinate) [Metabolon]	332386	315423	0.948964	401730	286157	0.40388	92	0.127026	0.359304	0.0848476	0.359304	0.0326335	0.127026	0.312771	0.0256803	0.0898693	0.328753	-0.145975
PE aa C38:6 [Biocrates]	4.40443	2.47085	0.560993	5.07203	3.95936	0.281022	100	0.127441	0.312771	0.026623	0.201353	0.04916	0.127441	0.312771	0.0235476	0.0632404	0.268986	-0.153188
SM (OH) C28:1 [Biocrates]	25.3685	9.99321	0.393922	23.127	26.8629	-0.139073	100	0.127593	0.32012	0.0667673	0.32012	0.0338811	0.127593	0.312771	0.023529	0.0210103	0.142696	0.190325
1-linoleoylglycerophosphocholine [Metabolon]	4.42594e+06	1.83925e+06	0.415562	4.08939e+06	4.6503e+06	-0.120619	99	0.26291	0.595088	0.137269	0.452923	0.0226237	0.128287	0.312771	0.0236846	0.26291	0.595088	0.0928309
C9 [Biocrates]	0.0549038	0.0333007	0.606528	0.0530244	0.0561568	-0.0557787	100	0.647272	0.947835	0.647272	0.947835	0.00214491	0.129239	0.31337	0.0233294	0.0353969	0.193159	0.173568
PC ae C36:0 (alt) [Biocrates]	3.31316	1.13515	0.34262	3.10846	3.44963	-0.0989013	100	0.141748	0.460289	0.141748	0.460289	0.0218986	0.13211	0.318591	0.0229879	0.105603	0.360003	0.13346
PE aa C36:2 [Biocrates]	4.98324	3.18753	0.639651	5.46851	4.65972	0.173571	100	0.228918	0.56183	0.215546	0.56183	0.0156077	0.139139	0.333729	0.0221851	0.228918	0.552925	-0.0992243
epiandrosterone sulfate [Metabolon]	509902	276742	0.542736	485110	526430	-0.0784913	99	0.468829	0.808608	0.468829	0.808608	0.00542281	0.139935	0.333832	0.0223235	0.321595	0.663043	0.0821878
C3 [Biocrates]	0.529774	0.189541	0.357776	0.558043	0.510929	0.0922116	100	0.225115	0.5732	0.225115	0.5732	0.0149783	0.146655	0.347406	0.021375	0.119121	0.385494	-0.12854
PC aa C38:5 [Biocrates]	126.926	39.0885	0.307962	120.136	131.454	-0.0860962	100	0.157096	0.483493	0.157096	0.483493	0.0203231	0.147671	0.347406	0.021269	0.139527	0.421191	0.121854
Valine [Chenomx]	185.832	36.5576	0.196724	193.855	180.482	0.0740961	100	0.149505	0.347406	0.0729469	0.333817	0.0324401	0.149505	0.347406	0.0210798	0.0739152	0.294242	-0.147386
PC ae C36:1 (alt) [Biocrates]	15.7512	4.27659	0.271509	15.0029	16.2501	-0.07675	100	0.176725	0.480334	0.154087	0.479304	0.020618	0.149994	0.347406	0.0210297	0.176725	0.480334	0.11141
SM (OH,COOH) C20:3 [Biocrates]	46.9569	13.836	0.294652	44.3445	48.6986	-0.0894087	100	0.17899	0.483689	0.123738	0.430811	0.0240076	0.150295	0.347406	0.020999	0.17899	0.483689	0.110829
C18 [Biocrates]	0.0640447	0.0168965	0.263823	0.0612524	0.0659063	-0.0706133	100	0.178523	0.514644	0.178523	0.514644	0.0183912	0.150618	0.347406	0.0209661	0.119114	0.385494	0.128605
undecanoate (11:0) [Metabolon]	149941	25226.4	0.168242	143401	154301	-0.0706383	99	0.0474378	0.22879	0.0341956	0.22879	0.0454107	0.0400535	0.166101	0.0427433	0.0474378	0.228242	0.164376
PC aa C36:2 [Biocrates]	413.523	127.393	0.308068	397.07	424.491	-0.064596	100	0.293987	0.647631	0.293987	0.647631	0.0112313	0.151888	0.347406	0.0208377	0.050465	0.236901	0.161312
gamma-glutamylmethionine* [Metabolon]	66893.5	15794.8	0.236118	69295.8	65292	0.061321	93	0.231474	0.58021	0.231474	0.58021	0.0156959	0.153848	0.348848	0.0222204	0.121753	0.38978	-0.132435
SM (OH,COOH) C16:1 [Biocrates]	27.8322	11.2179	0.403054	25.8182	29.1749	-0.115056	100	0.15937	0.463105	0.143526	0.463105	0.0217066	0.154091	0.348848	0.0206177	0.15937	0.453276	0.116052
taurodeoxycholate [Metabolon]	119442	136828	1.14556	150257	98898	0.519313	61	0.159851	0.46427	0.144172	0.46427	0.0358002	0.159851	0.360051	0.0332057	0.141141	0.4242	-0.156502
heme* [Metabolon]	251429	158586	0.630739	219591	272654	-0.194616	97	0.251062	0.580596	0.106483	0.400929	0.0271957	0.161531	0.361727	0.0205249	0.251062	0.580596	0.0961395
cortisone [Metabolon]	68793.4	16619.5	0.241586	66171.8	70541.1	-0.0619394	98	0.286006	0.623	0.204311	0.548421	0.0167302	0.162379	0.361727	0.0202311	0.286006	0.623	0.08891
tiglyl carnitine [Metabolon]	54075.9	35960.8	0.665005	59041.7	50765.4	0.163029	83	0.313395	0.667118	0.313395	0.667118	0.0125453	0.16304	0.361727	0.0238809	0.17224	0.473627	-0.123873
PC ae C34:0 (alt) [Biocrates]	4.45005	1.42539	0.320308	4.1589	4.64415	-0.104487	100	0.165303	0.411764	0.0955259	0.380375	0.0280965	0.165303	0.362863	0.0195499	0.133961	0.411764	0.123595
PC aa C38:4 [Biocrates]	210.343	71.6128	0.340457	200.326	217.021	-0.0769286	100	0.25546	0.606834	0.25546	0.606834	0.0131757	0.165709	0.362863	0.0195128	0.170059	0.470286	0.11315
caprate (10:0) [Metabolon]	1.15441e+06	238801	0.20686	1.10905e+06	1.18465e+06	-0.0638144	99	0.122768	0.429164	0.122768	0.429164	0.0243777	0.100682	0.274081	0.0275375	0.0951939	0.34018	0.138359
SM (OH,COOH) C20:2 [Biocrates]	66.6571	23.4334	0.351551	63.3345	68.8721	-0.0804042	100	0.248985	0.599756	0.248985	0.599756	0.0135379	0.168597	0.366721	0.0192516	0.190639	0.500011	0.107928
4-methyl-2-oxopentanoate [Metabolon]	1.10821e+06	403025	0.363672	1.18696e+06	1.05571e+06	0.124321	99	0.36514	0.709921	0.112258	0.411482	0.025797	0.173241	0.374984	0.0190355	0.36514	0.709921	-0.0750925
PC ae C36:6 (alt) [Biocrates]	3.30195	1.38447	0.419288	3.04094	3.47596	-0.125151	100	0.257302	0.588209	0.124318	0.431696	0.0239345	0.174178	0.375183	0.018761	0.257302	0.588209	0.0934217
1-oleoylglycerophosphocholine [Metabolon]	4.13237e+06	1.70346e+06	0.412223	3.84884e+06	4.32138e+06	-0.109349	99	0.325089	0.667302	0.1769	0.512195	0.0187183	0.178579	0.38271	0.0185752	0.325089	0.667302	0.0815965
C8:1 [Biocrates]	0.107064	0.0607644	0.567553	0.117836	0.0998823	0.179751	100	0.233026	0.558959	0.148686	0.471316	0.021164	0.179398	0.38271	0.018318	0.233026	0.558959	-0.0983638
taurocholate [Metabolon]	73897.6	384758	5.20664	139196	30365.2	3.58406	75	0.230169	0.57877	0.230169	0.57877	0.019663	0.184085	0.390831	0.024041	0.192967	0.503582	-0.124387
C5-M-DC [Biocrates]	0.0473262	0.040307	0.851685	0.0554686	0.041898	0.323897	100	0.612441	0.924825	0.099293	0.387344	0.0274799	0.186307	0.393663	0.0177538	0.612441	0.924825	-0.0417829
2-palmitoylglycerophosphocholine* [Metabolon]	752537	369857	0.49148	687781	795707	-0.135636	99	0.36514	0.709921	0.155258	0.480991	0.0207128	0.18916	0.397799	0.0177078	0.36514	0.709921	0.0750925
carnitine [Metabolon]	4.8581e+06	721329	0.14848	4.76395e+06	4.92086e+06	-0.0318864	99	0.759128	1	0.290527	0.644135	0.01151	0.191713	0.401264	0.0175068	0.759128	1	0.025425
PC aa C38:1 (alt) [Biocrates]	18.3007	4.9487	0.270411	17.4422	18.873	-0.0758145	100	0.194082	0.484368	0.15768	0.484368	0.0202666	0.194082	0.404317	0.0171469	0.161466	0.457078	0.115472
N2,N2-dimethylguanosine [Metabolon]	46428.3	28883.3	0.622104	52320	42500.6	0.231042	71	0.43197	0.777388	0.155489	0.481311	0.0290225	0.197118	0.407627	0.0239927	0.43197	0.777388	-0.0772269
PE aa C38:4 [Biocrates]	5.99515	3.3584	0.560186	6.53611	5.63451	0.160014	100	0.197509	0.529989	0.189872	0.529989	0.017472	0.197509	0.407627	0.0168883	0.111805	0.371492	-0.131139
theobromine [Metabolon]	1.2716e+06	1.30468e+06	1.02602	1.00881e+06	1.44679e+06	-0.302725	97	0.204624	0.484729	0.103929	0.396162	0.0275923	0.204624	0.417417	0.0168826	0.179888	0.484729	0.112333
7-methylguanine [Metabolon]	71429.4	20331.1	0.284632	75276.9	68864.5	0.0931175	98	0.36236	0.707347	0.127082	0.436232	0.0240795	0.204965	0.417417	0.0166823	0.36236	0.707347	-0.0759062
MET.SULF [Biocrates]	2.40202	0.574762	0.239283	2.49846	2.33773	0.0687555	100	0.266257	0.598821	0.171907	0.505386	0.0189584	0.205074	0.417417	0.0163352	0.266257	0.598821	-0.0917829
SM C16:1 [Biocrates]	9.75259	2.41579	0.247708	9.44087	9.96041	-0.0521608	100	0.294396	0.648031	0.294396	0.648031	0.0112125	0.210038	0.42484	0.0159851	0.130347	0.405209	0.124756
PC aa C36:1 (alt) [Biocrates]	138.81	44.8505	0.323107	134.407	141.746	-0.0517756	100	0.425547	0.771591	0.425547	0.771591	0.00649101	0.210636	0.42484	0.0159435	0.0420124	0.213186	0.167695
caprylate (8:0) [Metabolon]	435669	118465	0.271916	422174	444665	-0.0505808	99	0.356589	0.7089	0.356589	0.7089	0.00876813	0.250569	0.473125	0.0135867	0.149747	0.437561	0.119438
isovalerylcarnitine [Metabolon]	205928	95683.1	0.464643	222508	194875	0.141795	99	0.217518	0.487354	0.159614	0.487354	0.020287	0.217518	0.434769	0.0156344	0.157978	0.450663	-0.117073
PE aa C38:5 [Biocrates]	3.29495	1.95485	0.593287	3.52797	3.1396	0.1237	100	0.332942	0.686261	0.332942	0.686261	0.00956833	0.221422	0.440586	0.0152174	0.108669	0.36569	-0.132299
Pyruvate [Chenomx]	63.064	21.6939	0.343998	66.6739	60.6573	0.0991888	99	0.229066	0.512358	0.177	0.512358	0.0187098	0.229066	0.453762	0.0148791	0.10706	0.362952	-0.133588
pyrophosphate (PPi) [Metabolon]	43462.2	32188.6	0.74061	38327.9	46885.1	-0.182515	54	0.423263	0.769226	0.336438	0.689732	0.0177799	0.231343	0.456237	0.0274319	0.423263	0.769226	0.0906679
arabitol [Metabolon]	174322	123717	0.709703	187277	165685	0.130323	99	0.396894	0.746529	0.396894	0.746529	0.00740975	0.232575	0.456313	0.0146585	0.297829	0.63618	-0.0863268
SM C20:1 [Biocrates]	3.86549	1.5496	0.40088	3.66859	3.99676	-0.0821109	100	0.30186	0.655311	0.30186	0.655311	0.0108732	0.234966	0.456313	0.0143627	0.301001	0.640267	0.0852981
bradykinin, des-arg(9) [Metabolon]	210107	223125	1.06196	241027	189494	0.271949	85	0.302187	0.655615	0.302187	0.655615	0.0128201	0.236291	0.456313	0.0168569	0.210052	0.528088	-0.112319
levulinate (4-oxovalerate) [Metabolon]	50185.5	18191.5	0.362485	46837.7	52417.3	-0.106445	91	0.236752	0.478534	0.153609	0.478534	0.0227429	0.236752	0.456313	0.0156925	0.137463	0.417875	0.128535
PA aa C42:5 [Biocrates]	79.3849	45.6336	0.574839	81.8166	77.7638	0.0521167	100	0.665751	0.960754	0.665751	0.960754	0.00191212	0.237329	0.456313	0.0142196	0.281702	0.61741	-0.0887796
aspartate [Metabolon]	76898.8	45233.8	0.588225	71230.4	80677.7	-0.117099	95	0.319226	0.673093	0.319226	0.673093	0.010668	0.237552	0.456313	0.0149683	0.231954	0.556958	0.101227
PC ae C42:5 [Biocrates]	3.36137	1.26336	0.375847	3.18108	3.48156	-0.0863058	100	0.307626	0.647695	0.245917	0.596329	0.0137135	0.244571	0.46777	0.0137915	0.307626	0.647695	0.0841375
PE a (OH, COOH) C12:2 [Biocrates]	2.7806	1.0024	0.360496	2.63202	2.87966	-0.0859973	100	0.248916	0.576361	0.227977	0.576361	0.0147962	0.248916	0.473125	0.0135419	0.17226	0.473627	0.11257
Creatinine [Chenomx]	61.9798	33.4279	0.539334	67.7863	58.1089	0.166539	100	0.432828	0.777392	0.15715	0.483585	0.0203179	0.250407	0.473125	0.0134574	0.432828	0.777392	-0.0647054
5-dodecenoate (12:1n7) [Metabolon]	221088	68186.8	0.308415	214330	225593	-0.0499241	99	0.422792	0.769144	0.422792	0.769144	0.00663625	0.264301	0.476875	0.0128296	0.288012	0.624822	0.0881006
1-heptadecanoylglycerophosphocholine [Metabolon]	78443.2	46598.5	0.594042	68592.7	85010.2	-0.193124	93	0.252253	0.577171	0.0965134	0.382251	0.03006	0.252253	0.473971	0.0143791	0.248555	0.577171	0.0987835
HNAc-H4 [Biocrates]	0.860298	0.175607	0.204124	0.879812	0.847289	0.0383851	99	0.493627	0.83196	0.368549	0.720052	0.00834361	0.253953	0.473971	0.0133955	0.493627	0.83196	-0.0567453
PUTRESCINE [Biocrates]	0.508816	0.252295	0.495847	0.549226	0.481875	0.139768	100	0.680628	0.974439	0.192397	0.533235	0.017276	0.254539	0.473971	0.0132266	0.680628	0.974439	-0.0339486
serotonin (5HT) [Metabolon]	278534	134451	0.482712	263728	288404	-0.0855621	98	0.374595	0.725645	0.374595	0.725645	0.00822101	0.25529	0.473971	0.0134593	0.343692	0.687642	0.0789076
Phenylalanine [Chenomx]	32.3627	9.64443	0.298011	34.2649	31.0945	0.101962	97	0.258566	0.507138	0.112847	0.412401	0.0262506	0.258566	0.476875	0.013416	0.195345	0.507138	-0.108477
2-oleoylglycerophosphocholine* [Metabolon]	277425	132364	0.477118	256708	291236	-0.118555	99	0.420368	0.765977	0.204404	0.548513	0.0165516	0.260636	0.476875	0.0130269	0.420368	0.765977	0.0668146
Ethanol [Chenomx]	31.298	44.8393	1.43265	25.1655	35.3864	-0.288835	81	0.462431	0.805516	0.332353	0.685631	0.0118991	0.261468	0.476875	0.0159345	0.462431	0.805516	0.0674951
pro-hydroxy-pro [Metabolon]	381831	184534	0.483286	374664	386609	-0.0308962	99	0.753755	1	0.753755	1	0.00101919	0.263973	0.476875	0.0128471	0.0679268	0.280249	0.151368
PC aa C36:5 [Biocrates]	46.8716	29.3539	0.626262	42.0907	50.0589	-0.159177	100	0.317742	0.659055	0.18494	0.523151	0.0178635	0.264111	0.476875	0.0127089	0.317742	0.659055	0.0823968
docosahexaenoate (DHA; 22:6n3) [Metabolon]	3.72628e+06	1.50007e+06	0.402566	3.63182e+06	3.78926e+06	-0.0415492	99	0.931808	1	0.61086	0.922081	0.00267953	0.899531	0.920595	0.000165166	0.931808	1	-0.00709535
2-aminobutyrate [Metabolon]	326899	98419.3	0.301069	340669	317720	0.0722307	99	0.294532	0.632698	0.257003	0.608401	0.0132258	0.265394	0.476875	0.0127714	0.294532	0.632698	-0.0869181
fructose [Metabolon]	1.11661e+06	1.24565e+06	1.11556	1.22426e+06	1.04485e+06	0.171712	99	0.484731	0.822057	0.484731	0.822057	0.00504622	0.265452	0.476875	0.0127683	0.151773	0.440782	-0.118847
betaine [Metabolon]	1.83797e+06	520907	0.283415	1.78091e+06	1.876e+06	-0.0506907	75	0.721176	1	0.442362	0.786123	0.0081067	0.266895	0.477534	0.0168576	0.721176	1	0.0340993
nonadecanoate (19:0) [Metabolon]	143330	51547	0.359638	142393	143955	-0.0108559	99	0.968947	1	0.883215	1	0.00022358	0.968947	0.920595	1.57035e-05	0.819501	1	0.0189209
urea [Metabolon]	1.61614e+07	5.87077e+06	0.363259	1.70885e+07	1.55433e+07	0.0994136	99	0.480218	0.82012	0.200317	0.543436	0.0168515	0.275174	0.488408	0.0122636	0.480218	0.82012	-0.0585367
PC aa C34:3 [Biocrates]	30.6061	11.588	0.378619	29.2393	31.5172	-0.0722775	100	0.338073	0.691463	0.338073	0.691463	0.00936826	0.277071	0.489816	0.0120436	0.307626	0.647695	0.0841375
docosapentaenoate (n3 DPA; 22:5n3) [Metabolon]	1.38564e+06	747557	0.539505	1.38218e+06	1.38794e+06	-0.0041453	99	0.970255	1	0.970255	1	1.44083e-05	0.963037	0.920595	2.22553e-05	0.909164	1	-0.00946047
SM (OH) C20:0 [Biocrates]	25.4373	9.56115	0.375871	23.4656	26.7518	-0.12284	100	0.279566	0.490321	0.092343	0.37424	0.0286381	0.279566	0.490321	0.0119199	0.176725	0.480334	0.11141
3-carboxy-4-methyl-5-propyl-2-furanpropanoate (CMPF) [Metabolon]	407221	336968	0.82748	406791	407509	-0.0017616	99	0.991765	1	0.991765	1	1.10398e-06	0.48314	0.676284	0.005083	0.737513	1	-0.0277901
1-methyladenosine [Metabolon]	131938	21554.8	0.163371	135937	129272	0.0515588	99	0.287753	0.50072	0.131816	0.444208	0.0232582	0.287753	0.50072	0.0116424	0.147741	0.434256	-0.12003
PC ae C40:5 [Biocrates]	6.47312	1.7365	0.268264	6.20717	6.65043	-0.0666513	100	0.291453	0.558489	0.21278	0.558489	0.0157958	0.291453	0.50494	0.0113492	0.202837	0.51768	0.105027
SM C20:3 [Biocrates]	10.3262	3.7022	0.358526	9.85783	10.6384	-0.0733726	100	0.304031	0.657284	0.304031	0.657284	0.0107765	0.292453	0.50494	0.0113025	0.297725	0.63618	0.0858783
isobutyrylcarnitine [Metabolon]	277971	197223	0.709511	328386	244361	0.343859	99	0.6227	0.932345	0.0368398	0.237977	0.0441527	0.294407	0.506342	0.0113275	0.6227	0.932345	-0.0407983
PC aa C36:4 [Biocrates]	408.302	132.965	0.325654	396.74	416.009	-0.0463188	100	0.480527	0.81861	0.480527	0.81861	0.0050912	0.298857	0.512012	0.0110084	0.218212	0.538923	0.101545
cysteine-glutathione disulfide [Metabolon]	86857.4	52532.5	0.604813	79324.9	91879.1	-0.136639	89	0.440474	0.785388	0.267177	0.61952	0.0141322	0.301922	0.515273	0.0122442	0.440474	0.785388	0.0675172
inosine [Metabolon]	83754.1	75485.2	0.901271	77611.8	87849	-0.116532	95	0.520155	0.851149	0.520155	0.851149	0.00446114	0.304023	0.51687	0.011356	0.270669	0.604823	0.093252
propionylcarnitine [Metabolon]	802952	272565	0.339453	840821	777705	0.0811564	99	0.308593	0.612045	0.260333	0.612045	0.0130433	0.308593	0.521059	0.0106852	0.138018	0.417875	-0.122986
phenylacetate [Metabolon]	23851.4	28699.3	1.20325	24023	23737	0.0120492	60	0.969621	1	0.969621	1	2.52223e-05	0.308835	0.521059	0.0178492	0.143059	0.427436	-0.157008
tryptophan [Metabolon]	2.43751e+07	4.68933e+06	0.192382	2.36293e+07	2.48722e+07	-0.0499704	99	0.314007	0.539463	0.197165	0.539463	0.0170877	0.314007	0.527777	0.01045	0.180052	0.484729	0.111161
SM C20:2 [Biocrates]	4.03141	1.71262	0.424819	3.78687	4.19444	-0.0971689	100	0.379132	0.725535	0.24564	0.595987	0.0137295	0.318239	0.532873	0.0101649	0.379132	0.725535	0.0725324
PC aa C40:4 [Biocrates]	9.77518	3.96095	0.405205	9.25625	10.1211	-0.0854526	100	0.320126	0.640633	0.287031	0.640633	0.0115581	0.320126	0.534017	0.0100864	0.197891	0.510309	0.106187
glycine [Metabolon]	2.38302e+06	530267	0.222518	2.31991e+06	2.4251e+06	-0.0433752	99	0.350232	0.694504	0.335339	0.688678	0.00957205	0.326242	0.542181	0.00993725	0.350232	0.694504	0.0774576
PC ae C32:0 (alt) [Biocrates]	7.41124	2.17379	0.29331	7.11818	7.60661	-0.064211	100	0.328946	0.628678	0.273187	0.626185	0.0122389	0.328946	0.542483	0.00972702	0.291244	0.628678	0.0870388
aspartylphenylalanine [Metabolon]	186589	135084	0.723966	181188	190190	-0.0473343	97	0.749431	1	0.749431	1	0.00107887	0.329244	0.542483	0.0100219	0.313458	0.654956	0.0844574
LYSINE [Biocrates]	211.214	32.3915	0.153359	206.925	214.073	-0.033394	100	0.330091	0.647695	0.281851	0.635395	0.0118079	0.330091	0.542483	0.00968127	0.307626	0.647695	0.0841375
gamma-glutamyltyrosine [Metabolon]	79563.9	22901.7	0.28784	82867.6	77361.5	0.0711741	99	0.388231	0.734252	0.242411	0.592334	0.0140607	0.337286	0.552262	0.00949559	0.388231	0.734252	-0.0715448
tetradecanedioate [Metabolon]	22155.3	19791.5	0.893308	22155.3	22155.3	0	38	1	1	1	1	0	1	0.920595	0	1	1	1
dodecanedioate [Metabolon]	19015.1	12233.6	0.643363	19015.1	19015.1	0	44	1	1	1	1	0	1	0.920595	0	1	1	1
PE a C10:0 [Biocrates]	4.07083	1.36636	0.335647	3.85145	4.21708	-0.0867022	100	0.349343	0.56574	0.191321	0.531827	0.0173592	0.349343	0.56574	0.00894263	0.231651	0.556272	0.098644
PE a (OH, COOH) C14:3 (alt) [Biocrates]	3.25171	1.75368	0.53931	3.06481	3.37632	-0.0922625	100	0.386898	0.736992	0.386898	0.736992	0.00764911	0.351347	0.56591	0.00886886	0.294473	0.632698	0.0864586
C4 [Biocrates]	0.426942	1.06414	2.49247	0.556253	0.340734	0.632515	100	0.447323	0.791518	0.323587	0.677322	0.00994381	0.351998	0.56591	0.00884502	0.447323	0.791518	-0.062668
Acetate [Chenomx]	46.5138	92.6511	1.9919	35.9464	53.5588	-0.328843	100	0.794608	1	0.354329	0.706898	0.00876018	0.355299	0.569154	0.00872508	0.794608	1	0.0214696
C2 [Biocrates]	9.29482	4.1833	0.450068	9.60067	9.09091	0.0560737	100	0.553202	0.877529	0.553202	0.877529	0.00359974	0.369828	0.588998	0.00821459	0.37533	0.721422	-0.0731126
GLUTAMATE [Biocrates]	131.369	25.7134	0.195735	133.287	130.089	0.0245797	100	0.545081	0.87106	0.545081	0.87106	0.00374884	0.370975	0.588998	0.00817545	0.26326	0.595275	-0.0922612
SM (OH) C28:0 [Biocrates]	58.5697	21.3234	0.364069	54.6825	61.1612	-0.105929	100	0.371669	0.588998	0.137403	0.453141	0.0223792	0.371669	0.588998	0.00815187	0.119958	0.386653	0.128237
1-palmitoylglycerol (1-monopalmitin) [Metabolon]	27863.7	16664.9	0.598086	30304.1	26236.7	0.155027	92	0.377396	0.612103	0.255465	0.606838	0.0143446	0.377396	0.595862	0.00866783	0.276576	0.612103	-0.0936543
myristoleate (14:1n5) [Metabolon]	912154	340611	0.373414	917747	908426	0.0102605	99	0.933884	1	0.894517	1	0.00018216	0.933884	0.920595	7.13152e-05	0.886593	1	0.0118256
citrate [Metabolon]	1.21085e+06	395806	0.326882	1.24192e+06	1.19014e+06	0.0435138	99	0.525702	0.855549	0.525702	0.855549	0.00416423	0.380029	0.595862	0.00795365	0.357637	0.702098	-0.076275
C12 [Biocrates]	0.139088	0.102488	0.736858	0.139818	0.138601	0.00877815	100	0.953975	1	0.953975	1	3.41641e-05	0.382218	0.597185	0.00780061	0.116643	0.380581	0.129398
PE ae C42:7 [Biocrates]	5.66341	1.55749	0.27501	5.74725	5.60752	0.0249178	100	0.662565	0.958642	0.662565	0.958642	0.00195112	0.388363	0.604656	0.00760224	0.568736	0.892638	-0.047001
azelate (nonanedioate) [Metabolon]	48491	7811.16	0.161085	48845.9	48254.3	0.0122599	99	0.742898	1	0.713566	0.993257	0.00139529	0.702799	0.812111	0.00150741	0.742898	1	-0.0271988
ORNITHINE [Biocrates]	56.719	10.2502	0.180718	57.8899	55.9384	0.0348857	100	0.667782	0.965883	0.353595	0.706279	0.00878679	0.396427	0.609048	0.00734852	0.667782	0.965883	-0.0353958
PC ae C40:2 [Biocrates]	3.41202	1.09196	0.320035	3.27392	3.50408	-0.0656849	100	0.397504	0.657418	0.304165	0.657418	0.0107706	0.397504	0.609048	0.00731519	0.314346	0.655185	0.082977
guanosine [Metabolon]	142119	78482	0.552228	137567	145153	-0.0522608	93	0.650723	0.950194	0.650723	0.950194	0.00226247	0.397528	0.609048	0.00787795	0.582695	0.902777	0.0470233
1-palmitoylglycerophosphocholine [Metabolon]	7.75256e+06	1.73169e+06	0.22337	7.55233e+06	7.88604e+06	-0.0423157	99	0.886593	1	0.349394	0.702481	0.00903295	0.39937	0.609048	0.00733267	0.886593	1	0.0118256
2-linoleoylglycerophosphocholine* [Metabolon]	449710	170242	0.378559	438456	457213	-0.0410244	83	0.628083	0.934323	0.628083	0.934323	0.00291083	0.401901	0.609048	0.00869015	0.465531	0.808466	0.0661963
laurate (12:0) [Metabolon]	3.03797e+06	651382	0.214413	3.06692e+06	3.01867e+06	0.0159855	99	0.926141	1	0.719565	0.997214	0.00133495	0.801332	0.874143	0.000655882	0.926141	1	0.00768663
isocitrate [Metabolon]	90952.9	45672.4	0.502154	95820.1	87708.1	0.0924883	51	0.53529	0.862956	0.53529	0.862956	0.00789273	0.402164	0.609048	0.0143659	0.361299	0.706002	-0.10644
xanthine [Metabolon]	150437	142240	0.945515	138166	158618	-0.128937	94	0.495143	0.830963	0.495143	0.830963	0.00507259	0.403601	0.609145	0.00759461	0.325971	0.668518	0.0836153
1-palmitoleoylglycerophosphocholine* [Metabolon]	729921	481916	0.66023	676871	765287	-0.115533	99	0.658409	0.958446	0.373076	0.724155	0.00818783	0.406938	0.6115	0.00710126	0.658409	0.958446	0.0366593
myristate (14:0) [Metabolon]	7.05288e+06	1.7749e+06	0.251656	7.17763e+06	6.96971e+06	0.0298317	99	0.606134	0.890621	0.570011	0.890621	0.00333803	0.606134	0.752849	0.00275101	0.480218	0.82012	-0.0585367
PC aa C40:6 [Biocrates]	43.6435	15.8631	0.363471	42.4253	44.4557	-0.0456723	100	0.55923	0.885519	0.533352	0.861333	0.00397153	0.412272	0.614392	0.00687093	0.55923	0.885519	0.0481615
1-docosahexaenoylglycerophosphocholine* [Metabolon]	677429	350555	0.517478	652058	694344	-0.0609009	99	0.819501	1	0.558581	0.881628	0.00353944	0.412616	0.614392	0.00693172	0.819501	1	0.0189209
stearate (18:0) [Metabolon]	3.55232e+07	1.03201e+07	0.290518	3.62639e+07	3.50295e+07	0.0352395	99	0.661334	0.884131	0.561896	0.884131	0.00348022	0.661334	0.788848	0.00198668	0.328607	0.670891	-0.0810053
glycerol 3-phosphate (G3P) [Metabolon]	1.11215e+06	399906	0.359578	1.15071e+06	1.08645e+06	0.0591435	99	0.43556	0.780289	0.43556	0.780289	0.00628013	0.425053	0.628692	0.00657199	0.239361	0.56589	-0.0975611
1,7-dimethylurate [Metabolon]	20904.6	13253.8	0.634016	22644.6	19744.6	0.146876	66	0.428999	0.750149	0.401183	0.750149	0.0110371	0.428999	0.631372	0.00980219	0.329239	0.671809	-0.0995534
Methionine [Chenomx]	18.6066	4.2829	0.230182	19.054	18.3083	0.0407288	100	0.429711	0.7461	0.396426	0.7461	0.00734854	0.429711	0.631372	0.00637543	0.212997	0.531951	-0.102706
quinate [Metabolon]	69250.8	65972.9	0.952667	74384.6	65828.2	0.129981	78	0.578464	0.89747	0.578464	0.89747	0.00408061	0.432829	0.633854	0.00811531	0.396729	0.742944	-0.079373
citrulline [Metabolon]	225327	69440.1	0.308175	236486	217888	0.0853563	99	0.721435	1	0.192456	0.533305	0.0174489	0.435244	0.634985	0.00628873	0.721435	1	-0.029564
TYROSINE [Biocrates]	63.9857	13.6861	0.213893	65.6745	62.8598	0.0447783	100	0.436463	0.764372	0.316114	0.669915	0.0102541	0.436463	0.634985	0.00619157	0.418436	0.764372	-0.0667298
PC aa C36:3 [Biocrates]	255.458	91.1493	0.356807	252.818	257.218	-0.0171073	100	0.814411	1	0.814411	1	0.000564987	0.44608	0.646217	0.005937	0.228918	0.552925	0.0992243
1-oleoylglycerol (1-monoolein) [Metabolon]	78300.1	74751.2	0.954676	82415.1	75556.7	0.0907708	58	0.737833	1	0.737833	1	0.00201662	0.447284	0.646217	0.0103514	0.286564	0.624058	-0.116274
palmitate (16:0) [Metabolon]	5.29544e+07	1.36411e+07	0.257601	5.432e+07	5.20439e+07	0.0437339	99	0.508647	0.765178	0.418064	0.765178	0.00677221	0.508647	0.69884	0.00451664	0.182379	0.488177	-0.110569
C14 [Biocrates]	0.0561931	0.0275219	0.489774	0.0543794	0.0574023	-0.0526622	100	0.59307	0.908801	0.59307	0.908801	0.00292465	0.450009	0.646217	0.00583542	0.340397	0.684578	0.078641
PE aa C36:4 [Biocrates]	3.06293	1.9067	0.622509	3.30104	2.90418	0.136652	100	0.452303	0.663865	0.310296	0.663865	0.0105024	0.452303	0.647416	0.00577675	0.17226	0.473627	-0.11257
C6 [Biocrates]	0.109928	0.136296	1.23987	0.126682	0.0987584	0.282742	100	0.627332	0.935929	0.317996	0.671806	0.0101751	0.455073	0.649287	0.00570649	0.627332	0.935929	-0.040046
1-linoleoylglycerol (1-monolinolein) [Metabolon]	325991	216993	0.665642	331587	322260	0.0289411	92	0.839864	1	0.839864	1	0.000456102	0.457398	0.650512	0.00615134	0.45528	0.799939	0.0642605
urate [Metabolon]	1.79332e+06	336963	0.187899	1.76948e+06	1.80921e+06	-0.0219625	99	0.689653	0.979526	0.567453	0.888602	0.00338243	0.459622	0.651587	0.00565036	0.689653	0.979526	0.0331116
biliverdin [Metabolon]	103752	54976.6	0.529883	110118	99508.7	0.106613	89	0.461226	0.76969	0.382264	0.732671	0.00878652	0.461226	0.651778	0.00625673	0.424611	0.76969	-0.0698853
TRYPTOPHANE [Biocrates]	78.4094	13.0397	0.166303	77.3942	79.0862	-0.0213943	100	0.622353	0.932345	0.527718	0.85718	0.00408167	0.46421	0.652585	0.00547946	0.622353	0.932345	0.0406181
1-methylurate [Metabolon]	60662.4	42499.4	0.700588	66766.5	56592.9	0.179768	67	0.658989	0.959075	0.33368	0.687039	0.0143843	0.464738	0.652585	0.00825165	0.658989	0.959075	-0.044683
stearidonate (18:4n3) [Metabolon]	138021	90808.9	0.657937	142723	134886	0.0581034	99	0.675699	0.967488	0.675699	0.967488	0.00181188	0.645185	0.777951	0.00219471	0.384322	0.730132	-0.0721361
cortisol [Metabolon]	400820	118332	0.295224	414359	391795	0.0575917	99	0.491436	0.707044	0.354487	0.707044	0.00884476	0.491436	0.680061	0.00489341	0.335717	0.679229	-0.0798227
alpha-hydroxyisovalerate [Metabolon]	219947	208321	0.94714	246880	201992	0.222226	97	0.491446	0.793295	0.300524	0.653968	0.0112782	0.491446	0.680061	0.00499648	0.448556	0.793295	-0.0634767
C3-DC-M [Biocrates]	0.102546	0.06219	0.606462	0.110504	0.0972397	0.136411	100	0.997193	1	0.298411	0.651807	0.0110286	0.491812	0.680061	0.00483496	0.997193	1	-0.000290159
arginine [Metabolon]	138272	27520.8	0.199034	137160	139013	-0.0133263	99	0.744256	1	0.744256	1	0.00110219	0.491968	0.680061	0.00488144	0.563536	0.88923	0.0478936
2-hydroxypalmitate [Metabolon]	846332	258077	0.304936	875711	826747	0.0592245	99	0.402049	0.709225	0.356927	0.709225	0.00875588	0.402049	0.609048	0.00725003	0.328607	0.670891	-0.0810053
dimethylarginine [Metabolon]	515809	112115	0.217357	511709	518541	-0.0131759	99	0.886593	1	0.76775	1	0.000903347	0.508703	0.69884	0.00451544	0.886593	1	0.0118256
pyridoxate [Metabolon]	65012.6	287851	4.42762	108096	36290.2	1.97866	99	0.67396	0.969253	0.225046	0.573129	0.0151368	0.510937	0.699477	0.00446814	0.67396	0.969253	-0.0348855
2-hydroxystearate [Metabolon]	232719	70408.1	0.302546	241117	227120	0.0616266	99	0.507224	0.843538	0.334305	0.687625	0.00961289	0.338681	0.552507	0.00944118	0.507224	0.843538	-0.054989
C5:1-DC [Biocrates]	0.0581745	0.0279353	0.480198	0.0587297	0.0578043	0.0160101	100	0.872036	1	0.872036	1	0.000266058	0.513896	0.699477	0.00436092	0.123342	0.392934	0.127128
ARGININE [Biocrates]	116.06	14.1707	0.122099	117.453	115.131	0.0201709	100	0.64238	0.947118	0.424844	0.77101	0.00651067	0.515703	0.699546	0.00432367	0.64238	0.947118	-0.0382971
PC ae C44:5 [Biocrates]	2.92477	1.32475	0.452943	2.83765	2.98285	-0.0486764	100	0.593866	0.9093	0.593866	0.9093	0.00291209	0.5171	0.699546	0.00429503	0.386806	0.733298	0.0713718
7-methylxanthine [Metabolon]	111270	114847	1.03215	98694.3	119655	-0.175173	58	0.598885	0.914406	0.496104	0.831826	0.0083119	0.522783	0.705085	0.00733121	0.598885	0.914406	0.0573909
PC aa C38:0 (alt) [Biocrates]	6.05818	1.80124	0.297324	5.85752	6.19196	-0.0540125	100	0.526578	0.859137	0.365679	0.717401	0.0083575	0.526074	0.707373	0.00411421	0.526578	0.859137	0.0522233
theophylline [Metabolon]	106233	71905.2	0.676861	106677	105937	0.00698025	89	0.962524	1	0.962524	1	2.55217e-05	0.532841	0.714307	0.0044866	0.724263	1	0.0308764
1-arachidonoylglycerophosphoethanolamine* [Metabolon]	593594	229821	0.387168	593740	593498	0.000408299	99	0.995924	1	0.995924	1	2.70438e-07	0.537413	0.716534	0.00393369	0.880964	1	0.0124169
PC aa (OH, COOH) C30:4 [Biocrates]	349.708	105.1	0.300536	344.102	353.445	-0.0264343	100	0.665448	0.960609	0.665448	0.960609	0.0019158	0.538223	0.716534	0.00387798	0.517431	0.851919	0.0533838
lysine [Metabolon]	232391	67271.6	0.289476	238356	228414	0.0435234	99	0.668761	0.965883	0.473409	0.812442	0.00531226	0.540064	0.716534	0.00388276	0.668761	0.965883	-0.0354768
PE e (COOH) C16:3 (alt) [Biocrates]	4.81872	1.96068	0.406889	4.5681	4.9858	-0.0837786	100	0.541409	0.855377	0.298984	0.65237	0.0110026	0.541409	0.716534	0.0038176	0.521995	0.855377	0.0528036
PC e C30:0 (alt) [Biocrates]	38.6068	5.67949	0.147111	38.2454	38.8477	-0.0155041	100	0.605903	0.918482	0.605903	0.918482	0.00272633	0.544264	0.716534	0.00376407	0.434806	0.779444	0.0644087
SEROTONIN [Biocrates]	1.56315	0.906777	0.580095	1.65797	1.49995	0.10535	100	0.544926	0.779444	0.395991	0.745655	0.00736205	0.544926	0.716534	0.00375171	0.434805	0.779444	-0.0644152
glutamine [Metabolon]	1.6564e+06	261118	0.157642	1.6811e+06	1.63992e+06	0.0251096	99	0.797403	1	0.444149	0.78769	0.00604929	0.545805	0.716534	0.003774	0.797403	1	-0.0212861
valine [Metabolon]	2.69489e+07	4.82291e+06	0.178965	2.73553e+07	2.6678e+07	0.0253877	99	0.549914	0.831476	0.495738	0.831476	0.00479717	0.549914	0.719799	0.00369745	0.33215	0.675275	-0.080414
PC aa (OH, COOH) C30:3 [Biocrates]	192.917	69.1018	0.358194	190.814	194.319	-0.0180395	100	0.805165	1	0.805165	1	0.00062385	0.555959	0.725184	0.00355003	0.563973	0.88923	0.0475812
C10 [Biocrates]	0.405496	0.657397	1.62122	0.454259	0.372986	0.217897	100	0.557658	0.873013	0.547435	0.873013	0.00370519	0.557658	0.725184	0.00351964	0.284859	0.620728	0.0881993
CITRATE [Biocrates]	19.1544	5.35694	0.279671	19.2164	19.1131	0.00540311	100	0.925327	1	0.925327	1	9.00934e-05	0.562152	0.725184	0.00344008	0.26326	0.595275	0.0922612
hippurate [Metabolon]	1.78022e+06	1.74636e+06	0.980979	1.94268e+06	1.67191e+06	0.161954	99	0.59278	0.909664	0.451861	0.794343	0.0058478	0.563151	0.725184	0.00345798	0.59278	0.909664	0.0443459
hexanoylcarnitine [Metabolon]	313055	355993	1.13716	351205	287622	0.221065	99	0.689653	0.979526	0.38592	0.7361	0.00775986	0.563368	0.725184	0.00345414	0.689653	0.979526	-0.0331116
oleoylcarnitine [Metabolon]	346724	155191	0.447593	355790	340680	0.0443533	99	0.988621	1	0.636923	0.940609	0.002306	0.563834	0.725184	0.0034459	0.988621	1	-0.00118256
C16 [Biocrates]	0.135393	0.0335391	0.247718	0.132417	0.137377	-0.0361027	100	0.565533	0.811048	0.471588	0.811048	0.00530124	0.565533	0.725267	0.00338103	0.349383	0.69444	0.0771822
creatine [Metabolon]	782119	329455	0.421233	819064	757489	0.0812882	99	0.569192	0.734252	0.364164	0.716018	0.00849705	0.569192	0.725875	0.0033522	0.388231	0.734252	-0.0715448
HWESASXX* [Metabolon]	82274.2	44158.7	0.536726	83206.8	81652.4	0.0190359	95	0.868183	1	0.868183	1	0.000297735	0.57159	0.725875	0.00345375	0.64153	0.947118	-0.0394258
PC ae C40:0 (alt) [Biocrates]	14.0163	3.84795	0.274533	13.8323	14.1391	-0.0216982	100	0.698185	0.982841	0.698185	0.982841	0.00154101	0.571991	0.725875	0.0032701	0.627334	0.935929	0.0400379
C5-DC [Biocrates]	0.119805	0.0805181	0.672076	0.130507	0.11267	0.158309	100	0.783774	1	0.280042	0.633589	0.0118965	0.572551	0.725875	0.00326061	0.783774	1	0.0226324
indolepropionate [Metabolon]	245172	116881	0.476731	252545	240257	0.0511433	97	0.612833	0.923638	0.612833	0.923638	0.00270603	0.578369	0.731162	0.00326317	0.602842	0.917597	-0.0435827
anthranilate [Metabolon]	100728	17328.9	0.172037	99896	101282	-0.013687	98	0.950807	1	0.700407	0.984132	0.00154902	0.586442	0.739261	0.00309396	0.950807	1	0.00514106
1-oleoylglycerophosphoethanolamine [Metabolon]	323643	173284	0.535418	326894	321475	0.0168568	99	0.879562	1	0.879562	1	0.000237891	0.593557	0.743703	0.00294714	0.612654	0.924825	0.0419808
PC aa C34:0 (alt) [Biocrates]	57.1	21.2197	0.371623	56.2447	57.6702	-0.0247181	100	0.743901	1	0.743901	1	0.00109403	0.5945	0.743703	0.00290211	0.563973	0.88923	0.0475812
homostachydrine* [Metabolon]	73698.4	37810.5	0.513044	76905	71560.6	0.074683	96	0.594994	0.834372	0.499289	0.834372	0.00486981	0.594994	0.743703	0.00301799	0.444482	0.789519	-0.0643946
palmitoleate (16:1n7) [Metabolon]	1.76584e+07	9.20691e+06	0.52139	1.83792e+07	1.71778e+07	0.0699388	99	0.596692	0.856463	0.526818	0.856463	0.00414186	0.596692	0.743732	0.00289745	0.507224	0.843538	-0.054989
oleate (18:1n9) [Metabolon]	7.76846e+07	2.58092e+07	0.332231	8.08972e+07	7.55429e+07	0.0708781	99	0.449416	0.667335	0.31356	0.667335	0.0104692	0.449416	0.646217	0.00591111	0.116699	0.380581	-0.130081
bilirubin [Metabolon]	135450	96055.3	0.709159	139840	132523	0.0552111	98	0.714094	0.993608	0.714094	0.993608	0.00140446	0.607401	0.752849	0.0027603	0.57131	0.895825	0.0471768
Tyrosine [Chenomx]	42.2773	11.7596	0.278153	43.7101	41.322	0.0577914	98	0.617662	0.828064	0.327664	0.680938	0.00998222	0.617662	0.762734	0.00260565	0.488223	0.828064	-0.0577613
GLYCINE [Biocrates]	158.478	25.9641	0.163835	156.974	159.48	-0.0157119	100	0.843822	1	0.638741	0.941862	0.00225785	0.618814	0.762734	0.0025356	0.843822	1	0.0162472
Glycerol [Chenomx]	455.741	256.069	0.561874	430.937	472.277	-0.0875338	100	0.620984	0.776852	0.431789	0.776852	0.0063184	0.620984	0.763289	0.00250438	0.257302	0.588209	0.0934217
C4:1-DC [Biocrates]	0.699876	1.19025	1.70065	0.79854	0.6341	0.259327	100	0.625351	0.836022	0.501292	0.836022	0.00462715	0.625351	0.76532	0.00244229	0.288039	0.624822	0.0876191
PA aa C20:7 [Biocrates]	235.882	473.267	2.00638	289.246	200.306	0.44402	100	0.893653	1	0.359865	0.711971	0.00856159	0.62654	0.76532	0.00242556	0.893653	1	-0.0110249
proline [Metabolon]	1.12024e+07	2.63989e+06	0.235654	1.13823e+07	1.10825e+07	0.0270552	99	0.658409	0.958446	0.581822	0.900289	0.00313801	0.627888	0.76532	0.00243158	0.658409	0.958446	-0.0366593
ursodeoxycholate [Metabolon]	53214.7	203982	3.83319	83389.1	33098.4	1.51943	74	0.70952	0.993332	0.298564	0.651903	0.0149991	0.629535	0.76532	0.00324906	0.70952	0.993332	-0.0358436
PC aa C34:2 [Biocrates]	824.253	262.537	0.318515	820.257	826.917	-0.00805409	100	0.901839	1	0.901839	1	0.00015601	0.633627	0.76819	0.00232725	0.703988	0.989619	0.031334
PA a C20:1 [Biocrates]	377.148	674.522	1.78848	462.225	320.43	0.442518	100	0.938309	1	0.305467	0.658769	0.010713	0.639441	0.773126	0.00224845	0.938309	1	0.00638285
adrenate (22:4n6) [Metabolon]	1.24016e+06	736061	0.59352	1.29447e+06	1.20396e+06	0.0751787	99	0.550957	0.875801	0.550957	0.875801	0.00367819	0.414516	0.615156	0.00687575	0.149747	0.437561	-0.119438
C11 [Biocrates]	0.0418843	0.0207536	0.495498	0.0425686	0.0414281	0.02753	100	0.789294	1	0.789294	1	0.000732136	0.648082	0.779327	0.00213437	0.249982	0.579748	0.0949011
piperine [Metabolon]	1.13296e+06	963185	0.850151	1.19882e+06	1.08905e+06	0.100799	99	0.960189	1	0.580521	0.899192	0.00315964	0.651755	0.781625	0.00210856	0.960189	1	0.00413896
paraxanthine [Metabolon]	933601	770674	0.825486	888978	963349	-0.0772008	91	0.659107	0.953261	0.655144	0.953261	0.00225139	0.659107	0.788311	0.00219654	0.637818	0.943122	0.0407379
linoleate (18:2n6) [Metabolon]	3.58163e+07	1.08758e+07	0.303657	3.74419e+07	3.47325e+07	0.0780081	99	0.340482	0.573847	0.225669	0.573847	0.0150965	0.340482	0.55341	0.00937136	0.128796	0.402128	-0.125942
SM C24:4 [Biocrates]	2.37149	0.828214	0.349238	2.26328	2.44363	-0.0738024	100	0.66336	0.789144	0.288362	0.641896	0.0114948	0.66336	0.789144	0.00194135	0.434806	0.779444	0.0644087
glycocholate [Metabolon]	114674	144613	1.26107	128369	105545	0.216253	93	0.675767	0.962404	0.455623	0.797717	0.00613156	0.675767	0.80102	0.00193103	0.662833	0.962404	-0.0373268
1-arachidonoyl glycerol [Metabolon]	99101	42747.3	0.431351	98341.9	99607.1	-0.0127024	99	0.885965	1	0.885965	1	0.000213103	0.677704	0.80102	0.00178824	0.880964	1	0.0124169
alpha-ketoglutarate [Metabolon]	10847.8	4729.55	0.43599	11248.3	10580.9	0.0630771	79	0.912926	1	0.539636	0.866548	0.00490566	0.678932	0.80102	0.00223706	0.912926	1	-0.0101778
indolelactate [Metabolon]	103842	40061.3	0.385792	107785	101213	0.064932	99	0.737513	1	0.425966	0.771894	0.00654621	0.680657	0.80102	0.00175374	0.737513	1	-0.0277901
glutaroyl carnitine [Metabolon]	131755	114231	0.866996	149913	119650	0.252925	99	0.875341	1	0.197368	0.539712	0.0170723	0.683565	0.80102	0.00172016	0.875341	1	0.0130081
3-methyl-2-oxobutyrate [Metabolon]	210344	71627.1	0.340524	212187	209115	0.0146906	99	0.903514	1	0.835369	1	0.000447453	0.684174	0.80102	0.00171317	0.903514	1	-0.0100517
ornithine [Metabolon]	158358	56796.9	0.358661	156238	159772	-0.0221166	99	0.775466	1	0.763034	1	0.000941531	0.694132	0.80951	0.00160127	0.775466	1	0.0236512
PC aa C38:6 [Biocrates]	142.766	48.8528	0.342188	144.962	141.302	0.0258978	100	0.715631	0.994545	0.715631	0.994545	0.00136026	0.695074	0.80951	0.0015746	0.402435	0.748842	-0.0690508
C0 [Biocrates]	45.0402	9.77453	0.217018	44.7447	45.2372	-0.0108865	100	0.98316	1	0.806465	1	0.000615391	0.697493	0.8102	0.00154845	0.98316	1	0.00174078
Arachidonic Acid [Biocrates]	4343.96	1974.03	0.454431	4239.97	4413.29	-0.0392732	99	0.923309	1	0.6704	0.963967	0.00187525	0.701777	0.812111	0.0015183	0.923309	1	0.00798309
10-nonadecenoate (19:1n9) [Metabolon]	690055	374631	0.5429	723097	668026	0.082437	99	0.475757	0.814294	0.475757	0.814294	0.00525625	0.407917	0.6115	0.00707178	0.187101	0.494875	-0.109387
pantothenate [Metabolon]	87143.9	37987.5	0.435917	88224.7	86423.4	0.0208423	98	0.819636	1	0.819636	1	0.000544243	0.711128	0.81827	0.0014351	0.539678	0.870357	-0.0511082
PA aa C22:2 [Biocrates]	172.64	107.214	0.621024	182.079	166.348	0.0945722	100	0.783775	1	0.475031	0.813723	0.00521957	0.712089	0.81827	0.00139592	0.783775	1	-0.0226301
PI aa C36:2 (alt) [Biocrates]	7.3963	3.06931	0.414979	7.37488	7.41059	-0.00481879	100	0.954892	1	0.954892	1	3.28153e-05	0.713661	0.81827	0.00138003	0.810933	1	-0.0197288
SPERMIDINE [Biocrates]	0.297731	0.122344	0.41092	0.296244	0.298722	-0.00829705	97	0.923016	1	0.923016	1	9.88128e-05	0.716553	0.818783	0.00139392	0.47346	0.815082	0.060058
PG a C26:6 [Biocrates]	296.687	138.762	0.467706	301.241	293.652	0.0258436	97	0.947204	1	0.793258	1	0.000726571	0.718535	0.818783	0.00137365	0.947204	1	-0.0055471
caffeine [Metabolon]	2.14259e+06	2.87362e+06	1.34119	2.30263e+06	2.03589e+06	0.131019	97	0.719643	0.955216	0.657769	0.955216	0.00207449	0.719643	0.818783	0.00136238	0.594658	0.911614	-0.0445695
palmitoylcarnitine [Metabolon]	242731	121774	0.501681	232901	249284	-0.0657203	99	0.723995	0.962404	0.514048	0.84615	0.00440283	0.723995	0.821627	0.00129134	0.663577	0.962404	0.036068
PC ae C32:1 (alt) [Biocrates]	15.3868	2.69998	0.175474	15.1884	15.5191	-0.0213134	100	0.728312	0.932345	0.551082	0.875894	0.00363827	0.728312	0.82309	0.00123683	0.622353	0.932345	0.0406181
PI aa C36:1 [Biocrates]	4.09758	1.92439	0.469642	4.21657	4.01826	0.0493525	100	0.927121	1	0.616137	0.925908	0.00257443	0.728994	0.82309	0.00123037	0.927121	1	-0.00754337
scyllo-inositol [Metabolon]	27596	20735	0.751377	30974.6	25343.6	0.222185	71	0.971843	1	0.266449	0.618724	0.017866	0.737965	0.831104	0.00163253	0.971843	1	-0.00346876
alpha-tocopherol [Metabolon]	232182	83450.5	0.359418	233482	231316	0.0093663	99	0.899896	1	0.899896	1	0.00016396	0.745135	0.837054	0.00109436	0.847325	1	-0.0159645
taurochenodeoxycholate [Metabolon]	132740	323114	2.43418	208220	82420.2	1.52633	65	0.750596	0.943122	0.127716	0.437317	0.0364382	0.750596	0.840885	0.00161513	0.636955	0.943122	0.0485713
methionine [Metabolon]	62590.9	14287.1	0.228261	63221.7	62170.4	0.0169094	99	0.752335	0.998425	0.721378	0.998425	0.001317	0.752335	0.840885	0.00103136	0.396121	0.742051	-0.0703622
hyodeoxycholate [Metabolon]	60125.5	87526.2	1.45572	78251.3	48041.7	0.628821	82	0.871621	1	0.128143	0.438041	0.0286969	0.755858	0.841146	0.00121526	0.871621	1	0.0147497
THREONINE [Biocrates]	65.968	13.3717	0.202699	66.6251	65.5299	0.0167127	100	0.893653	1	0.690368	0.977456	0.00162621	0.758039	0.841146	0.000972835	0.893653	1	-0.0110249
C10:1 [Biocrates]	0.189008	0.149845	0.792795	0.200089	0.18162	0.101689	100	0.971936	1	0.548654	0.873926	0.00368273	0.758255	0.841146	0.000971045	0.971936	1	-0.00290129
C8 [Biocrates]	0.28438	0.554583	1.95015	0.336911	0.24936	0.351104	100	0.765714	0.847301	0.442082	0.785901	0.0060418	0.765714	0.847301	0.0009103	0.390678	0.73721	0.0707916
DSGEGDFXAEGGGVR* [Metabolon]	1.14439e+07	4.96774e+06	0.434096	1.18644e+07	1.11635e+07	0.062787	99	0.775207	0.854723	0.493703	0.829697	0.00484253	0.775207	0.854723	0.000844719	0.361376	0.706002	-0.0756838
PC aa C34:1 (alt) [Biocrates]	423.963	160.729	0.379111	425.069	423.226	0.0043547	100	0.955542	1	0.955542	1	3.18748e-05	0.776273	0.854723	0.000827929	0.772983	1	0.0237906
tyrosine [Metabolon]	1.16443e+07	2.53967e+06	0.218104	1.15733e+07	1.16917e+07	-0.0101242	99	0.914819	1	0.821323	1	0.000528406	0.788626	0.866174	0.000744535	0.914819	1	-0.00886919
PC ae C42:6 [Biocrates]	8.75952	1.46039	0.166721	8.78524	8.74238	0.00490223	100	0.886541	1	0.886541	1	0.000208777	0.792467	0.868245	0.000709747	0.709218	0.992939	-0.0307537
10-heptadecenoate (17:1n7) [Metabolon]	1.77549e+06	758712	0.427326	1.87615e+06	1.70838e+06	0.0982098	99	0.379015	0.636115	0.282548	0.636115	0.0118952	0.379015	0.595862	0.00798741	0.187101	0.494875	-0.109387
PI aa (OH, COOH) C28:1 [Biocrates]	2.91911	0.734342	0.251564	2.95194	2.89723	0.0188827	100	0.803534	0.995579	0.717116	0.995579	0.00134546	0.803534	0.874143	0.000634555	0.592834	0.909664	-0.0440997
PC aa C32:0 (alt) [Biocrates]	28.1945	9.1597	0.324875	28.5304	27.9706	0.0200127	100	0.915948	1	0.76633	1	0.000905376	0.803761	0.874143	0.000633061	0.915948	1	-0.00870388
decanoylcarnitine [Metabolon]	1.12718e+06	1.78373e+06	1.58247	1.278e+06	1.02663e+06	0.244844	99	0.818439	0.928719	0.494236	0.830137	0.00483061	0.818439	0.886783	0.0005459	0.617668	0.928719	0.0413896
DHA [Biocrates]	3762.7	1899.71	0.504878	3795.81	3740.63	0.0147502	99	0.96019	1	0.888087	1	0.000205194	0.81938	0.886783	0.000540159	0.96019	1	-0.00413768
hydroxyisovaleroyl carnitine [Metabolon]	77246.9	36396.7	0.471173	79278.1	75892.8	0.0446056	94	0.824023	0.957174	0.660524	0.957174	0.00210581	0.824023	0.889638	0.000540284	0.558185	0.885519	-0.0498388
SM (OH,COOH) C22:0 [Biocrates]	17.4733	7.28299	0.416808	17.149	17.6894	-0.030552	100	0.832124	0.996295	0.718178	0.996295	0.00133494	0.832124	0.896203	0.000460758	0.410389	0.756584	0.0678903
PC ae C34:6 (alt) [Biocrates]	2.84201	1.1301	0.397641	2.83554	2.84632	-0.00378665	100	0.963017	1	0.963017	1	2.20506e-05	0.835975	0.89765	0.000439562	0.627334	0.935929	0.0400379
glycochenodeoxycholate [Metabolon]	228875	294306	1.28588	281799	193591	0.455642	90	0.92706	1	0.169353	0.501719	0.0213528	0.837513	0.89765	0.000480515	0.92706	1	0.00796787
choline [Metabolon]	929528	154047	0.165726	936004	925211	0.011665	99	0.84172	1	0.734201	1	0.00119398	0.84172	0.898813	0.000413148	0.587858	0.906383	-0.0449372
13S-HODE [Biocrates]	0.872752	0.520584	0.596485	0.832414	0.899645	-0.0747297	95	0.987928	1	0.538632	0.865798	0.00407895	0.842649	0.898813	0.0004259	0.987928	1	-0.00128107
HISTIDINE [Biocrates]	76.4489	10.0034	0.13085	76.8395	76.1886	0.00854324	100	0.899219	1	0.75168	1	0.00102638	0.847852	0.902194	0.000377462	0.899219	1	-0.0104447
pyroglutamate (5-oxoproline) [Metabolon]	1.1156e+06	221392	0.198451	1.11853e+06	1.11365e+06	0.00438656	99	0.977245	1	0.914861	1	0.000118432	0.859581	0.912383	0.000324256	0.977245	1	-0.00236512
C3-DC [Biocrates]	0.161908	0.0634727	0.392029	0.163684	0.160725	0.0184097	100	0.86154	1	0.820681	1	0.000526817	0.86154	0.912383	0.00031195	0.583139	0.902777	0.0452602
pyroglutamine* - group 16276 [Metabolon]	285692	116353	0.407267	283797	286955	-0.0110047	99	0.89538	1	0.89538	1	0.000179175	0.874282	0.920595	0.000259385	0.852914	1	-0.0153733
PC aa C32:1 (alt) [Biocrates]	52.9973	28.1328	0.530834	52.7194	53.1826	-0.00871014	100	0.936194	1	0.936194	1	6.57265e-05	0.879048	0.920595	0.000237481	0.915948	1	0.00870388
catechol sulfate [Metabolon]	609103	359360	0.589983	637437	590213	0.0800115	99	0.881173	0.920595	0.523894	0.854158	0.00420063	0.881173	0.920595	0.000231525	0.5164	0.85126	-0.0538064
1-palmitoylglycerophosphoethanolamine [Metabolon]	311133	136511	0.438754	311823	310673	0.00370393	99	0.967423	1	0.967423	1	1.72842e-05	0.8821	0.920595	0.0002279	0.819501	1	-0.0189209
threonate [Metabolon]	186490	83697.7	0.448805	184921	187536	-0.0139395	98	0.885199	1	0.880624	1	0.000236131	0.885199	0.920595	0.000218256	0.546899	0.876184	0.0502009
deoxycholate [Metabolon]	410683	569986	1.3879	371092	437077	-0.150969	54	0.892986	1	0.674735	0.966879	0.00341366	0.892986	0.920595	0.000351332	0.822054	1	-0.0254649
C14:2 [Biocrates]	0.055384	0.0347299	0.627075	0.055093	0.055578	-0.00872665	100	0.945868	1	0.945868	1	4.72792e-05	0.894105	0.920595	0.000181713	0.735568	1	0.0278552
acetylcarnitine [Metabolon]	5.25648e+06	1.79881e+06	0.342207	5.29023e+06	5.23399e+06	0.0107455	99	0.898412	1	0.879587	1	0.000237794	0.898412	0.920595	0.000168886	0.643003	0.947118	-0.0384332
hexadecanedioate [Metabolon]	19723.2	14022.1	0.710946	20951.8	18904.1	0.108318	75	0.53708	0.864506	0.53708	0.864506	0.00524094	0.393918	0.609048	0.00997464	0.416609	0.762346	-0.0776277
PC ae C40:6 [Biocrates]	8.37323	2.50913	0.299661	8.38553	8.36504	0.00245028	100	0.96832	1	0.96832	1	1.61769e-05	0.90321	0.920595	0.000151663	0.724989	1	-0.0290129
PI aa C34:1 (alt) [Biocrates]	3.88201	2.44375	0.629505	4.03692	3.77874	0.0683252	100	0.905746	1	0.607255	0.919376	0.00270595	0.905746	0.920595	0.000143782	0.805482	1	0.0203091
C18:2 [Biocrates]	0.056211	0.0160822	0.286105	0.0564673	0.0560402	0.00762162	100	0.915281	1	0.897258	1	0.000170992	0.915281	0.920595	0.00011606	0.783774	1	-0.0226347
Citrate [Chenomx]	113.672	57.9292	0.509617	111.214	115.311	-0.0355267	100	0.920761	1	0.730909	1	0.00121236	0.920761	0.920595	0.000101483	0.724989	1	-0.0290129
trans-4-hydroxyproline [Metabolon]	224790	109624	0.487674	223961	225342	-0.00613074	99	0.951313	1	0.951313	1	3.86322e-05	0.925903	0.920595	8.96228e-05	0.726781	1	-0.0289727
Histidine [Chenomx]	47.4831	12.5814	0.264966	47.4515	47.5041	-0.00110714	98	0.984038	1	0.984038	1	4.19131e-06	0.92595	0.920595	9.04475e-05	0.907129	1	-0.00972072
PS aa (OH, COOH) C24:2 [Biocrates]	397.784	283.71	0.713224	418.054	384.271	0.0879138	97	0.958925	1	0.567996	0.889003	0.00344423	0.929584	0.920595	8.26296e-05	0.958925	1	0.00431395
PE a (OH) C12:1 (alt) [Biocrates]	80.5625	13.4409	0.166838	80.0704	80.8906	-0.0101402	100	0.933836	1	0.766647	1	0.000902847	0.933836	0.920595	7.06863e-05	0.612442	0.924825	-0.0417786
dihomo-alpha-linolenate (20:3n3) [Metabolon]	1.61098e+06	862683	0.535503	1.71946e+06	1.53865e+06	0.117508	99	0.308604	0.66205	0.308604	0.66205	0.0106847	0.278917	0.490321	0.0120751	0.182379	0.488177	-0.110569
laurylcarnitine [Metabolon]	246242	236360	0.959868	265403	233468	0.136786	98	0.95948	1	0.515473	0.84736	0.00441884	0.934596	0.920595	7.05149e-05	0.95948	1	0.00423381
C14:1 [Biocrates]	0.133388	0.0970972	0.727932	0.133215	0.133502	-0.00214964	100	0.988535	1	0.988535	1	2.11773e-06	0.934916	0.920595	6.83924e-05	0.929916	1	0.0072547
C18:1 [Biocrates]	0.153487	0.0468375	0.305156	0.153009	0.153806	-0.00518333	100	0.994386	1	0.934047	1	7.02348e-05	0.938535	0.920595	6.09829e-05	0.994386	1	0.000580259
C18:2-OH [Biocrates]	0.0494599	0.0157629	0.318701	0.0496844	0.0493103	0.00758753	100	0.943962	1	0.908127	1	0.000136578	0.943962	0.920595	5.06725e-05	0.743535	1	0.0269902
C12:1 [Biocrates]	0.12561	0.0716666	0.570547	0.126914	0.124741	0.0174187	100	0.947895	1	0.882809	1	0.00022284	0.947895	0.920595	4.37996e-05	0.533489	0.86622	0.0513685
linoleamide (18:2n6) [Metabolon]	309370	126860	0.410059	330915	295006	0.121726	98	0.171419	0.504717	0.171419	0.504717	0.0193953	0.0849369	0.252945	0.0305978	0.0712926	0.288186	-0.1503
C16:1 [Biocrates]	0.0377213	0.0187591	0.497308	0.0376152	0.037792	-0.00467894	100	0.966301	1	0.963447	1	2.15401e-05	0.966301	0.920595	1.83066e-05	0.876984	1	-0.0127709
margarate (17:0) [Metabolon]	1.1863e+06	413872	0.348876	1.26951e+06	1.13083e+06	0.122639	99	0.104659	0.392616	0.1021	0.392616	0.0273129	0.104659	0.281456	0.0269161	0.0366778	0.19711	-0.173245
butyrylcarnitine [Metabolon]	321125	489042	1.5229	284931	345254	-0.17472	99	0.971472	0.920595	0.549722	0.87478	0.00370102	0.971472	0.920595	1.32525e-05	0.493622	0.83196	-0.0567628
octanoylcarnitine [Metabolon]	1.12391e+06	1.77646e+06	1.58061	1.28215e+06	1.01842e+06	0.258968	99	0.977062	1	0.471364	0.810854	0.00536142	0.977062	0.920595	8.56649e-06	0.869724	1	0.0135994
3-(4-hydroxyphenyl)lactate [Metabolon]	69299	36605.2	0.528221	73238.1	66672.9	0.0984686	98	0.981405	1	0.385623	0.735806	0.00785055	0.981405	0.920595	5.68801e-06	0.828328	1	0.0180705
2-tetradecenoyl carnitine [Metabolon]	345867	260039	0.751846	344682	346657	-0.00569697	95	0.985369	1	0.971436	1	1.38609e-05	0.985369	0.920595	3.63544e-06	0.90281	1	-0.0103377
4-acetamidophenol [Metabolon]	493528	NA	NA	493528	493528	0	1	1	1	1	1	0	1	0.920595	0	1	1	1
p-acetamidophenylglucuronide [Metabolon]	221688	NA	NA	221688	221688	0	1	1	1	1	1	0	1	0.920595	0	1	1	1
pioglitazone* [Metabolon]	6.59794e+06	7.91483e+06	1.19959	6.59794e+06	6.59794e+06	0	3	1	1	1	1	0	1	0.920595	0	1	1	1
hydroxypioglitazone* - group 13715 [Metabolon]	8106616	2.88097e+06	0.355385	8106616	8106616	0	3	1	1	1	1	0	1	0.920595	0	1	1	1
metoprolol acid metabolite* [Metabolon]	2.67514e+06	2.61107e+06	0.976049	2.67514e+06	2.67514e+06	0	5	1	1	1	1	0	1	0.920595	0	1	1	1
salicylate [Metabolon]	470715	678454	1.44133	470715	470715	0	10	1	1	1	1	0	1	0.920595	0	1	1	1
riboflavin (Vitamin B2) [Metabolon]	52340.2	31782.9	0.607236	52340.2	52340.2	0	12	1	1	1	1	0	1	0.920595	0	1	1	1
adenosine [Metabolon]	54047.1	73914	1.36758	54047.1	54047.1	0	14	1	1	1	1	0	1	0.920595	0	1	1	1
cotinine [Metabolon]	1.00992e+06	916685	0.907683	1.00992e+06	1.00992e+06	0	14	1	1	1	1	0	1	0.920595	0	1	1	1
N-(2-furoyl)glycine [Metabolon]	175102	101844	0.581625	175102	175102	0	16	1	1	1	1	0	1	0.920595	0	1	1	1
N-acetylglycine [Metabolon]	47719.6	17570.6	0.368206	47719.6	47719.6	0	17	1	1	1	1	0	1	0.920595	0	1	1	1
glycylvaline [Metabolon]	69197.2	53034	0.766418	69197.2	69197.2	0	19	1	1	1	1	0	1	0.920595	0	1	1	1
3-hydroxybenzoate [Metabolon]	18563	13370	0.720252	18563	18563	0	19	1	1	1	1	0	1	0.920595	0	1	1	1
2-hydroxyhippurate (salicylurate) [Metabolon]	176302	352924	2.00181	176302	176302	0	20	1	1	1	1	0	1	0.920595	0	1	1	1
gamma-muricholate [Metabolon]	11734.4	6903.6	0.588324	11734.4	11734.4	0	20	1	1	1	1	0	1	0.920595	0	1	1	1
2-Hydroxyisovalerate [Chenomx]	17.8948	14.5457	0.812846	17.8948	17.8948	0	23	1	1	1	1	0	1	0.920595	0	1	1	1
salicyluric glucuronide* [Metabolon]	37874.8	54694	1.44407	37874.8	37874.8	0	24	1	1	1	1	0	1	0.920595	0	1	1	1
3-(3-hydroxyphenyl)propionate [Metabolon]	28085	14268.4	0.508043	28085	28085	0	24	1	1	1	1	0	1	0.920595	0	1	1	1
sucrose [Metabolon]	18181.2	12503.7	0.687725	18181.2	18181.2	0	27	1	1	1	1	0	1	0.920595	0	1	1	1
4-guanidinobutanoate [Metabolon]	44109.5	28772.5	0.652297	44109.5	44109.5	0	27	1	1	1	1	0	1	0.920595	0	1	1	1
pyroglutamylglycine [Metabolon]	21073	10526.6	0.49953	21073	21073	0	28	1	1	1	1	0	1	0.920595	0	1	1	1
1,3,7-trimethylurate [Metabolon]	20968	12777.7	0.609391	20968	20968	0	30	1	1	1	1	0	1	0.920595	0	1	1	1
methyl-alpha-glucopyranoside [Metabolon]	311614	261763	0.840024	311614	311614	0	34	1	1	1	1	0	1	0.920595	0	1	1	1
phenyllactate (PLA) [Metabolon]	24608.2	10266.6	0.417202	24608.2	24608.2	0	34	1	1	1	1	0	1	0.920595	0	1	1	1
hydroquinone sulfate [Metabolon]	29697.7	47785.5	1.60906	29697.7	29697.7	0	37	1	1	1	1	0	1	0.920595	0	1	1	1
linolenate [alpha or gamma; (18:3n3 or 6)] [Metabolon]	4.85725e+06	1.97152e+06	0.405891	5.2165e+06	4.61776e+06	0.129659	99	0.151608	0.455729	0.138941	0.455729	0.0224347	0.151608	0.347406	0.0210798	0.13427	0.411764	-0.124169
3-methylxanthine [Metabolon]	83626.7	74064.6	0.885657	83626.7	83626.7	0	39	1	1	1	1	0	1	0.920595	0	1	1	1
glycodeoxycholate [Metabolon]	168893	156344	0.925696	168893	168893	0	44	1	1	1	1	0	1	0.920595	0	1	1	1
eicosenoate (20:1n9 or 11) [Metabolon]	2.43699e+06	1.41976e+06	0.582587	2.75515e+06	2.22488e+06	0.238337	99	0.0809002	0.322964	0.0679666	0.322964	0.0339328	0.0809002	0.252945	0.0310782	0.0474378	0.228242	-0.164376
1-methylxanthine [Metabolon]	90621.7	35159.6	0.387982	90621.7	90621.7	0	44	1	1	1	1	0	1	0.920595	0	1	1	1
saccharin [Metabolon]	30810.9	40314.9	1.30846	30810.9	30810.9	0	45	1	1	1	1	0	1	0.920595	0	1	1	1
3-methylhistidine [Metabolon]	28209.9	38118	1.35123	28209.9	28209.9	0	46	1	1	1	1	0	1	0.920595	0	1	1	1
allantoin [Metabolon]	7750.54	5927.26	0.764754	7750.54	7750.54	0	48	1	1	1	1	0	1	0.920595	0	1	1	1
