# Supplementary material for: Metabolic Footprint of Diabetes: A Multiplatform Metabolomics Study in an Epidemiological Setting
Source: PLoS One. 2010 Nov 11;5(11):e13953. doi: 10.1371/journal.pone.0013953 (PMC2978704; doi:10.1371/journal.pone.0013953)
Supplement: Table S3 — Association data from metabolite concentration ratios with diabetes state. (0.86 MB XLS) [file pone.0013953.s004.xls]

## Sheet: legend
Supplemental Table S3 - Association data from metabolite concentration ratios with diabetes state
collumn	description
enumerator	metabolite name enumerator [measurement platform]
nominator	metabolite name nominator [measurement platform]
ncases	number of computable ratios
p-value	p-value of the model using log scaled data
p-gain	improvement in the strength of association when using ratios compared to single metabolites
q-value	q-value of the model using log scaled data
eta2	eta2 of the model using log scaled data
Kendal p	p-value of the Kendal test
Kendal q	q-value of the Kendal test
Kendal Tau	Kendal's Tau

## Sheet: metabolite ratios
enumerator	nominator	ncases	p-value	p-gain	q-value	eta2	Kendal p	Kendal q	Kendal Tau
1,5-anhydroglucitol (1,5-AG) [Metabolon]	H3-HNAc2-NANA [Biocrates]	97	1.3027e-10	182.519	6.99597e-06	0.354025	2.31075e-09	1.64685e-05	0.500418
heptanoate (7:0) [Metabolon]	H3-HNAc2-NANA [Biocrates]	98	3.3473e-10	71.0324	6.99597e-06	0.338418	1.5844e-09	1.64685e-05	0.502908
arachidonate (20:4n6) [Metabolon]	H3-HNAc2-NANA [Biocrates]	98	3.61534e-10	65.7662	6.99597e-06	0.337375	4.19003e-09	1.64685e-05	0.489658
PC aa C34:4 [Biocrates]	H3-HNAc2-NANA [Biocrates]	99	3.70714e-10	64.1376	6.99597e-06	0.334207	2.50241e-09	1.64685e-05	0.494157
PC aa (OH, COOH) C28:4 [Biocrates]	Glucose [Chenomx]	100	4.59332e-10	108.974	6.99597e-06	0.32855	8.64226e-09	1.82528e-05	0.474652
1,5-anhydroglucitol (1,5-AG) [Metabolon]	HNAc-H2-dH [Biocrates]	97	6.5143e-10	125.554	6.99597e-06	0.332184	7.66561e-09	1.79194e-05	0.483779
SM (OH) C26:0 [Biocrates]	H3-HNAc2-NANA [Biocrates]	99	7.02285e-10	33.8562	6.99597e-06	0.32555	1.23686e-09	1.64685e-05	0.503614
PC ae C38:6 [Biocrates]	H3-HNAc2-NANA [Biocrates]	99	7.41961e-10	32.0457	6.99597e-06	0.324801	1.08224e-09	1.64685e-05	0.505387
PC ae C40:3 [Biocrates]	H3-HNAc2-NANA [Biocrates]	99	7.6991e-10	30.8824	6.99597e-06	0.324296	1.7621e-09	1.64685e-05	0.498885
cholesterol [Metabolon]	glucose [Metabolon]	99	8.81386e-10	2.80027	6.99597e-06	0.322447	1.49787e-08	2.13491e-05	0.469331
PC aa (OH, COOH) C28:4 [Biocrates]	H3-HNAc2-NANA [Biocrates]	99	9.50547e-10	25.0137	6.99597e-06	0.321412	4.39492e-09	1.64685e-05	0.486472
heptanoate (7:0) [Metabolon]	HNAc-H2-dH [Biocrates]	98	9.89011e-10	82.6985	6.99597e-06	0.323613	4.37683e-09	1.64685e-05	0.489055
PC ae C38:5 [Biocrates]	H3-HNAc2-NANA [Biocrates]	99	9.98977e-10	23.801	6.99597e-06	0.320731	7.56343e-10	1.64685e-05	0.510116
pelargonate (9:0) [Metabolon]	H3-HNAc2-NANA [Biocrates]	98	1.04567e-09	22.7381	6.99597e-06	0.322844	1.05681e-09	1.64685e-05	0.508329
glycerol [Metabolon]	H3-HNAc2-NANA [Biocrates]	98	1.13055e-09	21.031	6.99597e-06	0.321764	1.81172e-09	1.64685e-05	0.501101
PE e (COOH) C12:1 (alt) [Biocrates]	glucose [Metabolon]	99	1.17996e-09	2.0917	6.99597e-06	0.318442	4.51873e-08	3.62003e-05	0.453371
phosphate [Metabolon]	glucose [Metabolon]	99	1.18225e-09	2.08764	6.99597e-06	0.318415	9.86026e-09	1.89613e-05	0.475242
PC ae C36:3 [Biocrates]	H3-HNAc2-NANA [Biocrates]	99	1.22768e-09	19.3671	6.99597e-06	0.317896	2.29301e-09	1.64685e-05	0.495339
PC ae C36:5 (alt) [Biocrates]	H3-HNAc2-NANA [Biocrates]	99	1.3273e-09	17.9136	6.99597e-06	0.31682	3.54248e-09	1.64685e-05	0.489428
arachidonate (20:4n6) [Metabolon]	HNAc-H2-dH [Biocrates]	98	1.33284e-09	61.3651	6.99597e-06	0.319482	6.19312e-09	1.6969e-05	0.484237
PC ae C40:4 [Biocrates]	H3-HNAc2-NANA [Biocrates]	99	1.37278e-09	17.3201	6.99597e-06	0.316355	2.73039e-09	1.64685e-05	0.492974
gamma-glutamylglutamine [Metabolon]	H3-HNAc2-NANA [Biocrates]	93	1.40542e-09	16.9179	6.99597e-06	0.333034	3.65751e-10	1.64685e-05	0.536427
caprate (10:0) [Metabolon]	H3-HNAc2-NANA [Biocrates]	98	1.42806e-09	16.6496	6.99597e-06	0.318523	6.40631e-10	1.64685e-05	0.514954
PC a C20:4 (alt) [Biocrates]	H3-HNAc2-NANA [Biocrates]	99	1.44542e-09	16.4496	6.99597e-06	0.315643	4.03235e-09	1.64685e-05	0.487655
PC ae C40:1 (alt) [Biocrates]	H3-HNAc2-NANA [Biocrates]	99	1.59047e-09	14.9494	7.3901e-06	0.31432	4.03235e-09	1.64685e-05	0.487655
SM (COOH) C18:3 [Biocrates]	H3-HNAc2-NANA [Biocrates]	99	1.83801e-09	12.9361	7.50423e-06	0.312315	4.99895e-09	1.68046e-05	0.484699
undecanoate (11:0) [Metabolon]	H3-HNAc2-NANA [Biocrates]	98	2.03606e-09	11.6778	7.50423e-06	0.313574	2.07069e-09	1.64685e-05	0.499294
caproate (6:0) [Metabolon]	H3-HNAc2-NANA [Biocrates]	98	2.04214e-09	11.643	7.50423e-06	0.313532	4.19003e-09	1.64685e-05	0.489658
PC ae C36:4 [Biocrates]	H3-HNAc2-NANA [Biocrates]	99	2.07261e-09	11.4719	7.50423e-06	0.310645	3.24862e-09	1.64685e-05	0.49061
SM C14:0 [Biocrates]	Glucose [Chenomx]	100	2.16042e-09	23.1692	7.50423e-06	0.307437	8.58515e-08	5.07484e-05	0.441577
PC ae C36:2 [Biocrates]	H3-HNAc2-NANA [Biocrates]	99	2.22679e-09	10.6776	7.50423e-06	0.309646	5.68346e-09	1.68046e-05	0.482926
H1 [Biocrates]	glucose [Metabolon]	98	2.28697e-09	1.07921	7.50423e-06	0.311945	1.45409e-08	2.13491e-05	0.472191
PC ae C38:4 [Biocrates]	H3-HNAc2-NANA [Biocrates]	99	2.30314e-09	10.3236	7.50423e-06	0.309177	3.86215e-09	1.64685e-05	0.488246
1-stearoylglycerophosphoinositol [Metabolon]	H3-HNAc2-NANA [Biocrates]	98	2.37199e-09	10.0239	7.50423e-06	0.311433	1.2279e-08	2.00895e-05	0.474601
PC aa C36:2 [Biocrates]	H3-HNAc2-NANA [Biocrates]	99	2.43451e-09	9.76651	7.50423e-06	0.308403	1.02836e-08	1.89613e-05	0.47465
SM C14:0 [Biocrates]	H3-HNAc2-NANA [Biocrates]	99	2.47441e-09	9.60904	7.50423e-06	0.308176	3.86215e-09	1.64685e-05	0.488246
cholesterol [Metabolon]	Glucose [Chenomx]	99	2.50477e-09	19.984	7.50423e-06	0.308006	5.98119e-08	4.06308e-05	0.449233
SM C22:2 [Biocrates]	H3-HNAc2-NANA [Biocrates]	99	2.5263e-09	9.41167	7.50423e-06	0.307886	5.68346e-09	1.68046e-05	0.482926
PC aa C34:4 [Biocrates]	HNAc-H2-dH [Biocrates]	99	2.67828e-09	30.5381	7.50423e-06	0.30707	2.173e-08	2.41551e-05	0.464011
SM (OH) C26:0 [Biocrates]	HNAc-H2-dH [Biocrates]	99	2.71633e-09	30.1104	7.50423e-06	0.306873	1.02836e-08	1.89613e-05	0.47465
cholesterol [Metabolon]	mannose [Metabolon]	99	2.72439e-09	86.2767	7.50423e-06	0.306831	5.98119e-08	4.06308e-05	0.449233
PC ae C38:6 [Biocrates]	HNAc-H2-dH [Biocrates]	99	2.74556e-09	29.7898	7.50423e-06	0.306723	4.03235e-09	1.64685e-05	0.487655
cortisone [Metabolon]	H3-HNAc2-NANA [Biocrates]	97	2.92353e-09	8.13287	7.66024e-06	0.311184	1.53617e-09	1.64685e-05	0.505965
SM (COOH) C18:2 [Biocrates]	H3-HNAc2-NANA [Biocrates]	99	2.98892e-09	7.95495	7.66024e-06	0.305534	5.93127e-09	1.68046e-05	0.482335
PC aa (OH, COOH) C28:4 [Biocrates]	HNAc-H2-dH [Biocrates]	99	3.0625e-09	26.7069	7.66024e-06	0.305193	1.9204e-08	2.28797e-05	0.465784
glycerophosphorylcholine (GPC) [Metabolon]	H3-HNAc2-NANA [Biocrates]	97	3.07656e-09	7.72833	7.66024e-06	0.31046	9.99451e-09	1.89613e-05	0.480024
glycerophosphorylcholine (GPC) [Metabolon]	Glucose [Chenomx]	98	3.13236e-09	15.9801	7.66024e-06	0.307518	1.03801e-07	5.60927e-05	0.443282
PC aa C40:5 [Biocrates]	H3-HNAc2-NANA [Biocrates]	99	3.22983e-09	7.36159	7.73574e-06	0.304447	5.93127e-09	1.68046e-05	0.482335
PC aa C36:0 (alt) [Biocrates]	H3-HNAc2-NANA [Biocrates]	99	3.30887e-09	7.18573	7.75332e-06	0.304108	8.33014e-09	1.79194e-05	0.477606
pelargonate (9:0) [Metabolon]	HNAc-H2-dH [Biocrates]	98	3.39475e-09	24.093	7.75332e-06	0.306382	2.82314e-09	1.64685e-05	0.495078
glycerol [Metabolon]	HNAc-H2-dH [Biocrates]	98	3.43741e-09	23.794	7.75332e-06	0.306205	6.46626e-09	1.6969e-05	0.483635
PC ae C38:3 [Biocrates]	H3-HNAc2-NANA [Biocrates]	99	3.53085e-09	6.73398	7.8124e-06	0.303196	5.68346e-09	1.68046e-05	0.482926
PC ae C38:0 (alt) [Biocrates]	H3-HNAc2-NANA [Biocrates]	99	3.59865e-09	6.60712	7.81357e-06	0.302928	9.86026e-09	1.89613e-05	0.475242
cysteine [Metabolon]	H3-HNAc2-NANA [Biocrates]	94	3.86704e-09	6.14854	7.95613e-06	0.315488	6.57364e-09	1.6969e-05	0.493797
cholesterol [Metabolon]	H3-HNAc2-NANA [Biocrates]	98	3.88214e-09	6.12464	7.95613e-06	0.304483	3.22176e-09	1.64685e-05	0.493271
PC ae C34:2 [Biocrates]	H3-HNAc2-NANA [Biocrates]	99	3.92088e-09	6.06413	7.95613e-06	0.301722	1.62754e-08	2.21121e-05	0.468148
PC ae C38:5 [Biocrates]	HNAc-H2-dH [Biocrates]	99	3.93827e-09	20.768	7.95613e-06	0.30166	5.44573e-09	1.68046e-05	0.483517
PC ae C36:3 [Biocrates]	HNAc-H2-dH [Biocrates]	99	4.06761e-09	20.1076	8.07695e-06	0.301204	1.21604e-08	2.00895e-05	0.472286
H1 [Biocrates]	H3-HNAc2-NANA [Biocrates]	99	4.42999e-09	5.36721	8.64868e-06	0.300001	4.99895e-09	1.68046e-05	0.484699
1,5-anhydroglucitol (1,5-AG) [Metabolon]	DH [Biocrates]	97	4.67175e-09	271.572	8.96991e-06	0.304503	2.44705e-08	2.60727e-05	0.467139
PC ae C40:3 [Biocrates]	HNAc-H2-dH [Biocrates]	99	4.79665e-09	17.0514	9.05998e-06	0.298878	7.98527e-09	1.79194e-05	0.478197
PI aa C38:4 (alt) [Biocrates]	H3-HNAc2-NANA [Biocrates]	99	5.05955e-09	4.69937	9.40364e-06	0.298123	1.49787e-08	2.13491e-05	0.469331
H1 [Biocrates]	Glucose [Chenomx]	99	5.30273e-09	9.43952	9.51512e-06	0.297458	2.66735e-08	2.67107e-05	0.461055
glycerophosphorylcholine (GPC) [Metabolon]	HNAc-H2-dH [Biocrates]	97	5.45201e-09	15.0018	9.51512e-06	0.302288	1.5356e-08	2.16216e-05	0.473885
uridine [Metabolon]	H3-HNAc2-NANA [Biocrates]	98	5.65835e-09	4.20206	9.51512e-06	0.299124	2.50494e-08	2.60902e-05	0.464362
SM (COOH) C18:3 [Biocrates]	HNAc-H2-dH [Biocrates]	99	5.74509e-09	14.2365	9.51512e-06	0.296323	1.62754e-08	2.21121e-05	0.468148
1-arachidonoylglycerophosphoinositol* [Metabolon]	H3-HNAc2-NANA [Biocrates]	98	5.98383e-09	3.97349	9.51512e-06	0.298325	4.642e-08	3.66819e-05	0.455328
undecanoate (11:0) [Metabolon]	HNAc-H2-dH [Biocrates]	98	6.10937e-09	13.3876	9.51512e-06	0.298028	4.01099e-09	1.64685e-05	0.49026
1-stearoylglycerophosphocholine [Metabolon]	H3-HNAc2-NANA [Biocrates]	98	6.13265e-09	3.87707	9.51512e-06	0.297974	5.92215e-08	4.06308e-05	0.451714
H1 [Biocrates]	mannose [Metabolon]	98	6.13536e-09	38.3109	9.51512e-06	0.297968	4.642e-08	3.66819e-05	0.455328
caprate (10:0) [Metabolon]	HNAc-H2-dH [Biocrates]	98	6.14913e-09	13.301	9.51512e-06	0.297936	1.6569e-09	1.64685e-05	0.502306
PC ae C36:5 (alt) [Biocrates]	HNAc-H2-dH [Biocrates]	99	6.15626e-09	13.2856	9.51512e-06	0.295342	1.84272e-08	2.26512e-05	0.466375
PC a C20:4 (alt) [Biocrates]	HNAc-H2-dH [Biocrates]	99	6.25138e-09	13.0835	9.51512e-06	0.295124	1.84272e-08	2.26512e-05	0.466375
PC ae C40:4 [Biocrates]	HNAc-H2-dH [Biocrates]	99	6.26828e-09	13.0482	9.51512e-06	0.295086	1.32197e-08	2.0893e-05	0.471104
PC ae C40:1 (alt) [Biocrates]	HNAc-H2-dH [Biocrates]	99	6.3089e-09	12.9642	9.51512e-06	0.294994	1.11838e-08	1.98534e-05	0.473468
SM (OH,COOH) C18:2 [Biocrates]	H3-HNAc2-NANA [Biocrates]	99	6.34822e-09	3.74541	9.51512e-06	0.294906	4.51873e-08	3.62003e-05	0.453371
gamma-glutamylglutamine [Metabolon]	HNAc-H2-dH [Biocrates]	93	6.9354e-09	11.7931	1.01174e-05	0.309736	1.19873e-09	1.64685e-05	0.520375
SM (COOH) C18:2 [Biocrates]	HNAc-H2-dH [Biocrates]	99	7.07301e-09	11.5637	1.01174e-05	0.293368	1.21604e-08	2.00895e-05	0.472286
phosphate [Metabolon]	H3-HNAc2-NANA [Biocrates]	98	7.10235e-09	3.34772	1.01174e-05	0.295872	4.9872e-09	1.68046e-05	0.487249
hypoxanthine [Metabolon]	H3-HNAc2-NANA [Biocrates]	97	7.18554e-09	3.30896	1.01174e-05	0.298312	1.89698e-08	2.28797e-05	0.470837
SM C22:2 [Biocrates]	Glucose [Chenomx]	100	7.60125e-09	6.58513	1.04494e-05	0.289828	9.27902e-08	5.2451e-05	0.440416
PC ae C36:2 [Biocrates]	HNAc-H2-dH [Biocrates]	99	7.7355e-09	10.5733	1.05096e-05	0.292092	1.6964e-08	2.22038e-05	0.467557
SM C14:0 [Biocrates]	HNAc-H2-dH [Biocrates]	99	7.92987e-09	10.3141	1.06491e-05	0.291738	1.16622e-08	2.00895e-05	0.472877
SM (COOH) C18:2 [Biocrates]	Glucose [Chenomx]	100	8.17985e-09	6.11934	1.08248e-05	0.288789	2.9505e-08	2.81468e-05	0.457244
PC aa C38:2 [Biocrates]	H3-HNAc2-NANA [Biocrates]	99	8.31899e-09	2.85812	1.08248e-05	0.291054	1.43685e-08	2.13491e-05	0.469922
PC ae C38:4 [Biocrates]	HNAc-H2-dH [Biocrates]	99	8.34027e-09	9.80662	1.08248e-05	0.291018	1.07245e-08	1.94653e-05	0.474059
H1 [Biocrates]	HNAc-H2-dH [Biocrates]	99	8.68679e-09	9.41542	1.09484e-05	0.290436	8.33014e-09	1.79194e-05	0.477606
PC aa C32:2 [Biocrates]	H3-HNAc2-NANA [Biocrates]	99	8.81796e-09	2.69639	1.09484e-05	0.290222	3.2701e-08	2.99104e-05	0.4581
SM C26:3 [Biocrates]	H3-HNAc2-NANA [Biocrates]	99	8.82383e-09	2.6946	1.09484e-05	0.290212	1.49787e-08	2.13491e-05	0.469331
caproate (6:0) [Metabolon]	HNAc-H2-dH [Biocrates]	98	8.89013e-09	9.20007	1.09484e-05	0.292647	1.72055e-08	2.22038e-05	0.469782
PC a C18:1 (alt) [Biocrates]	H3-HNAc2-NANA [Biocrates]	99	8.94392e-09	2.65842	1.09484e-05	0.290019	9.45391e-09	1.89613e-05	0.475833
tryptophan [Metabolon]	H3-HNAc2-NANA [Biocrates]	98	9.0548e-09	2.62587	1.09484e-05	0.292383	1.12802e-08	1.98534e-05	0.475805
SM (COOH) C16:2 [Biocrates]	H3-HNAc2-NANA [Biocrates]	99	9.09521e-09	2.6142	1.09484e-05	0.289779	2.173e-08	2.41551e-05	0.464011
PC ae C36:4 [Biocrates]	HNAc-H2-dH [Biocrates]	99	9.36963e-09	8.72924	1.09996e-05	0.289354	1.49787e-08	2.13491e-05	0.469331
1-stearoylglycerophosphoinositol [Metabolon]	HNAc-H2-dH [Biocrates]	98	9.38417e-09	8.71572	1.09996e-05	0.291868	5.92215e-08	4.06308e-05	0.451714
SM C14:0 [Biocrates]	mannose [Metabolon]	99	9.59647e-09	24.4935	1.09996e-05	0.289011	5.09721e-08	3.72391e-05	0.451598
cholesterol [Metabolon]	HNAc-H2-dH [Biocrates]	98	9.61082e-09	8.51018	1.09996e-05	0.291524	5.20849e-09	1.68046e-05	0.486646
PC ae C36:6 (alt) [Biocrates]	H3-HNAc2-NANA [Biocrates]	99	9.65688e-09	2.46215	1.09996e-05	0.288922	4.7041e-08	3.69215e-05	0.45278
SM C22:2 [Biocrates]	HNAc-H2-dH [Biocrates]	99	9.89304e-09	8.26741	1.09996e-05	0.288575	2.173e-08	2.41551e-05	0.464011
phosphate [Metabolon]	Glucose [Chenomx]	99	9.89527e-09	5.0585	1.09996e-05	0.288572	1.5614e-08	2.17215e-05	0.468739
caprylate (8:0) [Metabolon]	H3-HNAc2-NANA [Biocrates]	98	1.00683e-08	2.36154	1.10211e-05	0.290853	3.48577e-08	3.13887e-05	0.459544
SM (OH,COOH) C24:1 [Biocrates]	H3-HNAc2-NANA [Biocrates]	99	1.01044e-08	2.3531	1.10211e-05	0.288273	3.13984e-08	2.94138e-05	0.458691
PC aa C38:5 [Biocrates]	H3-HNAc2-NANA [Biocrates]	99	1.02387e-08	2.32225	1.10637e-05	0.288083	1.9204e-08	2.28797e-05	0.465784
PC aa C36:1 (alt) [Biocrates]	H3-HNAc2-NANA [Biocrates]	99	1.09919e-08	2.16312	1.16764e-05	0.287065	3.4056e-08	3.09063e-05	0.457509
SM (OH,COOH) C16:2 (alt) [Biocrates]	H3-HNAc2-NANA [Biocrates]	99	1.12061e-08	2.12176	1.16764e-05	0.286788	4.89683e-08	3.71782e-05	0.452189
heptanoate (7:0) [Metabolon]	DH [Biocrates]	98	1.13074e-08	112.202	1.16764e-05	0.289176	2.45737e-07	9.28304e-05	0.430032
urate [Metabolon]	H3-HNAc2-NANA [Biocrates]	98	1.13098e-08	2.10231	1.16764e-05	0.289173	3.78402e-08	3.33e-05	0.458339
PC aa C38:0 (alt) [Biocrates]	H3-HNAc2-NANA [Biocrates]	99	1.14029e-08	2.08515	1.16764e-05	0.286538	5.09721e-08	3.72391e-05	0.451598
cortisone [Metabolon]	HNAc-H2-dH [Biocrates]	97	1.14088e-08	7.16901	1.16764e-05	0.291608	7.66561e-09	1.79194e-05	0.483779
PC ae C40:5 [Biocrates]	H3-HNAc2-NANA [Biocrates]	99	1.20069e-08	1.98025	1.20922e-05	0.285796	7.98527e-09	1.79194e-05	0.478197
PC aa C38:3 [Biocrates]	H3-HNAc2-NANA [Biocrates]	99	1.20233e-08	1.97755	1.20922e-05	0.285776	5.30553e-08	3.78099e-05	0.451007
PC ae C34:3 [Biocrates]	H3-HNAc2-NANA [Biocrates]	99	1.26991e-08	1.87231	1.26623e-05	0.28499	4.00412e-08	3.39508e-05	0.455144
SM (COOH) C18:1 [Biocrates]	H3-HNAc2-NANA [Biocrates]	99	1.30902e-08	1.81638	1.29411e-05	0.284553	1.32197e-08	2.0893e-05	0.471104
heptanoate (7:0) [Metabolon]	Glucose [Chenomx]	99	1.33756e-08	3.74228	1.30302e-05	0.284242	3.69144e-07	0.000120113	0.421452
1-myristoylglycerophosphocholine [Metabolon]	H3-HNAc2-NANA [Biocrates]	98	1.3474e-08	1.76464	1.30302e-05	0.286637	7.35789e-09	1.79194e-05	0.481828
SM (COOH) C18:3 [Biocrates]	Glucose [Chenomx]	100	1.35168e-08	3.70318	1.30302e-05	0.281634	1.65194e-07	7.3984e-05	0.431713
PC aa C36:2 [Biocrates]	HNAc-H2-dH [Biocrates]	99	1.37851e-08	5.93322	1.31794e-05	0.283808	5.09721e-08	3.72391e-05	0.451598
PC ae C38:2 [Biocrates]	H3-HNAc2-NANA [Biocrates]	99	1.45248e-08	1.63697	1.37733e-05	0.283054	1.37825e-08	2.12053e-05	0.470513
cysteine [Metabolon]	HNAc-H2-dH [Biocrates]	94	1.48737e-08	5.49897	1.39833e-05	0.295613	2.65738e-08	2.67107e-05	0.473468
histidine [Metabolon]	H3-HNAc2-NANA [Biocrates]	98	1.4987e-08	1.58649	1.39833e-05	0.285091	9.11613e-09	1.89098e-05	0.478817
PC ae C38:3 [Biocrates]	HNAc-H2-dH [Biocrates]	99	1.52104e-08	5.37722	1.40787e-05	0.282388	4.89683e-08	3.71782e-05	0.452189
tyrosine [Metabolon]	H3-HNAc2-NANA [Biocrates]	98	1.57863e-08	1.50616	1.43542e-05	0.284336	2.50494e-08	2.60902e-05	0.464362
benzoate [Metabolon]	H3-HNAc2-NANA [Biocrates]	98	1.58078e-08	1.50411	1.43542e-05	0.284316	1.72055e-08	2.22038e-05	0.469782
arachidonate (20:4n6) [Metabolon]	Glucose [Chenomx]	99	1.58788e-08	3.15233	1.43542e-05	0.281767	8.89043e-08	5.07484e-05	0.443322
SM C28:4 [Biocrates]	H3-HNAc2-NANA [Biocrates]	99	1.61494e-08	1.4723	1.4486e-05	0.281522	8.33014e-09	1.79194e-05	0.477606
PC aa C40:6 [Biocrates]	H3-HNAc2-NANA [Biocrates]	99	1.6575e-08	1.43449	1.47539e-05	0.281146	4.34045e-08	3.52584e-05	0.453962
1,5-anhydroglucitol (1,5-AG) [Metabolon]	Glucose [Chenomx]	98	1.70178e-08	2.94135	1.50329e-05	0.283242	6.274e-08	4.21272e-05	0.450853
PC ae C34:2 [Biocrates]	HNAc-H2-dH [Biocrates]	99	1.76478e-08	4.63455	1.54007e-05	0.280238	1.21643e-07	6.18394e-05	0.438594
PC aa C38:4 [Biocrates]	H3-HNAc2-NANA [Biocrates]	99	1.76993e-08	1.34337	1.54007e-05	0.280196	4.34045e-08	3.52584e-05	0.453962
PE e (COOH) C12:1 (alt) [Biocrates]	H3-HNAc2-NANA [Biocrates]	99	1.80202e-08	1.31945	1.55633e-05	0.279936	9.86026e-09	1.89613e-05	0.475242
carnitine [Metabolon]	H3-HNAc2-NANA [Biocrates]	98	1.82394e-08	1.30359	1.56364e-05	0.282231	2.83645e-08	2.76881e-05	0.462555
phosphate [Metabolon]	HNAc-H2-dH [Biocrates]	98	1.85961e-08	4.39822	1.57103e-05	0.281948	6.75111e-09	1.70483e-05	0.483033
PC aa C36:0 (alt) [Biocrates]	HNAc-H2-dH [Biocrates]	99	1.8892e-08	4.32934	1.5845e-05	0.279251	4.00412e-08	3.39508e-05	0.455144
SM (COOH) C18:1 [Biocrates]	Glucose [Chenomx]	100	1.96441e-08	2.54811	1.63577e-05	0.276265	1.65194e-07	7.3984e-05	0.431713
1,5-anhydroglucitol (1,5-AG) [Metabolon]	H2 [Biocrates]	97	2.00056e-08	254.29	1.65402e-05	0.283385	5.64022e-08	3.97078e-05	0.454814
SM C22:2 [Biocrates]	mannose [Metabolon]	99	2.0199e-08	11.6368	1.6582e-05	0.278281	1.12506e-07	5.95394e-05	0.439776
PC aa C40:5 [Biocrates]	HNAc-H2-dH [Biocrates]	99	2.0855e-08	3.92183	1.70004e-05	0.277817	5.30553e-08	3.78099e-05	0.451007
SM (OH,COOH) C18:2 [Biocrates]	HNAc-H2-dH [Biocrates]	99	2.13355e-08	3.83351	1.72709e-05	0.277486	1.86241e-07	7.88129e-05	0.432092
phosphate [Metabolon]	mannose [Metabolon]	99	2.15063e-08	10.9294	1.72887e-05	0.27737	1.93537e-07	8.01485e-05	0.4315
threonine [Metabolon]	H3-HNAc2-NANA [Biocrates]	98	2.2205e-08	1.07078	1.77277e-05	0.279355	1.26531e-07	6.4044e-05	0.44027
anthranilate [Metabolon]	H3-HNAc2-NANA [Biocrates]	97	2.23807e-08	1.06238	1.7746e-05	0.281732	6.43349e-09	1.6969e-05	0.486244
SM (COOH) C16:1 [Biocrates]	H3-HNAc2-NANA [Biocrates]	99	2.29374e-08	1.03659	1.80641e-05	0.276433	6.47718e-08	4.25086e-05	0.448051
glycerol [Metabolon]	Glucose [Chenomx]	99	2.33036e-08	2.14796	1.82289e-05	0.276202	1.12506e-07	5.95394e-05	0.439776
PC ae C38:4 [Biocrates]	Glucose [Chenomx]	100	2.42264e-08	2.06615	1.85792e-05	0.273238	3.50501e-07	0.000118357	0.420107
PC ae C38:0 (alt) [Biocrates]	HNAc-H2-dH [Biocrates]	99	2.4495e-08	3.33904	1.85792e-05	0.275476	7.29665e-08	4.53258e-05	0.446278
SM (COOH) C18:2 [Biocrates]	mannose [Metabolon]	99	2.45516e-08	9.57376	1.85792e-05	0.275443	1.76809e-08	2.22038e-05	0.466966
SM (COOH) C16:2 [Biocrates]	HNAc-H2-dH [Biocrates]	99	2.46952e-08	3.31197	1.85792e-05	0.275358	5.52208e-08	3.91132e-05	0.450416
tryptophan [Metabolon]	HNAc-H2-dH [Biocrates]	98	2.4791e-08	3.29917	1.85792e-05	0.27774	2.72148e-08	2.70198e-05	0.463157
uridine [Metabolon]	HNAc-H2-dH [Biocrates]	98	2.54423e-08	3.21471	1.88244e-05	0.277359	8.85129e-08	5.07484e-05	0.445691
PC ae C38:5 [Biocrates]	Glucose [Chenomx]	100	2.6406e-08	1.8956	1.93483e-05	0.271991	1.41793e-07	6.922e-05	0.434034
pelargonate (9:0) [Metabolon]	Glucose [Chenomx]	99	2.84242e-08	1.76101	2.04185e-05	0.273306	1.93537e-07	8.01485e-05	0.4315
PE e (COOH) C12:1 (alt) [Biocrates]	Glucose [Chenomx]	100	2.91883e-08	1.71491	2.06742e-05	0.270538	4.21756e-07	0.000129609	0.417206
SM C26:3 [Biocrates]	HNAc-H2-dH [Biocrates]	99	3.04142e-08	2.6892	2.1283e-05	0.272317	5.7472e-08	3.99764e-05	0.449824
SM (COOH) C18:3 [Biocrates]	mannose [Metabolon]	99	3.24206e-08	7.25006	2.20236e-05	0.271382	2.08967e-07	8.35593e-05	0.430318
glycerophosphorylcholine (GPC) [Metabolon]	mannose [Metabolon]	98	3.28319e-08	7.15923	2.21734e-05	0.273606	8.87085e-07	0.000199701	0.409554
PC aa C38:2 [Biocrates]	HNAc-H2-dH [Biocrates]	99	3.35124e-08	2.44058	2.23233e-05	0.270896	7.59147e-08	4.66582e-05	0.445687
PI aa C38:4 (alt) [Biocrates]	HNAc-H2-dH [Biocrates]	99	3.37098e-08	2.42629	2.23233e-05	0.27081	6.47718e-08	4.25086e-05	0.448051
H1 [Biocrates]	DH [Biocrates]	99	3.54014e-08	35.8381	2.28461e-05	0.270092	2.25582e-07	8.74926e-05	0.429136
SM (COOH) C18:1 [Biocrates]	HNAc-H2-dH [Biocrates]	99	3.59611e-08	2.2744	2.30791e-05	0.269862	5.09721e-08	3.72391e-05	0.451598
pelargonate (9:0) [Metabolon]	DH [Biocrates]	98	3.90823e-08	32.4628	2.45152e-05	0.271031	2.36423e-07	9.04889e-05	0.430634
PC ae C40:1 (alt) [Biocrates]	Glucose [Chenomx]	100	3.98021e-08	1.2576	2.45284e-05	0.266024	2.13566e-08	2.41551e-05	0.461886
PC aa C32:2 [Biocrates]	HNAc-H2-dH [Biocrates]	99	4.02502e-08	2.03204	2.45284e-05	0.268207	1.53572e-07	7.09312e-05	0.435047
PC ae C38:2 [Biocrates]	HNAc-H2-dH [Biocrates]	99	4.0331e-08	2.02796	2.45284e-05	0.268178	4.169e-08	3.45913e-05	0.454553
PC a C20:4 (alt) [Biocrates]	Glucose [Chenomx]	100	4.06061e-08	1.2327	2.45671e-05	0.265732	1.20494e-06	0.00024599	0.400379
1,5-anhydroglucitol (1,5-AG) [Metabolon]	phenylacetylglutamine [Metabolon]	98	4.21426e-08	120.715	2.49742e-05	0.269915	2.82131e-07	0.000100537	0.427872
PC ae C36:3 [Biocrates]	Glucose [Chenomx]	100	4.26824e-08	1.17274	2.49742e-05	0.265004	2.69957e-07	9.78431e-05	0.424169
SM (OH,COOH) C24:1 [Biocrates]	HNAc-H2-dH [Biocrates]	99	4.28519e-08	1.90866	2.49742e-05	0.267286	1.86241e-07	7.88129e-05	0.432092
glycerol [Metabolon]	mannose [Metabolon]	99	4.32139e-08	5.43924	2.49742e-05	0.267162	3.42393e-07	0.000116636	0.422634
PC aa (OH, COOH) C28:4 [Biocrates]	mannose [Metabolon]	99	4.39801e-08	5.34449	2.51346e-05	0.266903	3.69144e-07	0.000120113	0.421452
PC ae C38:5 [Biocrates]	mannose [Metabolon]	99	4.43569e-08	5.29908	2.51346e-05	0.266778	6.69094e-07	0.000167869	0.411994
acetylphosphate [Metabolon]	mannose [Metabolon]	99	4.62665e-08	5.08037	2.59633e-05	0.266157	2.17121e-07	8.62263e-05	0.429727
histidine [Metabolon]	HNAc-H2-dH [Biocrates]	98	4.71577e-08	1.73439	2.62464e-05	0.268247	1.6498e-08	2.21554e-05	0.470385
PC a C18:1 (alt) [Biocrates]	HNAc-H2-dH [Biocrates]	99	4.74488e-08	1.72375	2.62464e-05	0.265785	3.54653e-08	3.16902e-05	0.456918
PC ae C38:6 [Biocrates]	Glucose [Chenomx]	100	4.90917e-08	1.01963	2.65947e-05	0.262956	1.92309e-07	8.01485e-05	0.429392
acetylphosphate [Metabolon]	Glucose [Chenomx]	99	4.93906e-08	1.01346	2.65947e-05	0.265193	2.17121e-07	8.62263e-05	0.429727
1-arachidonoylglycerophosphoinositol* [Metabolon]	HNAc-H2-dH [Biocrates]	98	4.94893e-08	1.65268	2.65947e-05	0.26753	4.5288e-07	0.000135238	0.420395
SM (COOH) C18:2 [Biocrates]	DH [Biocrates]	99	4.95176e-08	25.6215	2.65947e-05	0.265155	2.25582e-07	8.74926e-05	0.429136
1,5-anhydroglucitol (1,5-AG) [Metabolon]	mannose [Metabolon]	98	5.03435e-08	4.66895	2.65947e-05	0.267275	6.02462e-08	4.06879e-05	0.451458
1-stearoylglycerophosphocholine [Metabolon]	HNAc-H2-dH [Biocrates]	98	5.10466e-08	1.60226	2.66502e-05	0.267069	2.55406e-07	9.58592e-05	0.429429
hypoxanthine [Metabolon]	HNAc-H2-dH [Biocrates]	97	5.17027e-08	1.58192	2.6872e-05	0.269283	1.04061e-07	5.60927e-05	0.44557
SM (OH,COOH) C16:2 (alt) [Biocrates]	HNAc-H2-dH [Biocrates]	99	5.24889e-08	1.55823	2.71591e-05	0.264295	1.93537e-07	8.01485e-05	0.4315
urate [Metabolon]	HNAc-H2-dH [Biocrates]	98	5.69002e-08	1.43743	2.84662e-05	0.265453	7.85018e-08	4.79943e-05	0.447498
PE e (COOH) C12:1 (alt) [Biocrates]	HNAc-H2-dH [Biocrates]	99	5.72074e-08	1.42971	2.84662e-05	0.263022	1.76809e-08	2.22038e-05	0.466966
PC ae C40:4 [Biocrates]	DH [Biocrates]	99	5.90301e-08	21.4927	2.92412e-05	0.262558	2.08541e-08	2.41551e-05	0.464602
PC ae C34:3 [Biocrates]	HNAc-H2-dH [Biocrates]	99	6.19472e-08	1.32031	3.01715e-05	0.261843	2.25582e-07	8.74926e-05	0.429136
caprylate (8:0) [Metabolon]	HNAc-H2-dH [Biocrates]	98	6.24584e-08	1.30951	3.01882e-05	0.264063	1.08005e-07	5.79495e-05	0.44268
SM C28:4 [Biocrates]	HNAc-H2-dH [Biocrates]	99	6.38564e-08	1.28084	3.05884e-05	0.261393	2.26416e-08	2.49298e-05	0.46342
PC ae C40:5 [Biocrates]	HNAc-H2-dH [Biocrates]	99	6.68235e-08	1.22397	3.1363e-05	0.260719	3.2701e-08	2.99104e-05	0.4581
carnitine [Metabolon]	HNAc-H2-dH [Biocrates]	98	6.75997e-08	1.20991	3.15997e-05	0.262881	8.50458e-08	5.07484e-05	0.446293
PC aa C38:0 (alt) [Biocrates]	HNAc-H2-dH [Biocrates]	99	7.16179e-08	1.14203	3.30786e-05	0.259691	1.4212e-07	6.922e-05	0.436229
PC a C20:4 (alt) [Biocrates]	mannose [Metabolon]	99	7.5369e-08	3.11867	3.44008e-05	0.258932	9.99749e-07	0.000213873	0.405492
tyrosine [Metabolon]	HNAc-H2-dH [Biocrates]	98	7.80656e-08	1.04771	3.51667e-05	0.260726	4.83492e-08	3.71782e-05	0.454725
PC aa C36:1 (alt) [Biocrates]	HNAc-H2-dH [Biocrates]	99	7.84891e-08	1.04205	3.51667e-05	0.258328	2.83448e-07	0.000100537	0.425589
PC aa C38:5 [Biocrates]	HNAc-H2-dH [Biocrates]	99	7.87027e-08	1.03922	3.51667e-05	0.258288	1.79211e-07	7.6676e-05	0.432683
SM (COOH) C16:1 [Biocrates]	HNAc-H2-dH [Biocrates]	99	7.91662e-08	1.03314	3.51667e-05	0.2582	1.65913e-07	7.3984e-05	0.433865
PC ae C38:4 [Biocrates]	mannose [Metabolon]	99	8.30253e-08	2.83108	3.66707e-05	0.257492	4.28826e-07	0.000130401	0.419087
PC aa C34:4 [Biocrates]	DH [Biocrates]	99	8.39241e-08	15.1174	3.67879e-05	0.257331	4.79591e-07	0.000138583	0.417314
arachidonate (20:4n6) [Metabolon]	mannose [Metabolon]	99	8.59193e-08	2.73572	3.72409e-05	0.256981	9.64146e-07	0.000210917	0.406083
1,5-anhydroglucitol (1,5-AG) [Metabolon]	glutamylvaline [Metabolon]	98	9.20131e-08	55.2881	3.8867e-05	0.258258	8.66288e-08	5.07484e-05	0.446015
cysteine [Metabolon]	DH [Biocrates]	94	9.7125e-08	13.0627	4.05836e-05	0.267042	4.1523e-07	0.000129314	0.430843
undecanoate (11:0) [Metabolon]	DH [Biocrates]	98	1.00617e-07	12.6093	4.10889e-05	0.256913	6.84324e-07	0.000170951	0.41377
1,5-anhydroglucitol (1,5-AG) [Metabolon]	3-hydroxybutyrate (BHBA) [Metabolon]	98	1.07334e-07	47.3963	4.28458e-05	0.25594	5.00453e-07	0.000142136	0.418801
PC ae C36:3 [Biocrates]	mannose [Metabolon]	99	1.08731e-07	2.16176	4.3255e-05	0.253464	3.69144e-07	0.000120113	0.421452
PC ae C38:6 [Biocrates]	mannose [Metabolon]	99	1.1251e-07	2.08916	4.46053e-05	0.252952	8.3356e-07	0.000190232	0.408448
H1 [Biocrates]	HNAC [Biocrates]	99	1.17598e-07	529.791	4.53572e-05	0.252289	2.62725e-07	9.68105e-05	0.426772
caproate (6:0) [Metabolon]	DH [Biocrates]	98	1.18391e-07	10.7164	4.53572e-05	0.25446	4.70317e-07	0.000138167	0.419793
arachidonate (20:4n6) [Metabolon]	DH [Biocrates]	98	1.35327e-07	9.37521	4.90781e-05	0.252438	1.87301e-07	7.89737e-05	0.434248
cysteine [Metabolon]	H2 [Biocrates]	94	1.35621e-07	199.456	4.90781e-05	0.261849	6.45472e-07	0.000164428	0.42363
1,5-anhydroglucitol (1,5-AG) [Metabolon]	3-indoxyl sulfate [Metabolon]	98	1.45585e-07	34.9435	5.12299e-05	0.251331	6.8031e-08	4.39034e-05	0.449644
PC aa (OH, COOH) C28:4 [Biocrates]	DH [Biocrates]	99	1.46691e-07	8.64893	5.13249e-05	0.248969	2.83448e-07	0.000100537	0.425589
1,5-anhydroglucitol (1,5-AG) [Metabolon]	KYNURENINE [Biocrates]	98	1.50104e-07	33.8914	5.22047e-05	0.250868	3.98471e-07	0.000126468	0.422429
1,5-anhydroglucitol (1,5-AG) [Metabolon]	homocitrulline [Metabolon]	84	1.52416e-07	33.3773	5.24316e-05	0.286859	1.49985e-07	7.03941e-05	0.473541
PC ae C40:4 [Biocrates]	mannose [Metabolon]	99	1.65783e-07	1.41783	5.5658e-05	0.247125	8.3356e-07	0.000190232	0.408448
gamma-glutamylglutamine [Metabolon]	mannose [Metabolon]	94	1.69846e-07	1.38391	5.64479e-05	0.258331	3.53079e-07	0.000118674	0.433466
1,5-anhydroglucitol (1,5-AG) [Metabolon]	HNAC [Biocrates]	97	1.70079e-07	29.9109	5.64479e-05	0.251242	3.16287e-07	0.000109772	0.428314
1,5-anhydroglucitol (1,5-AG) [Metabolon]	2-Hydroxybutyrate [Chenomx]	95	1.75083e-07	29.0561	5.77105e-05	0.255459	3.30809e-07	0.000113691	0.432175
PC aa C34:4 [Biocrates]	mannose [Metabolon]	99	1.75693e-07	1.33785	5.77105e-05	0.246249	6.44918e-07	0.000164428	0.412585
PE e (COOH) C12:1 (alt) [Biocrates]	mannose [Metabolon]	99	1.75871e-07	1.3365	5.77105e-05	0.246234	1.3825e-06	0.000273351	0.400172
PC ae C40:1 (alt) [Biocrates]	mannose [Metabolon]	99	1.78358e-07	1.31786	5.80393e-05	0.246022	7.46978e-07	0.000178173	0.410221
1-stearoylglycerophosphoinositol [Metabolon]	DH [Biocrates]	98	1.79779e-07	7.05709	5.80393e-05	0.248127	4.0423e-07	0.000127598	0.422202
PC ae C38:5 [Biocrates]	DH [Biocrates]	99	1.82765e-07	6.9418	5.88098e-05	0.245653	7.20094e-07	0.00017463	0.410812
PC ae C36:3 [Biocrates]	DH [Biocrates]	99	1.92477e-07	6.59151	6.12564e-05	0.244871	3.97907e-07	0.000126468	0.42027
gamma-glutamylglutamine [Metabolon]	DH [Biocrates]	93	2.0821e-07	6.09346	6.42883e-05	0.257553	6.15618e-07	0.0001607	0.426734
PC aa C34:4 [Biocrates]	3-indoxyl sulfate [Metabolon]	99	2.12973e-07	775.083	6.44254e-05	0.243339	7.74828e-07	0.000181463	0.40963
carnitine [Metabolon]	mannose [Metabolon]	99	2.16868e-07	1.08385	6.53439e-05	0.243064	5.16604e-07	0.000143908	0.416132
cysteine [Metabolon]	mannose [Metabolon]	95	2.20685e-07	1.0651	6.54608e-05	0.25185	1.63875e-06	0.000306785	0.405807
SM C26:4 [Biocrates]	mannose [Metabolon]	99	2.20904e-07	1.06404	6.54608e-05	0.242785	2.90018e-06	0.000455585	0.387759
SM C14:0 [Biocrates]	DH [Biocrates]	99	2.24574e-07	5.64945	6.57102e-05	0.242535	4.28826e-07	0.000130401	0.419087
PC ae C40:3 [Biocrates]	DH [Biocrates]	99	2.49338e-07	5.08834	7.07292e-05	0.240947	3.05744e-07	0.000106975	0.424407
pro-hydroxy-pro [Metabolon]	phenylacetylglutamine [Metabolon]	99	2.52358e-07	246.384	7.12378e-05	0.240764	9.99749e-07	0.000213873	0.405492
1,5-anhydroglucitol (1,5-AG) [Metabolon]	eicosenoate (20:1n9 or 11) [Metabolon]	98	2.65582e-07	19.155	7.35756e-05	0.242168	7.01972e-07	0.000173126	0.413358
glycerophosphorylcholine (GPC) [Metabolon]	DH [Biocrates]	97	2.88005e-07	4.4052	7.82578e-05	0.243135	6.01759e-07	0.000158807	0.418026
SM (COOH) C18:3 [Biocrates]	DH [Biocrates]	99	3.14342e-07	4.0361	8.30822e-05	0.23742	9.99749e-07	0.000213873	0.405492
1,5-anhydroglucitol (1,5-AG) [Metabolon]	ADpSGEGDFXAEGGGVR* [Metabolon]	97	3.49086e-07	14.573	9.0453e-05	0.240155	7.65025e-07	0.000180624	0.414125
1,5-anhydroglucitol (1,5-AG) [Metabolon]	total DMA [Biocrates]	98	3.49238e-07	14.5667	9.0453e-05	0.237961	4.46663e-07	0.000133725	0.420615
1,5-anhydroglucitol (1,5-AG) [Metabolon]	2-hydroxybutyrate (AHB) [Metabolon]	98	3.52943e-07	14.4137	9.10068e-05	0.237798	1.63583e-06	0.000306733	0.399448
PC ae C40:1 (alt) [Biocrates]	DH [Biocrates]	99	3.57675e-07	3.54712	9.19475e-05	0.235448	1.59469e-06	0.000300475	0.397808
1,5-anhydroglucitol (1,5-AG) [Metabolon]	4-methyl-2-oxopentanoate [Metabolon]	98	3.71582e-07	13.6907	9.45537e-05	0.237005	1.09515e-06	0.000228393	0.406101
indoleacetate [Metabolon]	phenylacetylglutamine [Metabolon]	98	3.76737e-07	165.04	9.53812e-05	0.236793	3.58305e-06	0.000532243	0.386143
1,5-anhydroglucitol (1,5-AG) [Metabolon]	Isoleucine [Chenomx]	98	3.78119e-07	13.454	9.53812e-05	0.236737	4.13949e-07	0.000129261	0.421825
PC a C18:1 (alt) [Biocrates]	DH [Biocrates]	99	3.84672e-07	3.29818	9.64062e-05	0.234334	1.03662e-06	0.000218937	0.404901
1,5-anhydroglucitol (1,5-AG) [Metabolon]	PHENYLALANINE [Biocrates]	98	3.97647e-07	12.7933	9.80995e-05	0.23596	5.81967e-07	0.000154697	0.416382
heptanoate (7:0) [Metabolon]	glutamylvaline [Metabolon]	99	3.9821e-07	736.814	9.80995e-05	0.233805	4.09585e-06	0.000583424	0.381848
heptanoate (7:0) [Metabolon]	H2 [Biocrates]	98	3.99029e-07	67.791	9.80995e-05	0.235906	2.27603e-06	0.000384564	0.393894
PC ae C38:4 [Biocrates]	DH [Biocrates]	99	4.38302e-07	2.89462	0.000104563	0.232334	6.69094e-07	0.000167869	0.411994
carnitine [Metabolon]	DH [Biocrates]	98	4.40395e-07	2.88086	0.000104563	0.234382	3.24061e-06	0.000493363	0.387872
1,5-anhydroglucitol (1,5-AG) [Metabolon]	margarate (17:0) [Metabolon]	98	4.57688e-07	11.1151	0.000108171	0.233786	3.98471e-07	0.000126468	0.422429
H1 [Biocrates]	H2 [Biocrates]	99	4.81517e-07	56.1779	0.00011198	0.23089	7.20094e-07	0.00017463	0.410812
1,5-anhydroglucitol (1,5-AG) [Metabolon]	ALANINE [Biocrates]	98	5.2009e-07	9.78144	0.000118505	0.231806	4.13949e-07	0.000129261	0.421825
SM (COOH) C16:2 [Biocrates]	DH [Biocrates]	99	5.20799e-07	2.4361	0.000118505	0.229684	5.77334e-07	0.000154171	0.414359
SM C14:0 [Biocrates]	3-indoxyl sulfate [Metabolon]	99	5.31313e-07	310.686	0.000120426	0.229376	2.61236e-06	0.000423528	0.389533
SM (COOH) C18:2 [Biocrates]	H2 [Biocrates]	99	5.34112e-07	50.6459	0.000120825	0.229295	9.99749e-07	0.000213873	0.405492
1,5-anhydroglucitol (1,5-AG) [Metabolon]	Uronic Acid [Biocrates]	97	5.49542e-07	9.25722	0.000123833	0.233085	9.99348e-08	5.57319e-05	0.446186
SM C28:4 [Biocrates]	DH [Biocrates]	99	5.58091e-07	2.27332	0.000124791	0.228618	1.7122e-06	0.000313464	0.396626
1,5-anhydroglucitol (1,5-AG) [Metabolon]	Alanine [Chenomx]	98	5.60248e-07	9.08032	0.000125033	0.230652	8.14814e-07	0.000188923	0.410939
caprate (10:0) [Metabolon]	DH [Biocrates]	98	5.76204e-07	2.20186	0.000127223	0.230216	1.83678e-06	0.000328219	0.397508
SM C22:2 [Biocrates]	DH [Biocrates]	99	5.84725e-07	2.16977	0.000127795	0.2279	1.65244e-06	0.000306876	0.397217
1,5-anhydroglucitol (1,5-AG) [Metabolon]	(Iso)leucine [Chenomx]	98	5.99192e-07	8.49015	0.000130221	0.229608	5.19733e-07	0.000144434	0.418196
1,5-anhydroglucitol (1,5-AG) [Metabolon]	Pyroglutamate [Chenomx]	97	6.01941e-07	8.45138	0.000130575	0.231659	5.42614e-07	0.000148309	0.419697
SM C14:0 [Biocrates]	H2 [Biocrates]	99	6.03758e-07	44.8037	0.000130725	0.227406	5.02662e-06	0.000668462	0.378302
PC a C20:4 (alt) [Biocrates]	DH [Biocrates]	99	6.12829e-07	2.07026	0.000132352	0.227175	6.5866e-06	0.000803268	0.373573
PC ae C38:6 [Biocrates]	DH [Biocrates]	99	6.20455e-07	2.04482	0.000133593	0.226985	3.0027e-06	0.000468502	0.387168
cysteine [Metabolon]	glutamylvaline [Metabolon]	95	6.62477e-07	442.894	0.000140556	0.234496	1.83554e-06	0.000328219	0.403878
1,5-anhydroglucitol (1,5-AG) [Metabolon]	2-hydroxystearate [Metabolon]	98	6.6509e-07	7.64894	0.000140853	0.227984	5.60464e-07	0.000150705	0.416987
cysteine [Metabolon]	3-indoxyl sulfate [Metabolon]	95	6.80264e-07	242.658	0.000142766	0.234074	1.46232e-06	0.00028573	0.407736
caproate (6:0) [Metabolon]	glutamylvaline [Metabolon]	99	7.15087e-07	410.309	0.000149534	0.22479	4.85855e-06	0.000655112	0.378893
PC ae C34:2 [Biocrates]	DH [Biocrates]	99	7.25038e-07	1.74986	0.000150982	0.224577	1.83801e-06	0.000328219	0.395444
PE e (COOH) C12:1 (alt) [Biocrates]	DH [Biocrates]	99	7.25913e-07	1.74776	0.000150982	0.224558	1.43285e-06	0.000280442	0.399581
1,5-anhydroglucitol (1,5-AG) [Metabolon]	3-methyl-2-oxovalerate [Metabolon]	98	7.27783e-07	6.99003	0.000151101	0.226579	4.41844e-06	0.000612111	0.382515
1,5-anhydroglucitol (1,5-AG) [Metabolon]	ADMA [Biocrates]	94	7.4975e-07	6.78524	0.000155107	0.234737	2.68222e-06	0.000433643	0.399514
1,5-anhydroglucitol (1,5-AG) [Metabolon]	PROLINE [Biocrates]	98	7.72746e-07	6.58331	0.000159015	0.225644	5.81967e-07	0.000154697	0.416382
SM (COOH) C18:2 [Biocrates]	phenylacetylglutamine [Metabolon]	99	7.82169e-07	79.4927	0.000160385	0.223402	2.43594e-06	0.000403946	0.390715
SM C14:0 [Biocrates]	phenylacetylglutamine [Metabolon]	99	7.8464e-07	79.2425	0.000160608	0.223353	2.27099e-06	0.000384564	0.391897
1,5-anhydroglucitol (1,5-AG) [Metabolon]	XLEUCINE [Biocrates]	98	8.21827e-07	6.19014	0.000166981	0.224681	6.04265e-07	0.000158807	0.415777
1,5-anhydroglucitol (1,5-AG) [Metabolon]	ASPARTATE [Biocrates]	98	8.22189e-07	6.18742	0.000166981	0.224675	5.00453e-07	0.000142136	0.418801
PC ae C38:3 [Biocrates]	DH [Biocrates]	99	8.22958e-07	1.54166	0.000166981	0.222613	9.99749e-07	0.000213873	0.405492
glycerol [Metabolon]	DH [Biocrates]	98	8.26948e-07	1.53422	0.000167206	0.224584	1.02774e-06	0.000218654	0.407145
1,5-anhydroglucitol (1,5-AG) [Metabolon]	Lactate [Chenomx]	98	8.37024e-07	6.07776	0.000168364	0.224395	9.45025e-07	0.000208304	0.40852
1,5-anhydroglucitol (1,5-AG) [Metabolon]	METHIONINE [Biocrates]	98	8.67752e-07	5.86254	0.000173345	0.223831	9.45025e-07	0.000208304	0.40852
PC aa C34:4 [Biocrates]	phenylacetylglutamine [Metabolon]	99	8.84895e-07	70.2646	0.000175429	0.221487	5.75623e-06	0.000735999	0.375937
phosphate [Metabolon]	DH [Biocrates]	98	8.85738e-07	1.43238	0.000175429	0.22351	2.27603e-06	0.000384564	0.393894
1,5-anhydroglucitol (1,5-AG) [Metabolon]	SERINE [Biocrates]	98	9.00402e-07	5.64996	0.00017803	0.223253	7.56368e-07	0.000179318	0.412148
1,5-anhydroglucitol (1,5-AG) [Metabolon]	serine [Metabolon]	98	9.12442e-07	5.5754	0.000180104	0.223045	7.85067e-07	0.000183491	0.411544
cholesterol [Metabolon]	DH [Biocrates]	98	9.23993e-07	1.37308	0.000181459	0.222848	2.53187e-06	0.000413945	0.392088
benzoate [Metabolon]	DH [Biocrates]	98	9.7185e-07	1.30547	0.000187858	0.222056	1.07276e-05	0.00115651	0.366792
1,5-anhydroglucitol (1,5-AG) [Metabolon]	lactate [Metabolon]	98	9.79744e-07	5.19241	0.000188895	0.221929	1.52143e-06	0.000290917	0.400658
1,5-anhydroglucitol (1,5-AG) [Metabolon]	Leucine [Chenomx]	98	9.87357e-07	5.15237	0.000189733	0.221808	8.77597e-07	0.000198333	0.409729
PC ae C40:1 (alt) [Biocrates]	H2 [Biocrates]	99	9.94745e-07	27.1935	0.000190522	0.219667	2.27099e-06	0.000384564	0.391897
1,5-anhydroglucitol (1,5-AG) [Metabolon]	creatinine [Metabolon]	98	1.01281e-06	5.02286	0.000193057	0.221409	1.01743e-06	0.000217254	0.40731
SM (OH,COOH) C18:2 [Biocrates]	DH [Biocrates]	99	1.01406e-06	1.25113	0.000193057	0.219368	9.19354e-06	0.00102342	0.367662
1,5-anhydroglucitol (1,5-AG) [Metabolon]	linoleamide (18:2n6) [Metabolon]	97	1.02914e-06	4.94319	0.00019486	0.223214	1.73993e-06	0.000318039	0.400507
urate [Metabolon]	DH [Biocrates]	98	1.03697e-06	1.22349	0.000195502	0.221039	7.66821e-06	0.000900206	0.372814
1,5-anhydroglucitol (1,5-AG) [Metabolon]	ADSGEGDFXAEGGGVR* [Metabolon]	96	1.04055e-06	4.88897	0.000195502	0.225134	2.46566e-06	0.00040771	0.39669
SM C26:3 [Biocrates]	DH [Biocrates]	99	1.04624e-06	1.21265	0.000196179	0.218882	6.81144e-06	0.000822913	0.372982
1,5-anhydroglucitol (1,5-AG) [Metabolon]	2-hydroxypalmitate [Metabolon]	98	1.06325e-06	4.7846	0.000198409	0.220646	5.60464e-07	0.000150705	0.416987
heptanoate (7:0) [Metabolon]	3-indoxyl sulfate [Metabolon]	99	1.11846e-06	147.589	0.00020554	0.217841	3.95775e-06	0.000568985	0.382439
1,5-anhydroglucitol (1,5-AG) [Metabolon]	alanine [Metabolon]	98	1.12042e-06	4.54048	0.00020554	0.219823	3.98471e-07	0.000126468	0.422429
cysteine [Metabolon]	creatinine [Metabolon]	95	1.12093e-06	289.511	0.00020554	0.22607	1.70197e-06	0.000313464	0.405164
1,5-anhydroglucitol (1,5-AG) [Metabolon]	N-acetylalanine [Metabolon]	97	1.13587e-06	4.47872	0.000207644	0.221652	2.21205e-07	8.74926e-05	0.433934
1,5-anhydroglucitol (1,5-AG) [Metabolon]	asparagine [Metabolon]	96	1.13996e-06	4.46265	0.000208043	0.223677	2.6466e-07	9.68105e-05	0.43341
1,5-anhydroglucitol (1,5-AG) [Metabolon]	phenylalanine [Metabolon]	98	1.17623e-06	4.32502	0.000213657	0.219058	1.75847e-06	0.000320419	0.398239
SM C22:2 [Biocrates]	phenylacetylglutamine [Metabolon]	99	1.21067e-06	51.3575	0.000218665	0.216605	5.95389e-06	0.000750533	0.375346
SM C22:2 [Biocrates]	H2 [Biocrates]	99	1.21378e-06	22.2863	0.000218665	0.216565	5.75623e-06	0.000735999	0.375937
H1 [Biocrates]	creatinine [Metabolon]	98	1.2151e-06	104.461	0.000218665	0.218547	1.47962e-06	0.000285825	0.401122
1,5-anhydroglucitol (1,5-AG) [Metabolon]	Tyrosine [Chenomx]	96	1.31608e-06	3.86545	0.000233402	0.221379	3.27864e-06	0.000498498	0.391772
1,5-anhydroglucitol (1,5-AG) [Metabolon]	3-Hydroxybutyrate [Chenomx]	96	1.31976e-06	3.85465	0.000233699	0.221335	5.25628e-06	0.000688753	0.383498
1,5-anhydroglucitol (1,5-AG) [Metabolon]	leucine [Metabolon]	98	1.33143e-06	3.82088	0.000234691	0.217107	1.0556e-06	0.000221737	0.406706
cysteine [Metabolon]	Uronic Acid [Biocrates]	94	1.3906e-06	572.279	0.00024148	0.224728	9.58144e-07	0.000210397	0.417072
PC a C20:4 (alt) [Biocrates]	phenylacetylglutamine [Metabolon]	99	1.41811e-06	43.8447	0.000245282	0.214132	2.90018e-06	0.000455585	0.387759
PC a C20:4 (alt) [Biocrates]	3-indoxyl sulfate [Metabolon]	99	1.44643e-06	114.124	0.000248918	0.213822	9.50273e-06	0.00105179	0.367071
1,5-anhydroglucitol (1,5-AG) [Metabolon]	gamma-glutamylphenylalanine [Metabolon]	97	1.49448e-06	3.40401	0.000253434	0.217293	4.25649e-06	0.00059831	0.385174
1,5-anhydroglucitol (1,5-AG) [Metabolon]	gamma-glutamylisoleucine* [Metabolon]	91	1.49831e-06	3.39532	0.000253679	0.230141	7.62147e-07	0.000180311	0.427914
1,5-anhydroglucitol (1,5-AG) [Metabolon]	VALINE [Biocrates]	98	1.50763e-06	3.37432	0.000254179	0.215145	1.2681e-06	0.000256628	0.403682
1,5-anhydroglucitol (1,5-AG) [Metabolon]	kynurenine [Metabolon]	98	1.54992e-06	3.28226	0.000259425	0.214708	3.33993e-06	0.000503208	0.387353
caproate (6:0) [Metabolon]	H2 [Biocrates]	98	1.56354e-06	17.3008	0.00026058	0.214569	1.7094e-06	0.000313464	0.398713
PC aa C34:4 [Biocrates]	H2 [Biocrates]	99	1.65252e-06	16.3693	0.000271513	0.211733	7.53086e-06	0.000887671	0.371209
1,5-anhydroglucitol (1,5-AG) [Metabolon]	erythritol [Metabolon]	98	1.68795e-06	3.01386	0.000275	0.213358	7.01972e-07	0.000173126	0.413358
1,5-anhydroglucitol (1,5-AG) [Metabolon]	glutamate [Metabolon]	98	1.69469e-06	3.00186	0.000275712	0.213295	1.69608e-06	0.000313464	0.398844
SM C22:2 [Biocrates]	3-indoxyl sulfate [Metabolon]	99	1.7129e-06	96.3696	0.000277897	0.21117	1.50224e-05	0.00145845	0.358796
1,5-anhydroglucitol (1,5-AG) [Metabolon]	erythronate* [Metabolon]	96	1.75348e-06	2.90122	0.000281726	0.216772	6.13347e-07	0.000160468	0.419932
SM (COOH) C16:2 [Biocrates]	H2 [Biocrates]	99	1.76651e-06	15.313	0.000283427	0.210685	3.44866e-06	0.000515577	0.384804
1,5-anhydroglucitol (1,5-AG) [Metabolon]	HNAc-H4 [Biocrates]	97	1.83073e-06	2.77879	0.000288767	0.214056	1.19804e-06	0.000245012	0.406744
PC ae C40:4 [Biocrates]	3-indoxyl sulfate [Metabolon]	99	1.8351e-06	89.9522	0.000288767	0.210086	2.70511e-06	0.000435525	0.388941
SM (COOH) C18:2 [Biocrates]	3-indoxyl sulfate [Metabolon]	99	1.8392e-06	89.7517	0.000288767	0.210051	6.15804e-06	0.000768759	0.374755
1,5-anhydroglucitol (1,5-AG) [Metabolon]	Valine [Chenomx]	98	1.84336e-06	2.75976	0.000288767	0.211963	9.80583e-07	0.000213708	0.407915
glycerophosphorylcholine (GPC) [Metabolon]	H2 [Biocrates]	97	1.84453e-06	14.6653	0.000288767	0.213936	1.13496e-05	0.00120346	0.367691
2-stearoylglycerophosphocholine* [Metabolon]	phenylacetylglutamine [Metabolon]	99	1.87516e-06	33.158	0.000292773	0.209747	7.28334e-06	0.000863754	0.3718
gamma-glutamylglutamine [Metabolon]	phenylacetylglutamine [Metabolon]	94	1.92361e-06	32.323	0.000298652	0.219427	2.1557e-06	0.000373468	0.403301
SM (COOH) C18:3 [Biocrates]	3-indoxyl sulfate [Metabolon]	99	1.9408e-06	85.0533	0.000300597	0.209205	8.89398e-06	0.000997723	0.368253
PC aa C34:4 [Biocrates]	glutamylvaline [Metabolon]	99	1.96092e-06	149.627	0.000302905	0.209043	1.48496e-06	0.000285825	0.39899
caproate (6:0) [Metabolon]	3-indoxyl sulfate [Metabolon]	99	1.96946e-06	83.8155	0.000303031	0.208974	3.95775e-06	0.000568985	0.382439
PC ae C36:3 [Biocrates]	H2 [Biocrates]	99	2.12268e-06	12.7436	0.000321061	0.207794	1.19623e-05	0.00124123	0.362933
SM (COOH) C18:3 [Biocrates]	H2 [Biocrates]	99	2.13428e-06	12.6744	0.000321977	0.207708	5.37959e-06	0.000700958	0.37712
1,5-anhydroglucitol (1,5-AG) [Metabolon]	myristate (14:0) [Metabolon]	98	2.19583e-06	2.31677	0.000329266	0.209185	1.0556e-06	0.000221737	0.406706
1,5-anhydroglucitol (1,5-AG) [Metabolon]	phenol sulfate [Metabolon]	98	2.26162e-06	2.24937	0.000335523	0.208715	1.57763e-06	0.000299691	0.400053
PC ae C40:3 [Biocrates]	H2 [Biocrates]	99	2.29052e-06	11.8098	0.000338513	0.206594	5.95389e-06	0.000750533	0.375346
1,5-anhydroglucitol (1,5-AG) [Metabolon]	stearate (18:0) [Metabolon]	98	2.3116e-06	2.20074	0.000341194	0.208368	2.9003e-06	0.000455585	0.389772
heptanoate (7:0) [Metabolon]	phenylacetylglutamine [Metabolon]	99	2.33018e-06	26.6833	0.0003435	0.206323	7.78641e-06	0.000907662	0.370617
1,5-anhydroglucitol (1,5-AG) [Metabolon]	linoleate (18:2n6) [Metabolon]	98	2.36511e-06	2.15095	0.000347767	0.208003	3.84308e-06	0.000559424	0.384934
PC aa (OH, COOH) C28:4 [Biocrates]	3-indoxyl sulfate [Metabolon]	99	2.44108e-06	67.6223	0.000355785	0.205588	8.3226e-06	0.000952014	0.369435
SM (COOH) C18:3 [Biocrates]	glutamylvaline [Metabolon]	99	2.45382e-06	119.572	0.000356702	0.205506	4.85855e-06	0.000655112	0.378893
1,5-anhydroglucitol (1,5-AG) [Metabolon]	GLUTAMATE [Biocrates]	98	2.46146e-06	2.06676	0.000356702	0.207367	2.6076e-06	0.000423528	0.391586
SM C26:3 [Biocrates]	H2 [Biocrates]	99	2.46272e-06	10.984	0.000356702	0.205449	1.31928e-05	0.00133203	0.36116
PC ae C36:3 [Biocrates]	phenylacetylglutamine [Metabolon]	99	2.48275e-06	25.0435	0.000359155	0.20532	5.37959e-06	0.000700958	0.37712
1,5-anhydroglucitol (1,5-AG) [Metabolon]	oleate (18:1n9) [Metabolon]	98	2.49181e-06	2.04158	0.000360017	0.207172	3.45944e-06	0.000516524	0.386748
PC ae C38:5 [Biocrates]	H2 [Biocrates]	99	2.5357e-06	10.6679	0.000364996	0.204987	6.81144e-06	0.000822913	0.372982
PC ae C40:4 [Biocrates]	H2 [Biocrates]	99	2.55638e-06	10.5816	0.000367063	0.204858	7.04361e-06	0.000841337	0.372391
SM C14:0 [Biocrates]	glutamylvaline [Metabolon]	99	2.57745e-06	113.836	0.000369177	0.204729	1.12036e-05	0.00119015	0.364115
1,5-anhydroglucitol (1,5-AG) [Metabolon]	PE aa C34:2 [Biocrates]	98	2.59637e-06	1.95936	0.000370971	0.206517	4.41844e-06	0.000612111	0.382515
cysteine [Metabolon]	phenylacetylglutamine [Metabolon]	95	2.61559e-06	23.7716	0.000372343	0.212326	7.39255e-06	0.000875514	0.379439
PC ae C38:3 [Biocrates]	phenylacetylglutamine [Metabolon]	99	2.63547e-06	23.5923	0.000374256	0.204376	8.60376e-06	0.000973629	0.368844
PC ae C36:3 [Biocrates]	3-indoxyl sulfate [Metabolon]	99	2.6536e-06	62.2067	0.000376371	0.204268	6.81144e-06	0.000822913	0.372982
1,5-anhydroglucitol (1,5-AG) [Metabolon]	laurate (12:0) [Metabolon]	98	2.67068e-06	1.90484	0.000378332	0.206067	4.26731e-06	0.00059831	0.38312
cysteine [Metabolon]	gamma-glutamylisoleucine* [Metabolon]	88	2.67782e-06	248.984	0.000378881	0.227156	3.30726e-06	0.000502193	0.409422
SM (COOH) C18:2 [Biocrates]	HNAC [Biocrates]	99	2.69331e-06	23.1323	0.000380146	0.204033	7.78641e-06	0.000907662	0.370617
SM C14:0 [Biocrates]	creatinine [Metabolon]	99	2.73492e-06	118.659	0.000385083	0.20379	6.5866e-06	0.000803268	0.373573
1,5-anhydroglucitol (1,5-AG) [Metabolon]	gamma-glutamylleucine [Metabolon]	98	2.78625e-06	1.82583	0.000390889	0.205391	3.33993e-06	0.000503208	0.387353
1,5-anhydroglucitol (1,5-AG) [Metabolon]	Pyruvate [Chenomx]	97	2.79688e-06	1.81889	0.000391907	0.20726	9.13982e-06	0.00102136	0.371616
1,5-anhydroglucitol (1,5-AG) [Metabolon]	Pentose [Biocrates]	97	2.80941e-06	1.81078	0.000392715	0.207188	6.08825e-07	0.000159644	0.417837
1,5-anhydroglucitol (1,5-AG) [Metabolon]	isoleucine [Metabolon]	98	2.81898e-06	1.80463	0.00039358	0.205204	1.75847e-06	0.000320419	0.398239
1,5-anhydroglucitol (1,5-AG) [Metabolon]	Proline [Chenomx]	98	2.89245e-06	1.7588	0.000401425	0.204793	5.82628e-06	0.000742503	0.377677
PC ae C38:5 [Biocrates]	3-indoxyl sulfate [Metabolon]	99	2.97456e-06	55.4944	0.00041037	0.202459	1.50224e-05	0.00145845	0.358796
1,5-anhydroglucitol (1,5-AG) [Metabolon]	dihomo-alpha-linolenate (20:3n3) [Metabolon]	98	3.0071e-06	1.69174	0.000412897	0.204172	3.22439e-06	0.000491537	0.387958
PC a C20:4 (alt) [Biocrates]	glutamylvaline [Metabolon]	99	3.05912e-06	95.9122	0.000419049	0.202015	1.1577e-05	0.00121757	0.363524
H1 [Biocrates]	glutamylvaline [Metabolon]	98	3.10791e-06	40.8411	0.000423423	0.203645	1.59441e-05	0.00153003	0.359564
heptanoate (7:0) [Metabolon]	HNAC [Biocrates]	98	3.13411e-06	19.8788	0.000424813	0.203511	9.70486e-06	0.00107212	0.368598
PC ae C40:4 [Biocrates]	phenylacetylglutamine [Metabolon]	99	3.19045e-06	19.4884	0.00043008	0.201348	1.50224e-05	0.00145845	0.358796
arachidonate (20:4n6) [Metabolon]	glutamylvaline [Metabolon]	99	3.19148e-06	91.9343	0.00043008	0.201343	1.59469e-06	0.000300475	0.397808
SM (COOH) C16:2 [Biocrates]	phenylacetylglutamine [Metabolon]	99	3.21053e-06	19.3665	0.000431146	0.201248	1.50224e-05	0.00145845	0.358796
1,5-anhydroglucitol (1,5-AG) [Metabolon]	C2 [Biocrates]	98	3.2777e-06	1.55207	0.00043814	0.202794	1.52143e-06	0.000290917	0.400658
1,5-anhydroglucitol (1,5-AG) [Metabolon]	C5 [Biocrates]	98	3.3259e-06	1.52958	0.000443092	0.20256	3.33993e-06	0.000503208	0.387353
pro-hydroxy-pro [Metabolon]	H2 [Biocrates]	98	3.32618e-06	8.13262	0.000443092	0.202559	1.83678e-06	0.000328219	0.397508
pro-hydroxy-pro [Metabolon]	Uronic Acid [Biocrates]	98	3.38176e-06	235.324	0.000449464	0.202293	2.53187e-06	0.000413945	0.392088
PC ae C38:3 [Biocrates]	H2 [Biocrates]	99	3.45994e-06	7.81822	0.00045724	0.20006	8.05024e-06	0.000930943	0.370026
PC ae C38:6 [Biocrates]	H2 [Biocrates]	99	3.47718e-06	7.77945	0.000457955	0.199981	7.78641e-06	0.000907662	0.370617
PC aa (OH, COOH) C28:4 [Biocrates]	H2 [Biocrates]	99	3.49068e-06	7.74937	0.000458693	0.199919	1.82267e-05	0.00167042	0.355249
1,5-anhydroglucitol (1,5-AG) [Metabolon]	linolenate [alpha or gamma; (18:3n3 or 6)] [Metabolon]	98	3.52027e-06	1.44513	0.000462058	0.20165	4.26731e-06	0.00059831	0.38312
1,5-anhydroglucitol (1,5-AG) [Metabolon]	palmitate (16:0) [Metabolon]	98	3.52671e-06	1.44248	0.000462382	0.201621	4.41844e-06	0.000612111	0.382515
glycerol [Metabolon]	H2 [Biocrates]	98	3.53511e-06	7.65197	0.000462541	0.201583	4.91906e-06	0.000660969	0.380644
PC a C18:1 (alt) [Biocrates]	phenylacetylglutamine [Metabolon]	99	3.53997e-06	17.5642	0.000462553	0.199696	1.01512e-05	0.00110565	0.365889
CITRATE [Biocrates]	H2 [Biocrates]	99	3.57104e-06	7.57499	0.000464389	0.199557	1.40793e-05	0.00139131	0.359978
caproate (6:0) [Metabolon]	homocitrulline [Metabolon]	85	3.578e-06	86.2313	0.000464389	0.229186	8.25966e-06	0.000949489	0.39951
1,5-anhydroglucitol (1,5-AG) [Metabolon]	pseudouridine [Metabolon]	98	3.61325e-06	1.40794	0.000467918	0.201232	9.80583e-07	0.000213708	0.407915
1,5-anhydroglucitol (1,5-AG) [Metabolon]	10-heptadecenoate (17:1n7) [Metabolon]	98	3.66977e-06	1.38625	0.000472603	0.200983	8.19528e-06	0.000943021	0.371629
1,5-anhydroglucitol (1,5-AG) [Metabolon]	malate [Metabolon]	68	3.69731e-06	1.37593	0.000474537	0.27883	1.30051e-05	0.00131997	0.438102
1,5-anhydroglucitol (1,5-AG) [Metabolon]	C3 [Biocrates]	98	3.72729e-06	1.36486	0.000476315	0.200734	3.97979e-06	0.000570389	0.384329
SM (COOH) C18:3 [Biocrates]	phenylacetylglutamine [Metabolon]	99	3.78136e-06	16.443	0.000480054	0.198647	1.27698e-05	0.00130063	0.361751
PC ae C40:1 (alt) [Biocrates]	homocitrulline [Metabolon]	85	3.7955e-06	81.2898	0.000481194	0.228128	3.83069e-05	0.00279598	0.368964
1,5-anhydroglucitol (1,5-AG) [Metabolon]	ORNITHINE [Biocrates]	98	3.86496e-06	1.31624	0.000486416	0.200152	4.26731e-06	0.00059831	0.38312
glycerol [Metabolon]	phenylacetylglutamine [Metabolon]	99	3.94019e-06	15.7801	0.000493212	0.197992	1.1577e-05	0.00121757	0.363524
1,5-anhydroglucitol (1,5-AG) [Metabolon]	TYROSINE [Biocrates]	98	3.98206e-06	1.27754	0.000497381	0.199672	5.25424e-06	0.000688753	0.379491
PC a C20:4 (alt) [Biocrates]	H2 [Biocrates]	99	3.98992e-06	6.77973	0.000497827	0.197792	9.19354e-06	0.00102342	0.367662
1,5-anhydroglucitol (1,5-AG) [Metabolon]	Lysine [Chenomx]	98	4.00409e-06	1.27051	0.000498703	0.199584	6.68227e-06	0.000812749	0.375258
caproate (6:0) [Metabolon]	phenylacetylglutamine [Metabolon]	99	4.01411e-06	15.4895	0.000498703	0.197696	1.65508e-05	0.00156498	0.357022
1,5-anhydroglucitol (1,5-AG) [Metabolon]	nonadecanoate (19:0) [Metabolon]	98	4.10591e-06	1.239	0.000509019	0.19918	2.34337e-06	0.000392772	0.393401
1,5-anhydroglucitol (1,5-AG) [Metabolon]	1-methyladenosine [Metabolon]	98	4.1698e-06	1.22002	0.00051529	0.198932	1.88992e-06	0.000336971	0.397029
1,5-anhydroglucitol (1,5-AG) [Metabolon]	2-methylbutyroylcarnitine [Metabolon]	86	4.3268e-06	1.17575	0.000532426	0.2234	8.61638e-06	0.000974108	0.396318
cysteine [Metabolon]	erythronate* [Metabolon]	93	4.33449e-06	901.213	0.000532808	0.208038	3.71463e-06	0.000544822	0.395966
phosphate [Metabolon]	H2 [Biocrates]	98	4.36956e-06	6.19069	0.00053655	0.19818	1.07276e-05	0.00115651	0.366792
1,5-anhydroglucitol (1,5-AG) [Metabolon]	PE aa C38:6 [Biocrates]	98	4.43508e-06	1.14704	0.000542875	0.19794	1.41475e-06	0.000278306	0.401867
PC ae C40:1 (alt) [Biocrates]	phenylacetylglutamine [Metabolon]	99	4.44993e-06	13.9725	0.00054376	0.196052	2.27882e-05	0.0019457	0.351111
PC ae C38:4 [Biocrates]	H2 [Biocrates]	99	4.45876e-06	6.06684	0.00054376	0.19602	1.01512e-05	0.00110565	0.365889
glycerophosphorylcholine (GPC) [Metabolon]	phenylacetylglutamine [Metabolon]	98	4.46104e-06	13.9377	0.00054376	0.197846	5.26969e-06	0.000688957	0.37944
glycerophosphorylcholine (GPC) [Metabolon]	creatinine [Metabolon]	98	4.6245e-06	70.1743	0.000560158	0.197267	3.03718e-05	0.00238947	0.347518
1,5-anhydroglucitol (1,5-AG) [Metabolon]	HISTIDINE [Biocrates]	98	4.63161e-06	1.09837	0.000560434	0.197242	4.12115e-06	0.000585591	0.383724
pro-hydroxy-pro [Metabolon]	homocitrulline [Metabolon]	85	4.66691e-06	66.1113	0.000562016	0.224414	2.48307e-06	0.000410005	0.422018
1,5-anhydroglucitol (1,5-AG) [Metabolon]	gamma-glutamyltyrosine [Metabolon]	98	4.69783e-06	1.08289	0.000564916	0.197014	1.94327e-05	0.00175737	0.355905
1,5-anhydroglucitol (1,5-AG) [Metabolon]	methionine [Metabolon]	98	4.74187e-06	1.07283	0.000569623	0.196864	4.12115e-06	0.000585591	0.383724
heptanoate (7:0) [Metabolon]	homocitrulline [Metabolon]	85	4.85628e-06	63.5334	0.000581562	0.223698	2.6905e-05	0.00217415	0.376199
C9 [Biocrates]	H2 [Biocrates]	99	4.89843e-06	5.52229	0.00058543	0.194518	4.003e-05	0.00288013	0.340472
1,5-anhydroglucitol (1,5-AG) [Metabolon]	azelate (nonanedioate) [Metabolon]	98	4.94921e-06	1.02789	0.000590257	0.196174	3.84308e-06	0.000559424	0.384934
PC ae C36:5 (alt) [Biocrates]	phenylacetylglutamine [Metabolon]	99	4.9701e-06	12.5102	0.00059214	0.194286	3.32343e-05	0.00253568	0.344018
1-stearoylglycerophosphoinositol [Metabolon]	H2 [Biocrates]	98	5.00592e-06	5.40372	0.000595797	0.19599	3.12882e-06	0.00048171	0.388474
1,5-anhydroglucitol (1,5-AG) [Metabolon]	Methionine [Chenomx]	98	5.06097e-06	1.00519	0.000600578	0.195814	6.45764e-06	0.000795896	0.375862
SM (COOH) C18:1 [Biocrates]	H2 [Biocrates]	99	5.0616e-06	5.34427	0.000600578	0.193994	2.0714e-05	0.00183748	0.352885
H1 [Biocrates]	PHENYLALANINE [Biocrates]	99	5.07062e-06	25.0326	0.000601034	0.193966	9.50273e-06	0.00105179	0.367071
PC ae C38:4 [Biocrates]	3-indoxyl sulfate [Metabolon]	99	5.10833e-06	32.3142	0.000603921	0.193847	1.19623e-05	0.00124123	0.362933
PC aa C34:4 [Biocrates]	2-Hydroxybutyrate [Chenomx]	97	5.11837e-06	126.817	0.000603921	0.197483	2.07891e-06	0.00036287	0.3975
PC ae C38:4 [Biocrates]	phenylacetylglutamine [Metabolon]	99	5.14089e-06	12.0946	0.000605366	0.193746	1.76509e-05	0.00163441	0.35584
gamma-glutamylglutamine [Metabolon]	3-indoxyl sulfate [Metabolon]	94	5.16318e-06	31.9709	0.000605517	0.203104	5.89193e-06	0.000748407	0.385595
PC ae C36:4 [Biocrates]	phenylacetylglutamine [Metabolon]	99	5.17959e-06	12.0042	0.00060683	0.193626	1.76509e-05	0.00163441	0.35584
1-stearoylglycerophosphoinositol [Metabolon]	phenylacetylglutamine [Metabolon]	99	5.26322e-06	11.8135	0.000615386	0.193369	1.50224e-05	0.00145845	0.358796
PC ae C38:5 [Biocrates]	phenylacetylglutamine [Metabolon]	99	5.29675e-06	11.7387	0.000618684	0.193268	3.12238e-05	0.00243342	0.3452
cysteine [Metabolon]	HNAC [Biocrates]	94	5.34513e-06	11.6559	0.000623707	0.202526	1.71496e-05	0.00160675	0.365922
cysteine [Metabolon]	KYNURENINE [Biocrates]	95	5.35225e-06	94.0961	0.000623911	0.200551	8.52033e-06	0.000968907	0.376867
H1 [Biocrates]	KYNURENINE [Biocrates]	99	5.47269e-06	23.1935	0.000635002	0.192745	1.27698e-05	0.00130063	0.361751
PC aa (OH, COOH) C28:4 [Biocrates]	phenylacetylglutamine [Metabolon]	99	5.50082e-06	11.3032	0.000637229	0.192662	2.27882e-05	0.0019457	0.351111
SM (COOH) C18:2 [Biocrates]	creatinine [Metabolon]	99	5.50489e-06	58.9515	0.000637229	0.192651	6.36887e-06	0.000786625	0.374164
PC ae C38:6 [Biocrates]	phenylacetylglutamine [Metabolon]	99	5.55975e-06	11.1834	0.000642299	0.192492	1.65508e-05	0.00156498	0.357022
cholesterol [Metabolon]	H2 [Biocrates]	98	5.60371e-06	4.82726	0.000646734	0.19417	6.92669e-06	0.000831647	0.374621
SM C14:0 [Biocrates]	homocitrulline [Metabolon]	85	5.65377e-06	54.5717	0.000651864	0.220954	4.83137e-05	0.00330033	0.364141
arachidonate (20:4n6) [Metabolon]	3-indoxyl sulfate [Metabolon]	99	5.6668e-06	29.1296	0.000652719	0.192186	1.65244e-06	0.000306876	0.397217
arachidonate (20:4n6) [Metabolon]	phenylacetylglutamine [Metabolon]	99	5.74758e-06	10.8179	0.000658108	0.191959	1.27698e-05	0.00130063	0.361751
SM (COOH) C18:2 [Biocrates]	glutamylvaline [Metabolon]	99	5.84544e-06	50.1941	0.00066603	0.191689	2.75441e-05	0.00221042	0.347565
1-stearoylglycerophosphocholine [Metabolon]	phenylacetylglutamine [Metabolon]	99	5.87801e-06	10.5779	0.000668997	0.1916	4.12837e-05	0.00294298	0.33988
SM (COOH) C18:2 [Biocrates]	homocitrulline [Metabolon]	85	5.883e-06	52.4453	0.000668997	0.220235	1.0602e-05	0.00114722	0.394687
SM C28:4 [Biocrates]	H2 [Biocrates]	99	5.89455e-06	4.58908	0.000669655	0.191555	3.12238e-05	0.00243342	0.3452
SM (OH,COOH) C18:2 [Biocrates]	homocitrulline [Metabolon]	85	5.90059e-06	52.2889	0.000669687	0.220181	2.58593e-05	0.00211509	0.377002
PC aa (OH, COOH) C28:4 [Biocrates]	glutamylvaline [Metabolon]	99	5.98018e-06	49.0632	0.000676736	0.191323	1.76509e-05	0.00163441	0.35584
PC ae C38:3 [Biocrates]	3-indoxyl sulfate [Metabolon]	99	6.21294e-06	26.569	0.000695103	0.190711	6.5866e-06	0.000803268	0.373573
beta-hydroxyisovalerate [Metabolon]	3-indoxyl sulfate [Metabolon]	60	6.35189e-06	25.9878	0.000705964	0.298346	4.14406e-05	0.00295236	0.439367
C9 [Biocrates]	phenylacetylglutamine [Metabolon]	99	6.43541e-06	9.66167	0.000713267	0.190146	8.89398e-06	0.000997723	0.368253
PC ae C36:4 [Biocrates]	3-indoxyl sulfate [Metabolon]	99	6.47764e-06	25.4833	0.000716966	0.190041	1.36292e-05	0.00136541	0.360569
PC ae C40:3 [Biocrates]	phenylacetylglutamine [Metabolon]	99	6.54143e-06	9.50507	0.000722472	0.189884	1.82267e-05	0.00167042	0.355249
PC a C18:1 (alt) [Biocrates]	3-indoxyl sulfate [Metabolon]	99	6.54604e-06	25.217	0.000722472	0.189873	6.36887e-06	0.000786625	0.374164
2-stearoylglycerophosphocholine* [Metabolon]	homocitrulline [Metabolon]	85	6.60824e-06	46.6896	0.000726793	0.21813	9.8931e-05	0.00533273	0.348868
PC aa C34:4 [Biocrates]	homocitrulline [Metabolon]	85	6.66757e-06	46.2741	0.000731713	0.217968	2.03524e-05	0.00182491	0.381826
H1 [Biocrates]	3-indoxyl sulfate [Metabolon]	98	6.71298e-06	18.9082	0.000734059	0.191249	2.85019e-05	0.00226692	0.348723
SM C14:0 [Biocrates]	erythronate* [Metabolon]	97	6.81098e-06	178.601	0.000740456	0.192826	5.15754e-06	0.000682951	0.381809
PC ae C40:1 (alt) [Biocrates]	gamma-glutamylisoleucine* [Metabolon]	92	6.8534e-06	97.2854	0.000742391	0.20232	2.06001e-05	0.00183748	0.366451
PC ae C40:1 (alt) [Biocrates]	creatinine [Metabolon]	99	6.92091e-06	46.89	0.000746815	0.188978	8.89398e-06	0.000997723	0.368253
SM (COOH) C18:1 [Biocrates]	phenylacetylglutamine [Metabolon]	99	7.01204e-06	8.86715	0.000753848	0.188767	2.5059e-05	0.00207327	0.349338
1-myristoylglycerophosphocholine [Metabolon]	phenylacetylglutamine [Metabolon]	99	7.15395e-06	8.69125	0.000766268	0.188445	4.66807e-05	0.00321335	0.337516
PC a C18:1 (alt) [Biocrates]	H2 [Biocrates]	99	7.32021e-06	3.69533	0.000780478	0.188076	1.82267e-05	0.00167042	0.355249
SM C22:2 [Biocrates]	glutamylvaline [Metabolon]	99	7.48541e-06	39.1971	0.000789882	0.187717	1.08417e-05	0.0011602	0.364707
cysteine [Metabolon]	homocitrulline [Metabolon]	81	7.48992e-06	41.1935	0.000789882	0.22551	1.95429e-05	0.0017653	0.392199
cysteine [Metabolon]	erythritol [Metabolon]	95	7.50944e-06	656.369	0.000791212	0.194932	8.52033e-06	0.000968907	0.376867
SM C14:0 [Biocrates]	KYNURENINE [Biocrates]	100	7.58523e-06	66.3955	0.00079559	0.185772	1.77115e-05	0.0016361	0.353958
dimethylarginine [Metabolon]	phenylacetylglutamine [Metabolon]	99	7.84417e-06	7.92649	0.000818056	0.186963	2.5059e-05	0.00207327	0.349338
PC ae C34:2 [Biocrates]	H2 [Biocrates]	99	7.84872e-06	3.4465	0.000818056	0.186954	3.42852e-05	0.00258193	0.343427
H1 [Biocrates]	phenylacetylglutamine [Metabolon]	98	7.86771e-06	7.90278	0.0008193	0.188674	2.50854e-05	0.00207327	0.351132
gamma-glutamylglutamine [Metabolon]	glutamylvaline [Metabolon]	94	7.99101e-06	36.7171	0.000827687	0.195793	1.54474e-05	0.00149144	0.367889
CITRATE [Biocrates]	phenylacetylglutamine [Metabolon]	99	8.00211e-06	7.77004	0.000828099	0.186642	8.89398e-06	0.000997723	0.368253
dimethylarginine [Metabolon]	H2 [Biocrates]	98	8.03715e-06	3.36569	0.000830246	0.188328	5.17054e-05	0.00345283	0.33728
SM (COOH) C16:2 [Biocrates]	3-indoxyl sulfate [Metabolon]	99	8.04816e-06	20.5105	0.000830645	0.186549	6.32501e-05	0.00394696	0.331605
SM C26:3 [Biocrates]	phenylacetylglutamine [Metabolon]	99	8.23009e-06	7.55481	0.000846414	0.186189	3.64822e-05	0.00269326	0.342245
PC ae C36:3 [Biocrates]	homocitrulline [Metabolon]	85	8.28533e-06	37.2388	0.000849837	0.214021	2.6905e-05	0.00217415	0.376199
pelargonate (9:0) [Metabolon]	3-indoxyl sulfate [Metabolon]	99	8.29644e-06	19.8967	0.000850226	0.18606	1.76509e-05	0.00163441	0.35584
SM (COOH) C18:3 [Biocrates]	HNAC [Biocrates]	99	8.4462e-06	7.37638	0.00086253	0.185771	1.55163e-05	0.00149144	0.358204
PC aa (OH, COOH) C28:4 [Biocrates]	creatinine [Metabolon]	99	8.67089e-06	37.4265	0.000878524	0.185348	1.33386e-06	0.000266454	0.400763
PC ae C36:5 (alt) [Biocrates]	H2 [Biocrates]	99	8.81753e-06	3.06782	0.000892603	0.185077	2.27882e-05	0.0019457	0.351111
indoleacetate [Metabolon]	homocitrulline [Metabolon]	85	8.98588e-06	34.3356	0.000902567	0.212542	0.000118918	0.00602694	0.344849
PC ae C40:1 (alt) [Biocrates]	glutamylvaline [Metabolon]	99	9.05118e-06	32.4164	0.000907556	0.184655	8.60376e-06	0.000973629	0.368844
heptanoate (7:0) [Metabolon]	gamma-glutamylisoleucine* [Metabolon]	92	9.16434e-06	57.1529	0.00091574	0.197354	4.42994e-05	0.00309528	0.351438
pelargonate (9:0) [Metabolon]	phenylacetylglutamine [Metabolon]	99	9.22866e-06	6.73735	0.000920584	0.184341	2.42792e-05	0.00202889	0.349929
pelargonate (9:0) [Metabolon]	H2 [Biocrates]	98	9.23884e-06	2.92792	0.000920686	0.186062	2.35269e-05	0.0019811	0.352337
PC ae C38:3 [Biocrates]	homocitrulline [Metabolon]	85	9.29053e-06	33.2097	0.000923131	0.211934	2.48523e-05	0.00207168	0.377806
SM (COOH) C18:2 [Biocrates]	Uronic Acid [Biocrates]	99	9.29393e-06	85.6268	0.000923131	0.184228	9.50273e-06	0.00105179	0.367071
heptanoate (7:0) [Metabolon]	KYNURENINE [Biocrates]	99	9.44943e-06	53.2969	0.000936174	0.18396	4.5272e-05	0.0031387	0.338107
SM C22:1 [Biocrates]	H2 [Biocrates]	99	9.66487e-06	2.79885	0.000953203	0.183595	6.13711e-05	0.0038734	0.332196
pelargonate (9:0) [Metabolon]	glutamylvaline [Metabolon]	99	9.67054e-06	30.3403	0.000953203	0.183586	1.19623e-05	0.00124123	0.362933
PC ae C36:4 [Biocrates]	H2 [Biocrates]	99	9.7143e-06	2.78461	0.000955894	0.183513	4.5272e-05	0.0031387	0.338107
1-eicosatrienoylglycerophosphocholine* [Metabolon]	phenylacetylglutamine [Metabolon]	99	9.8528e-06	6.31057	0.000967065	0.183284	3.53675e-05	0.00263948	0.342836
SM (COOH) C16:1 [Biocrates]	H2 [Biocrates]	99	9.8856e-06	2.73636	0.000969465	0.18323	2.13846e-05	0.00187285	0.352293
PC ae C34:2 [Biocrates]	phenylacetylglutamine [Metabolon]	99	1.03835e-05	5.98804	0.00101061	0.182436	2.00635e-05	0.00180284	0.353476
PC ae C34:3 [Biocrates]	phenylacetylglutamine [Metabolon]	99	1.04517e-05	5.94895	0.0010147	0.18233	4.8131e-05	0.0032956	0.336925
cholesterol [Metabolon]	phenylacetylglutamine [Metabolon]	99	1.06305e-05	5.84893	0.0010274	0.182055	2.27882e-05	0.0019457	0.351111
undecanoate (11:0) [Metabolon]	H2 [Biocrates]	98	1.06355e-05	2.54342	0.0010274	0.183767	1.14658e-05	0.00121394	0.365587
acetylphosphate [Metabolon]	H2 [Biocrates]	98	1.06478e-05	2.54048	0.00102773	0.183748	4.29238e-05	0.00302648	0.340893
SM (OH,COOH) C18:2 [Biocrates]	glutamylvaline [Metabolon]	99	1.07441e-05	27.3087	0.00103465	0.181883	1.70924e-05	0.00160314	0.356431
cholesterol [Metabolon]	glutamylvaline [Metabolon]	99	1.07843e-05	27.2069	0.00103708	0.181823	2.58627e-05	0.00211509	0.348747
C5:1-DC [Biocrates]	phenylacetylglutamine [Metabolon]	99	1.07894e-05	5.76279	0.00103708	0.181815	2.35224e-05	0.0019811	0.35052
SM (OH,COOH) C24:1 [Biocrates]	homocitrulline [Metabolon]	85	1.08849e-05	28.3453	0.00104454	0.209039	1.80369e-05	0.00166352	0.384237
caprylate (8:0) [Metabolon]	H2 [Biocrates]	98	1.09323e-05	2.47438	0.00104735	0.183318	7.66821e-06	0.000900206	0.372814
SM (OH) C26:0 [Biocrates]	phenylacetylglutamine [Metabolon]	99	1.0964e-05	5.67102	0.00104866	0.181555	4.003e-05	0.00288013	0.340472
PC ae C36:3 [Biocrates]	HNAC [Biocrates]	99	1.12167e-05	5.55445	0.00106407	0.181186	3.88125e-05	0.00282048	0.341063
SM (COOH) C16:1 [Biocrates]	phenylacetylglutamine [Metabolon]	99	1.13766e-05	5.4653	0.00107573	0.180957	2.27882e-05	0.0019457	0.351111
1-stearoylglycerophosphoinositol [Metabolon]	homocitrulline [Metabolon]	85	1.14237e-05	27.0084	0.00107842	0.208155	1.0602e-05	0.00114722	0.394687
PC ae C40:3 [Biocrates]	3-indoxyl sulfate [Metabolon]	99	1.15816e-05	14.2529	0.00109067	0.180668	1.94325e-05	0.00175737	0.354067
gamma-glutamylglutamine [Metabolon]	H2 [Biocrates]	93	1.1634e-05	2.32514	0.00109387	0.191341	1.00672e-05	0.00110565	0.377907
glycerophosphorylcholine (GPC) [Metabolon]	HNAC [Biocrates]	97	1.16523e-05	5.3468	0.00109399	0.184015	4.60936e-05	0.00318615	0.341296
SM C14:0 [Biocrates]	HNAC [Biocrates]	99	1.16545e-05	5.34577	0.00109399	0.180566	4.003e-05	0.00288013	0.340472
PC ae C40:4 [Biocrates]	gamma-glutamylisoleucine* [Metabolon]	92	1.16759e-05	57.1038	0.00109509	0.193196	0.000105468	0.00558147	0.333696
PC ae C38:4 [Biocrates]	glutamylvaline [Metabolon]	99	1.17098e-05	25.0565	0.00109559	0.180489	4.69588e-06	0.000637619	0.379484
SM (OH,COOH) C16:1 [Biocrates]	homocitrulline [Metabolon]	85	1.17187e-05	26.3285	0.00109559	0.207687	3.02888e-05	0.00238941	0.373787
1-stearoylglycerophosphocholine [Metabolon]	3-indoxyl sulfate [Metabolon]	99	1.18251e-05	13.9595	0.00110085	0.18033	6.51835e-05	0.00403724	0.331014
arginine [Metabolon]	H2 [Biocrates]	98	1.18319e-05	2.28624	0.00110085	0.182026	3.23579e-05	0.00249668	0.346314
SM C14:0 [Biocrates]	Uronic Acid [Biocrates]	99	1.18665e-05	67.0633	0.00110235	0.180274	3.64822e-05	0.00269326	0.342245
hypoxanthine [Metabolon]	phenylacetylglutamine [Metabolon]	98	1.20281e-05	5.16928	0.00111554	0.181757	3.46297e-05	0.00260619	0.345019
arachidonate (20:4n6) [Metabolon]	H2 [Biocrates]	98	1.21492e-05	2.22654	0.00112228	0.181593	1.39824e-05	0.00139131	0.361973
PI aa C36:4 (alt) [Biocrates]	homocitrulline [Metabolon]	85	1.21846e-05	25.3217	0.00112366	0.206973	2.58593e-05	0.00211509	0.377002
SM C18:1 [Biocrates]	phenylacetylglutamine [Metabolon]	99	1.21931e-05	5.09934	0.00112366	0.179833	7.34909e-05	0.00436891	0.32865
PC ae C40:4 [Biocrates]	homocitrulline [Metabolon]	85	1.22732e-05	25.139	0.00113015	0.20684	5.02056e-05	0.00337597	0.363337
SM (OH,COOH) C18:2 [Biocrates]	3-indoxyl sulfate [Metabolon]	99	1.23494e-05	13.3667	0.00113357	0.179627	0.000117829	0.00598742	0.319192
PC ae C38:5 [Biocrates]	glutamylvaline [Metabolon]	99	1.2431e-05	23.6027	0.00113768	0.17952	5.95389e-06	0.000750533	0.375346
PC ae C38:2 [Biocrates]	H2 [Biocrates]	99	1.24333e-05	2.17565	0.00113768	0.179517	5.27424e-05	0.00349297	0.335152
glycerophosphorylcholine (GPC) [Metabolon]	glutamylvaline [Metabolon]	98	1.24903e-05	23.4907	0.00114199	0.18114	2.06819e-05	0.00183748	0.354746
PC ae C38:5 [Biocrates]	homocitrulline [Metabolon]	85	1.26175e-05	24.453	0.00115154	0.206332	4.83137e-05	0.00330033	0.364141
gamma-glutamylglutamine [Metabolon]	gamma-glutamylisoleucine* [Metabolon]	87	1.26245e-05	52.8129	0.00115154	0.20197	1.91488e-05	0.00174255	0.378514
heptanoate (7:0) [Metabolon]	Uronic Acid [Biocrates]	98	1.27214e-05	41.1722	0.00115856	0.18084	2.1964e-06	0.00037759	0.394497
SM (OH,COOH) C18:2 [Biocrates]	H2 [Biocrates]	99	1.29439e-05	2.08983	0.00117514	0.178864	2.35224e-05	0.0019811	0.35052
SM C28:3 [Biocrates]	H2 [Biocrates]	99	1.29774e-05	2.08444	0.00117643	0.178822	6.71728e-05	0.00412308	0.330423
PC aa C34:4 [Biocrates]	2-hydroxybutyrate (AHB) [Metabolon]	99	1.30265e-05	49.8289	0.00117987	0.178761	2.13846e-05	0.00187285	0.352293
PC ae C38:3 [Biocrates]	glutamylvaline [Metabolon]	99	1.30981e-05	22.4008	0.00118451	0.178672	6.36887e-06	0.000786625	0.374164
trans-4-hydroxyproline [Metabolon]	phenylacetylglutamine [Metabolon]	99	1.32045e-05	4.70876	0.00119042	0.17854	4.12837e-05	0.00294298	0.33988
glycerol [Metabolon]	3-indoxyl sulfate [Metabolon]	99	1.34739e-05	12.2512	0.00121034	0.178212	3.12238e-05	0.00243342	0.3452
PC ae C36:2 [Biocrates]	H2 [Biocrates]	99	1.34775e-05	2.00709	0.00121034	0.178208	2.35224e-05	0.0019811	0.35052
phosphate [Metabolon]	creatinine [Metabolon]	99	1.35873e-05	23.8841	0.00121839	0.178076	8.05024e-06	0.000930943	0.370026
phosphate [Metabolon]	phenylacetylglutamine [Metabolon]	99	1.3675e-05	4.54676	0.00122523	0.177971	2.27882e-05	0.0019457	0.351111
SM (OH) C26:0 [Biocrates]	homocitrulline [Metabolon]	85	1.38928e-05	22.2084	0.00124187	0.204563	4.83137e-05	0.00330033	0.364141
1-stearoylglycerophosphoinositol [Metabolon]	3-indoxyl sulfate [Metabolon]	99	1.39259e-05	11.8536	0.00124292	0.177676	1.55163e-05	0.00149144	0.358204
SM (COOH) C16:0 [Biocrates]	phenylacetylglutamine [Metabolon]	99	1.40526e-05	4.42458	0.00125038	0.177529	3.42852e-05	0.00258193	0.343427
PC ae C38:6 [Biocrates]	3-indoxyl sulfate [Metabolon]	99	1.42475e-05	11.586	0.00126466	0.177305	1.76509e-05	0.00163441	0.35584
SM C28:4 [Biocrates]	phenylacetylglutamine [Metabolon]	99	1.42554e-05	4.36164	0.00126466	0.177296	4.003e-05	0.00288013	0.340472
Glutamine [Chenomx]	phenylacetylglutamine [Metabolon]	99	1.4311e-05	4.34468	0.00126466	0.177233	3.42852e-05	0.00258193	0.343427
PC ae C38:2 [Biocrates]	phenylacetylglutamine [Metabolon]	99	1.43633e-05	4.32885	0.00126783	0.177173	3.53675e-05	0.00263948	0.342836
PC e C32:2 (alt) [Biocrates]	phenylacetylglutamine [Metabolon]	99	1.43763e-05	4.32495	0.00126783	0.177159	3.76303e-05	0.00275873	0.341654
PC ae C36:2 [Biocrates]	phenylacetylglutamine [Metabolon]	99	1.4514e-05	4.28391	0.00127677	0.177003	2.66908e-05	0.00216437	0.348156
cholesterol [Metabolon]	creatinine [Metabolon]	99	1.45554e-05	22.2956	0.00127853	0.176957	3.32343e-05	0.00253568	0.344018
cysteine [Metabolon]	N-acetylalanine [Metabolon]	94	1.45865e-05	379.852	0.00127935	0.185631	1.24975e-05	0.00128014	0.371848
PC ae C36:3 [Biocrates]	glutamylvaline [Metabolon]	99	1.45919e-05	20.1074	0.00127935	0.176916	2.58627e-05	0.00211509	0.348747
glycerophosphorylcholine (GPC) [Metabolon]	3-indoxyl sulfate [Metabolon]	98	1.47856e-05	11.1644	0.00129186	0.178376	3.78768e-05	0.00277156	0.343302
SM (OH,COOH) C18:2 [Biocrates]	phenylacetylglutamine [Metabolon]	99	1.50906e-05	4.12023	0.00131357	0.17637	3.88125e-05	0.00282048	0.341063
PC ae C36:5 (alt) [Biocrates]	3-indoxyl sulfate [Metabolon]	99	1.53227e-05	10.773	0.00132819	0.176121	6.92194e-05	0.00420317	0.329832
SM (COOH) C18:2 [Biocrates]	KYNURENINE [Biocrates]	100	1.53334e-05	32.845	0.00132819	0.174472	1.88688e-05	0.00171841	0.352797
SM (OH,COOH) C20:4 [Biocrates]	homocitrulline [Metabolon]	85	1.57029e-05	19.6483	0.00135468	0.202309	3.40745e-05	0.00258193	0.371376
SM C26:4 [Biocrates]	phenylacetylglutamine [Metabolon]	99	1.5846e-05	3.92381	0.00136601	0.175575	7.13249e-05	0.00428399	0.329241
PC ae C36:3 [Biocrates]	gamma-glutamylisoleucine* [Metabolon]	92	1.58698e-05	42.0127	0.00136705	0.187902	7.10286e-05	0.00428399	0.341885
LYSINE [Biocrates]	phenylacetylglutamine [Metabolon]	99	1.5933e-05	3.90238	0.00137148	0.175485	1.12036e-05	0.00119015	0.364115
PC aa (OH, COOH) C28:4 [Biocrates]	HNAC [Biocrates]	99	1.60321e-05	3.88611	0.00137796	0.175384	3.22141e-05	0.0024889	0.344609
PC ae C36:0 (alt) [Biocrates]	phenylacetylglutamine [Metabolon]	99	1.63072e-05	3.81284	0.00139644	0.175107	6.71728e-05	0.00412308	0.330423
PC aa C34:4 [Biocrates]	HNAC [Biocrates]	99	1.63912e-05	3.80096	0.00140157	0.175024	1.40793e-05	0.00139131	0.359978
1-stearoylglycerophosphoinositol [Metabolon]	glutamylvaline [Metabolon]	99	1.66316e-05	17.6415	0.00142004	0.174786	6.92194e-05	0.00420317	0.329832
SM C22:4 [Biocrates]	phenylacetylglutamine [Metabolon]	99	1.67117e-05	3.72056	0.00142319	0.174708	5.6046e-05	0.00364117	0.333969
PC ae C38:0 (alt) [Biocrates]	H2 [Biocrates]	99	1.67175e-05	1.6181	0.00142319	0.174702	2.5059e-05	0.00207327	0.349338
sebacate (decanedioate) [Metabolon]	H2 [Biocrates]	85	1.69376e-05	1.59707	0.00143636	0.200912	6.55531e-05	0.00405797	0.35771
PC ae C38:5 [Biocrates]	HNAC [Biocrates]	99	1.69404e-05	3.67774	0.00143636	0.174486	9.31998e-05	0.00512365	0.323921
C12 [Biocrates]	phenylacetylglutamine [Metabolon]	99	1.69465e-05	3.66901	0.00143636	0.174481	8.78508e-05	0.00495709	0.325103
heptanoate (7:0) [Metabolon]	ADSGEGDFXAEGGGVR* [Metabolon]	97	1.70026e-05	30.8053	0.00143831	0.177768	4.32758e-05	0.00304022	0.342523
C11 [Biocrates]	phenylacetylglutamine [Metabolon]	99	1.70307e-05	3.65087	0.0014393	0.1744	3.88125e-05	0.00282048	0.341063
heptanoate (7:0) [Metabolon]	Isoleucine [Chenomx]	99	1.72552e-05	30.3542	0.00145173	0.174186	0.0001402	0.00668277	0.315646
SM C24:3 [Biocrates]	H2 [Biocrates]	99	1.73088e-05	1.56282	0.00145335	0.174136	0.000128557	0.00633307	0.317419
1-myristoylglycerophosphocholine [Metabolon]	3-indoxyl sulfate [Metabolon]	99	1.73096e-05	9.53644	0.00145335	0.174135	4.25745e-05	0.00300915	0.339289
cholesterol [Metabolon]	3-indoxyl sulfate [Metabolon]	99	1.76116e-05	9.37289	0.00146688	0.173853	3.42852e-05	0.00258193	0.343427
C18 [Biocrates]	phenylacetylglutamine [Metabolon]	99	1.76301e-05	3.52674	0.00146688	0.173836	5.6046e-05	0.00364117	0.333969
PC ae C40:4 [Biocrates]	glutamylvaline [Metabolon]	99	1.78143e-05	16.4703	0.00147863	0.173666	2.0714e-05	0.00183748	0.352885
caprate (10:0) [Metabolon]	H2 [Biocrates]	98	1.78496e-05	1.51547	0.00148039	0.175282	2.50854e-05	0.00207327	0.351132
PC ae C36:3 [Biocrates]	creatinine [Metabolon]	99	1.79103e-05	18.1193	0.00148236	0.173579	4.25745e-05	0.00300915	0.339289
PC ae C40:4 [Biocrates]	creatinine [Metabolon]	99	1.79538e-05	18.0753	0.00148491	0.173539	2.42792e-05	0.00202889	0.349929
PC aa C34:4 [Biocrates]	Isoleucine [Chenomx]	100	1.79687e-05	36.1238	0.00148508	0.171909	2.58196e-05	0.00211509	0.346995
SM (COOH) C16:0 [Biocrates]	H2 [Biocrates]	99	1.80064e-05	1.50227	0.00148714	0.173491	3.12238e-05	0.00243342	0.3452
SM (OH,COOH) C18:1 [Biocrates]	homocitrulline [Metabolon]	85	1.80675e-05	17.0768	0.00149112	0.19972	5.02056e-05	0.00337597	0.363337
SM (OH) C22:2 [Biocrates]	phenylacetylglutamine [Metabolon]	99	1.81247e-05	3.4305	0.00149478	0.173384	2.35224e-05	0.0019811	0.35052
SM (OH,COOH) C16:0 [Biocrates]	homocitrulline [Metabolon]	85	1.84917e-05	16.6851	0.00151963	0.199291	0.000183508	0.00798228	0.335203
1-stearoylglycerophosphocholine [Metabolon]	homocitrulline [Metabolon]	85	1.85046e-05	16.6735	0.00151963	0.199278	9.53344e-05	0.00522257	0.349672
SM C18:1 [Biocrates]	H2 [Biocrates]	99	1.85176e-05	1.4608	0.00151963	0.173034	0.000104834	0.00555046	0.321556
glycerophosphorylcholine (GPC) [Metabolon]	serine [Metabolon]	98	1.85398e-05	22.4857	0.00152038	0.174658	3.9083e-05	0.00283481	0.3427
PC ae C34:3 [Biocrates]	H2 [Biocrates]	99	1.86367e-05	1.45147	0.00152402	0.17293	4.5272e-05	0.0031387	0.338107
glycine [Metabolon]	H2 [Biocrates]	98	1.87245e-05	1.44467	0.00152986	0.174495	0.00012036	0.00608408	0.320416
PE e (COOH) C12:1 (alt) [Biocrates]	H2 [Biocrates]	99	1.87735e-05	1.4409	0.00153197	0.17281	4.39036e-05	0.00307503	0.338698
PC aa C40:5 [Biocrates]	phenylacetylglutamine [Metabolon]	99	1.88103e-05	3.30547	0.0015339	0.172778	7.80109e-05	0.00455601	0.327467
1-oleoylglycerophosphocholine [Metabolon]	phenylacetylglutamine [Metabolon]	99	1.90238e-05	3.26837	0.00154588	0.172594	5.27424e-05	0.00349297	0.335152
SM (OH,COOH) C20:4 [Biocrates]	phenylacetylglutamine [Metabolon]	99	1.90495e-05	3.26397	0.00154633	0.172572	5.9545e-05	0.00379526	0.332787
PC aa C34:4 [Biocrates]	3-hydroxybutyrate (BHBA) [Metabolon]	99	1.90693e-05	34.0389	0.00154633	0.172555	1.88204e-05	0.00171535	0.354658
PC aa C34:4 [Biocrates]	PE aa C38:4 [Biocrates]	100	1.9102e-05	33.9805	0.00154791	0.170918	3.51641e-05	0.00263948	0.341192
SM (OH,COOH) C16:2 (alt) [Biocrates]	homocitrulline [Metabolon]	85	1.94399e-05	15.8713	0.00157177	0.198366	8.85084e-05	0.00497162	0.351279
caproate (6:0) [Metabolon]	HNAC [Biocrates]	98	1.94506e-05	3.20311	0.00157177	0.173868	1.6474e-05	0.00156498	0.358962
C18 [Biocrates]	homocitrulline [Metabolon]	85	1.94657e-05	15.8502	0.0015719	0.198342	2.03524e-05	0.00182491	0.381826
PC ae C38:0 (alt) [Biocrates]	phenylacetylglutamine [Metabolon]	99	1.95642e-05	3.17808	0.00157876	0.172136	1.70924e-05	0.00160314	0.356431
aspartate [Metabolon]	H2 [Biocrates]	94	1.96535e-05	1.37637	0.00158267	0.180559	8.70717e-06	0.000983415	0.378512
SM (COOH) C18:1 [Biocrates]	3-indoxyl sulfate [Metabolon]	99	1.98216e-05	8.32788	0.00159509	0.171923	5.11606e-05	0.00342039	0.335743
PC aa C34:4 [Biocrates]	creatinine [Metabolon]	99	1.98572e-05	16.3427	0.00159685	0.171894	2.0714e-05	0.00183748	0.352885
PC ae C36:4 [Biocrates]	glutamylvaline [Metabolon]	99	1.9907e-05	14.7389	0.00159975	0.171853	1.01512e-05	0.00110565	0.365889
arachidonate (20:4n6) [Metabolon]	Isoleucine [Chenomx]	99	1.99824e-05	274.417	0.00160469	0.171791	1.19623e-05	0.00124123	0.362933
PC ae C40:4 [Biocrates]	HNAC [Biocrates]	99	2.01297e-05	3.09504	0.00161487	0.171671	5.43704e-05	0.0035622	0.334561
SM (OH,COOH) C20:3 [Biocrates]	homocitrulline [Metabolon]	85	2.01989e-05	15.2749	0.00161761	0.197657	2.29491e-05	0.001958	0.379414
PC aa C34:4 [Biocrates]	Uronic Acid [Biocrates]	99	2.0245e-05	32.0621	0.00162019	0.171577	1.1577e-05	0.00121757	0.363524
PC aa C34:4 [Biocrates]	PE aa C40:6 [Biocrates]	100	2.0423e-05	31.7826	0.00163106	0.169835	7.23902e-05	0.0043371	0.327266
heptanoate (7:0) [Metabolon]	ALANINE [Biocrates]	99	2.04959e-05	25.5548	0.00163576	0.171376	7.13249e-05	0.00428399	0.329241
PC a C20:4 (alt) [Biocrates]	Isoleucine [Chenomx]	100	2.05611e-05	70.1275	0.00163983	0.169726	5.70776e-05	0.00369193	0.331908
SM (COOH) C18:3 [Biocrates]	KYNURENINE [Biocrates]	100	2.06535e-05	24.3845	0.00164547	0.169653	6.82337e-05	0.00418157	0.328427
PC aa C40:5 [Biocrates]	3-indoxyl sulfate [Metabolon]	99	2.08261e-05	7.92617	0.00165623	0.171115	3.22141e-05	0.0024889	0.344609
PC ae C40:1 (alt) [Biocrates]	Uronic Acid [Biocrates]	99	2.12196e-05	37.5036	0.00168081	0.170809	2.27882e-05	0.0019457	0.351111
SM (OH) C26:0 [Biocrates]	H2 [Biocrates]	99	2.13351e-05	1.26789	0.00168675	0.17072	4.66807e-05	0.00321335	0.337516
SM (OH,COOH) C24:1 [Biocrates]	phenylacetylglutamine [Metabolon]	99	2.13382e-05	2.91388	0.00168675	0.170718	3.32343e-05	0.00253568	0.344018
beta-hydroxyisovalerate [Metabolon]	H2 [Biocrates]	59	2.13717e-05	1.26572	0.00168684	0.273568	0.000526242	0.0157958	0.374841
PE a C10:0 [Biocrates]	phenylacetylglutamine [Metabolon]	99	2.13829e-05	2.90779	0.00168684	0.170683	2.13846e-05	0.00187285	0.352293
SM (OH) C22:1 [Biocrates]	homocitrulline [Metabolon]	85	2.14379e-05	14.3921	0.00168949	0.196554	6.07662e-05	0.00385618	0.359318
PC ae C40:1 (alt) [Biocrates]	HNAC [Biocrates]	99	2.15271e-05	2.89414	0.00169362	0.170573	2.75441e-05	0.00221042	0.347565
SM C28:3 [Biocrates]	phenylacetylglutamine [Metabolon]	99	2.17196e-05	2.8627	0.00170645	0.170428	4.96239e-05	0.00334848	0.336334
uridine [Metabolon]	3-indoxyl sulfate [Metabolon]	99	2.18976e-05	7.53834	0.00171696	0.170294	9.59883e-05	0.00522257	0.32333
SM C22:1 [Biocrates]	phenylacetylglutamine [Metabolon]	99	2.19383e-05	2.83416	0.00171899	0.170264	0.000107949	0.00566635	0.320965
uridine [Metabolon]	phenylacetylglutamine [Metabolon]	99	2.20658e-05	2.81779	0.00172607	0.170169	2.42792e-05	0.00202889	0.349929
SM (OH) C26:0 [Biocrates]	3-indoxyl sulfate [Metabolon]	99	2.20881e-05	7.47333	0.00172607	0.170152	4.66807e-05	0.00321335	0.337516
Glutamine [Chenomx]	H2 [Biocrates]	99	2.21587e-05	1.22076	0.00172926	0.1701	7.34909e-05	0.00436891	0.32865
PC ae C34:1 (alt) [Biocrates]	H2 [Biocrates]	99	2.24844e-05	1.20308	0.00175046	0.169861	0.000128557	0.00633307	0.317419
phosphate [Metabolon]	3-indoxyl sulfate [Metabolon]	99	2.24992e-05	7.33678	0.00175046	0.16985	2.58627e-05	0.00211509	0.348747
SM C26:3 [Biocrates]	glutamylvaline [Metabolon]	99	2.25823e-05	12.9928	0.00175466	0.16979	0.000186594	0.00806365	0.309735
SM (COOH) C18:3 [Biocrates]	2-methylbutyroylcarnitine [Metabolon]	87	2.26049e-05	78.4675	0.00175466	0.191418	0.000102755	0.00548087	0.343926
undecanoate (11:0) [Metabolon]	phenylacetylglutamine [Metabolon]	99	2.2605e-05	2.75057	0.00175466	0.169774	4.96239e-05	0.00334848	0.336334
SM C18:0 (alt) [Biocrates]	phenylacetylglutamine [Metabolon]	99	2.26842e-05	2.74097	0.00175708	0.169716	8.27928e-05	0.00475872	0.326285
hypoxanthine [Metabolon]	H2 [Biocrates]	97	2.26902e-05	1.19217	0.00175708	0.172973	4.43773e-05	0.00309886	0.342035
PI aa C38:4 (alt) [Biocrates]	phenylacetylglutamine [Metabolon]	99	2.27118e-05	2.73764	0.00175708	0.169696	8.27928e-05	0.00475872	0.326285
SM C18:0 (alt) [Biocrates]	H2 [Biocrates]	99	2.30391e-05	1.17412	0.00177648	0.169462	0.000233727	0.00931097	0.305006
SM (OH,COOH) C20:3 [Biocrates]	H2 [Biocrates]	99	2.31466e-05	1.16866	0.00178253	0.169386	3.64822e-05	0.00269326	0.342245
2-stearoylglycerophosphocholine* [Metabolon]	3-indoxyl sulfate [Metabolon]	99	2.3174e-05	7.12314	0.00178333	0.169367	0.000157275	0.00718276	0.313281
SM (COOH) C18:2 [Biocrates]	gamma-glutamylisoleucine* [Metabolon]	92	2.32086e-05	28.7279	0.00178367	0.181307	7.84704e-05	0.00457824	0.339837
SM (COOH) C18:0 [Biocrates]	phenylacetylglutamine [Metabolon]	99	2.3215e-05	2.6783	0.00178367	0.169338	8.78508e-05	0.00495709	0.325103
SM (OH,COOH) C16:0 [Biocrates]	phenylacetylglutamine [Metabolon]	99	2.32398e-05	2.67544	0.00178367	0.16932	7.13249e-05	0.00428399	0.329241
SM C14:0 [Biocrates]	erythritol [Metabolon]	99	2.33282e-05	52.1449	0.00178927	0.169258	5.43704e-05	0.0035622	0.334561
glycerol [Metabolon]	glutamylvaline [Metabolon]	99	2.33504e-05	12.5654	0.00178979	0.169242	3.88125e-05	0.00282048	0.341063
histidine [Metabolon]	glutamylvaline [Metabolon]	99	2.3582e-05	12.442	0.00180397	0.169081	3.64822e-05	0.00269326	0.342245
acetylphosphate [Metabolon]	phenylacetylglutamine [Metabolon]	99	2.36181e-05	2.63259	0.00180502	0.169056	4.003e-05	0.00288013	0.340472
C14 [Biocrates]	phenylacetylglutamine [Metabolon]	99	2.36267e-05	2.63163	0.00180502	0.16905	9.31998e-05	0.00512365	0.323921
urate [Metabolon]	H2 [Biocrates]	98	2.37195e-05	1.14044	0.00180853	0.170594	0.000240739	0.00947956	0.305961
PE a (OH, COOH) C12:2 [Biocrates]	phenylacetylglutamine [Metabolon]	99	2.38451e-05	2.60753	0.00181335	0.168899	9.59883e-05	0.00522257	0.32333
sebacate (decanedioate) [Metabolon]	phenylacetylglutamine [Metabolon]	86	2.39738e-05	2.59353	0.00181779	0.192391	9.46076e-05	0.00519367	0.34775
SM (COOH) C18:3 [Biocrates]	homocitrulline [Metabolon]	85	2.3982e-05	12.8653	0.00181779	0.194473	6.31167e-05	0.00394696	0.358514
SM C22:1 [Biocrates]	3-indoxyl sulfate [Metabolon]	99	2.39974e-05	6.87873	0.00181779	0.168795	0.0001402	0.00668277	0.315646
uridine [Metabolon]	glutamylvaline [Metabolon]	99	2.41952e-05	12.1266	0.00182682	0.16866	4.96239e-05	0.00334848	0.336334
PC aa C34:4 [Biocrates]	gamma-glutamylisoleucine* [Metabolon]	92	2.43064e-05	26.7048	0.00183283	0.180502	4.42994e-05	0.00309528	0.351438
SM (OH) C22:1 [Biocrates]	phenylacetylglutamine [Metabolon]	99	2.43418e-05	2.55433	0.00183431	0.168561	4.12837e-05	0.00294298	0.33988
arachidonate (20:4n6) [Metabolon]	2-Hydroxybutyrate [Chenomx]	96	2.44689e-05	224.101	0.00184269	0.173382	1.39015e-05	0.00138671	0.36591
arachidonate (20:4n6) [Metabolon]	homocitrulline [Metabolon]	85	2.45011e-05	12.5927	0.00184392	0.194075	3.40745e-05	0.00258193	0.371376
pelargonate (9:0) [Metabolon]	HNAC [Biocrates]	98	2.45769e-05	2.53499	0.00184724	0.170007	1.0035e-05	0.00110334	0.367996
uridine [Metabolon]	2-methylbutyroylcarnitine [Metabolon]	87	2.46054e-05	245.232	0.00184818	0.189873	3.37707e-05	0.00256817	0.367164
PC e C32:2 (alt) [Biocrates]	H2 [Biocrates]	99	2.47264e-05	1.094	0.00185607	0.168304	6.92194e-05	0.00420317	0.329832
PC aa C36:0 (alt) [Biocrates]	H2 [Biocrates]	99	2.48204e-05	1.08985	0.00186192	0.168242	6.32501e-05	0.00394696	0.331605
PC ae C38:3 [Biocrates]	gamma-glutamylisoleucine* [Metabolon]	92	2.49841e-05	26.6863	0.00187058	0.180023	6.00886e-05	0.00382781	0.345297
C5:1-DC [Biocrates]	H2 [Biocrates]	99	2.50063e-05	1.08175	0.00187103	0.168119	0.000148506	0.0069336	0.314463
1-arachidonoylglycerophosphoinositol* [Metabolon]	phenylacetylglutamine [Metabolon]	99	2.52601e-05	2.46146	0.00188638	0.167954	7.34909e-05	0.00436891	0.32865
PC a C20:4 (alt) [Biocrates]	2-methylbutyroylcarnitine [Metabolon]	87	2.53848e-05	56.8016	0.00189447	0.189304	7.41e-05	0.00440061	0.350898
SM (COOH) C18:3 [Biocrates]	creatinine [Metabolon]	99	2.54693e-05	12.7416	0.00189834	0.167819	5.6046e-05	0.00364117	0.333969
PC aa (OH, COOH) C28:4 [Biocrates]	3-hydroxybutyrate (BHBA) [Metabolon]	99	2.55934e-05	65.1195	0.00190514	0.167739	2.42792e-05	0.00202889	0.349929
SM C26:3 [Biocrates]	3-indoxyl sulfate [Metabolon]	99	2.56289e-05	6.44083	0.00190535	0.167716	5.27424e-05	0.00349297	0.335152
beta-hydroxyisovalerate [Metabolon]	PE aa C34:2 [Biocrates]	60	2.56472e-05	948.973	0.00190549	0.265101	2.76156e-05	0.00221157	0.449333
SM C16:0 [Biocrates]	phenylacetylglutamine [Metabolon]	99	2.56734e-05	2.42184	0.00190621	0.167688	0.000144297	0.00681375	0.315054
PC ae C40:1 (alt) [Biocrates]	3-hydroxybutyrate (BHBA) [Metabolon]	99	2.58554e-05	72.4511	0.0019185	0.167572	3.53675e-05	0.00263948	0.342836
cortisone [Metabolon]	phenylacetylglutamine [Metabolon]	98	2.59054e-05	2.40015	0.00192098	0.169137	3.80696e-05	0.00278391	0.343205
caproate (6:0) [Metabolon]	gamma-glutamylisoleucine* [Metabolon]	92	2.60679e-05	25.5769	0.00193057	0.179282	8.38347e-05	0.00481384	0.338472
PC ae C38:4 [Biocrates]	creatinine [Metabolon]	99	2.61527e-05	12.4087	0.00193537	0.167384	2.27882e-05	0.0019457	0.351111
SM (COOH) C18:3 [Biocrates]	gamma-glutamylisoleucine* [Metabolon]	92	2.61826e-05	25.4648	0.00193537	0.179206	4.58366e-05	0.00317027	0.350756
glycerophosphorylcholine (GPC) [Metabolon]	Isoleucine [Chenomx]	98	2.63119e-05	15.8438	0.00194369	0.168879	7.23958e-05	0.0043371	0.330655
benzoate [Metabolon]	phenylacetylglutamine [Metabolon]	99	2.65262e-05	2.34398	0.00195454	0.167151	8.52864e-05	0.00485401	0.325694
heptanoate (7:0) [Metabolon]	3-methyl-2-oxovalerate [Metabolon]	99	2.65699e-05	19.7129	0.00195652	0.167124	0.000186594	0.00806365	0.309735
SM (OH,COOH) C16:2 (alt) [Biocrates]	H2 [Biocrates]	99	2.66294e-05	1.01582	0.00195966	0.167088	5.43704e-05	0.0035622	0.334561
heptanoate (7:0) [Metabolon]	creatinine [Metabolon]	99	2.66729e-05	12.1667	0.00196162	0.167061	0.000104834	0.00555046	0.321556
dimethylarginine [Metabolon]	glutamylvaline [Metabolon]	99	2.67734e-05	10.9589	0.00196652	0.166999	1.31928e-05	0.00133203	0.36116
PC aa C34:4 [Biocrates]	erythronate* [Metabolon]	97	2.68438e-05	24.1805	0.0019692	0.17017	1.99778e-05	0.00180106	0.357256
C18 [Biocrates]	H2 [Biocrates]	99	2.68611e-05	1.00705	0.00196923	0.166946	2.27882e-05	0.0019457	0.351111
C12 [Biocrates]	homocitrulline [Metabolon]	85	2.6941e-05	11.4523	0.00197384	0.19231	2.20504e-05	0.00191811	0.380218
PC ae C38:2 [Biocrates]	creatinine [Metabolon]	99	2.70582e-05	11.9935	0.0019793	0.166826	5.9545e-05	0.00379526	0.332787
phosphate [Metabolon]	glutamylvaline [Metabolon]	99	2.71556e-05	10.8046	0.00198393	0.166767	3.02624e-05	0.00238895	0.345791
PC ae C34:1 (alt) [Biocrates]	phenylacetylglutamine [Metabolon]	99	2.71879e-05	2.28693	0.00198504	0.166747	2.66908e-05	0.00216437	0.348156
SM (COOH) C16:2 [Biocrates]	glutamylvaline [Metabolon]	99	2.72637e-05	10.7618	0.00198932	0.166701	0.000114445	0.00588496	0.319783
PC a C20:4 (alt) [Biocrates]	gamma-glutamylisoleucine* [Metabolon]	92	2.73249e-05	24.4003	0.00199129	0.178461	0.000112556	0.00582653	0.332331
SM (OH,COOH) C20:3 [Biocrates]	phenylacetylglutamine [Metabolon]	99	2.73618e-05	2.2724	0.00199154	0.166642	4.66807e-05	0.00321335	0.337516
glycine [Metabolon]	phenylacetylglutamine [Metabolon]	99	2.73627e-05	2.27232	0.00199154	0.166642	2.27882e-05	0.0019457	0.351111
PC aa (OH, COOH) C28:4 [Biocrates]	Isoleucine [Chenomx]	100	2.75913e-05	60.4041	0.00200442	0.164947	4.09641e-05	0.00293823	0.338291
glycerophosphorylcholine (GPC) [Metabolon]	SERINE [Biocrates]	98	2.78659e-05	14.9602	0.00201998	0.167929	4.56805e-05	0.00316324	0.339689
PC ae C40:1 (alt) [Biocrates]	3-indoxyl sulfate [Metabolon]	99	2.78752e-05	5.92181	0.00201998	0.166337	6.71728e-05	0.00412308	0.330423
SM C28:4 [Biocrates]	3-indoxyl sulfate [Metabolon]	99	2.7993e-05	5.89688	0.00202474	0.166268	0.000136213	0.00656273	0.316237
PC ae C32:8 (alt) [Biocrates]	phenylacetylglutamine [Metabolon]	99	2.80141e-05	2.21948	0.002025	0.166255	6.32501e-05	0.00394696	0.331605
SM C26:4 [Biocrates]	3-indoxyl sulfate [Metabolon]	99	2.82066e-05	5.85222	0.00203512	0.166143	3.32343e-05	0.00253568	0.344018
PC ae C40:1 (alt) [Biocrates]	2-Hydroxybutyrate [Chenomx]	97	2.84192e-05	140.786	0.00204664	0.169217	5.19593e-05	0.00346779	0.338953
PC e C32:2 (alt) [Biocrates]	3-indoxyl sulfate [Metabolon]	99	2.85899e-05	5.77378	0.00205766	0.165921	9.59883e-05	0.00522257	0.32333
caproate (6:0) [Metabolon]	KYNURENINE [Biocrates]	99	2.86983e-05	17.549	0.00206418	0.165859	5.11606e-05	0.00342039	0.335743
SM C22:2 [Biocrates]	HNAC [Biocrates]	99	2.88443e-05	2.15995	0.00207212	0.165776	3.64822e-05	0.00269326	0.342245
SM (COOH) C16:0 [Biocrates]	homocitrulline [Metabolon]	85	2.90603e-05	10.6171	0.00208248	0.190899	7.06954e-05	0.00427714	0.356103
SM (COOH) C16:0 [Biocrates]	3-indoxyl sulfate [Metabolon]	99	2.91571e-05	5.66145	0.00208813	0.165598	6.51835e-05	0.00403724	0.331014
PC ae C38:4 [Biocrates]	homocitrulline [Metabolon]	85	2.93882e-05	10.4986	0.00210209	0.19069	8.85084e-05	0.00497162	0.351279
histidine [Metabolon]	3-indoxyl sulfate [Metabolon]	99	2.94529e-05	5.60459	0.00210283	0.165432	9.0488e-05	0.00502691	0.324512
PC ae C38:6 [Biocrates]	creatinine [Metabolon]	99	2.95044e-05	10.9991	0.00210522	0.165404	5.9545e-05	0.00379526	0.332787
PC ae C36:1 (alt) [Biocrates]	phenylacetylglutamine [Metabolon]	99	2.97546e-05	2.08965	0.00212046	0.165265	0.0001402	0.00668277	0.315646
glycerophosphorylcholine (GPC) [Metabolon]	Uronic Acid [Biocrates]	97	2.99239e-05	13.9313	0.00212966	0.168355	0.000134481	0.00653347	0.319811
heptanoate (7:0) [Metabolon]	ADpSGEGDFXAEGGGVR* [Metabolon]	98	2.99636e-05	17.4802	0.00212966	0.166726	6.07125e-05	0.00385618	0.334134
PC ae C34:2 [Biocrates]	3-indoxyl sulfate [Metabolon]	99	3.00697e-05	5.48963	0.00213506	0.165092	6.13711e-05	0.0038734	0.332196
SM (OH,COOH) C16:2 (alt) [Biocrates]	phenylacetylglutamine [Metabolon]	99	3.01391e-05	2.06299	0.00213868	0.165054	7.80109e-05	0.00455601	0.327467
heptanoate (7:0) [Metabolon]	PHENYLALANINE [Biocrates]	99	3.03143e-05	17.278	0.00214635	0.164958	0.0001402	0.00668277	0.315646
SM (OH,COOH) C24:0 [Biocrates]	homocitrulline [Metabolon]	85	3.03896e-05	10.1527	0.00214635	0.190065	0.000137588	0.00662076	0.341633
PC aa (OH, COOH) C28:4 [Biocrates]	homocitrulline [Metabolon]	85	3.0395e-05	10.1509	0.00214635	0.190062	0.000137588	0.00662076	0.341633
dimethylarginine [Metabolon]	homocitrulline [Metabolon]	85	3.04592e-05	10.1295	0.00214957	0.190023	5.42021e-05	0.0035622	0.361729
SM C20:3 [Biocrates]	phenylacetylglutamine [Metabolon]	99	3.06334e-05	2.0297	0.00215587	0.164786	5.43704e-05	0.0035622	0.334561
C3-DC [Biocrates]	homocitrulline [Metabolon]	85	3.08134e-05	10.013	0.00216536	0.189807	3.54333e-05	0.0026427	0.370572
PC ae C42:5 [Biocrates]	phenylacetylglutamine [Metabolon]	99	3.09152e-05	2.01121	0.00216989	0.164636	7.80109e-05	0.00455601	0.327467
PC aa C34:4 [Biocrates]	PE aa C38:6 [Biocrates]	100	3.09714e-05	20.9579	0.00217252	0.163064	0.000115392	0.00592581	0.317982
undecanoate (11:0) [Metabolon]	glutamylvaline [Metabolon]	99	3.11132e-05	9.43029	0.00218116	0.164531	3.32343e-05	0.00253568	0.344018
heptanoate (7:0) [Metabolon]	XLEUCINE [Biocrates]	99	3.1228e-05	16.7724	0.00218788	0.16447	0.000101803	0.00543959	0.322148
arginine [Metabolon]	phenylacetylglutamine [Metabolon]	99	3.14156e-05	1.97917	0.00219837	0.164371	4.25745e-05	0.00300915	0.339289
H1 [Biocrates]	Uronic Acid [Biocrates]	99	3.14406e-05	4.03715	0.0021988	0.164358	2.13846e-05	0.00187285	0.352293
1-arachidonoylglycerophosphocholine* - group 14366 [Metabolon]	phenylacetylglutamine [Metabolon]	99	3.16034e-05	1.96741	0.00220886	0.164273	8.03682e-05	0.00465623	0.326876
PC ae C36:4 [Biocrates]	gamma-glutamylisoleucine* [Metabolon]	92	3.213e-05	20.7511	0.00224162	0.17563	9.2535e-05	0.00511373	0.336425
PC ae C38:5 [Biocrates]	creatinine [Metabolon]	99	3.22119e-05	10.0746	0.00224533	0.16396	4.66807e-05	0.00321335	0.337516
PC a C18:1 (alt) [Biocrates]	glutamylvaline [Metabolon]	99	3.22219e-05	9.10581	0.00224533	0.163954	6.32501e-05	0.00394696	0.331605
PC aa C34:4 [Biocrates]	ALANINE [Biocrates]	100	3.23029e-05	20.0941	0.00224692	0.162377	3.307e-05	0.00253568	0.342353
heptanoate (7:0) [Metabolon]	Alanine [Chenomx]	99	3.23221e-05	16.2046	0.00224692	0.163903	0.000254122	0.00985619	0.303232
SM (COOH) C16:2 [Biocrates]	homocitrulline [Metabolon]	85	3.2389e-05	9.52596	0.00224887	0.188876	8.85084e-05	0.00497162	0.351279
PE a (OH, COOH) C14:3 (alt) [Biocrates]	phenylacetylglutamine [Metabolon]	99	3.25229e-05	1.91178	0.00225387	0.163801	8.52864e-05	0.00485401	0.325694
gamma-glutamylglutamine [Metabolon]	KYNURENINE [Biocrates]	94	3.27719e-05	15.3676	0.00226868	0.171803	2.77441e-05	0.00222033	0.356741
heme* [Metabolon]	phenylacetylglutamine [Metabolon]	97	3.28952e-05	1.89015	0.0022712	0.16677	5.70815e-05	0.00369193	0.337104
PC ae C34:1 (alt) [Biocrates]	homocitrulline [Metabolon]	85	3.29936e-05	9.35138	0.00227589	0.18853	3.83069e-05	0.00279598	0.368964
SM (COOH) C16:2 [Biocrates]	HNAC [Biocrates]	99	3.31028e-05	1.88209	0.00228207	0.16351	6.51835e-05	0.00403724	0.331014
PC ae C36:3 [Biocrates]	Uronic Acid [Biocrates]	99	3.33343e-05	23.8736	0.0022953	0.163396	2.5059e-05	0.00207327	0.349338
glycerophosphorylcholine (GPC) [Metabolon]	homocitrulline [Metabolon]	84	3.3473e-05	9.21744	0.00230349	0.190335	9.60648e-05	0.00522429	0.35163
PC a C20:4 (alt) [Biocrates]	ADSGEGDFXAEGGGVR* [Metabolon]	97	3.35988e-05	42.9152	0.00230805	0.166416	3.14726e-05	0.00244731	0.348662
2-oleoylglycerophosphocholine* [Metabolon]	phenylacetylglutamine [Metabolon]	99	3.35989e-05	1.85056	0.00230805	0.163265	0.000161839	0.00733356	0.31269
3-phenylpropionate (hydrocinnamate) [Metabolon]	glutamylvaline [Metabolon]	80	3.36772e-05	8.71233	0.00231206	0.198989	0.000152267	0.00704632	0.350085
PC ae C36:4 [Biocrates]	homocitrulline [Metabolon]	85	3.37329e-05	9.14642	0.00231383	0.188116	0.000158995	0.00725562	0.338418
SM C22:2 [Biocrates]	homocitrulline [Metabolon]	85	3.38187e-05	9.12322	0.00231767	0.188069	6.31167e-05	0.00394696	0.358514
PC aa C34:4 [Biocrates]	Alanine [Chenomx]	100	3.39106e-05	19.1414	0.00232123	0.161584	9.1534e-05	0.00507531	0.322624
PC a C20:4 (alt) [Biocrates]	Uronic Acid [Biocrates]	99	3.39551e-05	23.4371	0.0023229	0.163092	6.92194e-05	0.00420317	0.329832
1-linoleoylglycerophosphocholine [Metabolon]	phenylacetylglutamine [Metabolon]	99	3.42973e-05	1.81288	0.00234493	0.162927	3.53675e-05	0.00263948	0.342836
C5:1-DC [Biocrates]	homocitrulline [Metabolon]	85	3.44136e-05	8.96553	0.00235012	0.187743	5.21676e-05	0.00347571	0.362533
PC aa C34:4 [Biocrates]	ADSGEGDFXAEGGGVR* [Metabolon]	97	3.45636e-05	18.7798	0.00235862	0.165941	2.13311e-05	0.00187285	0.356028
PC aa C34:4 [Biocrates]	PC aa C32:0 (alt) [Biocrates]	100	3.45788e-05	18.7716	0.00235862	0.161265	8.14319e-05	0.00471081	0.324945
SM C24:3 [Biocrates]	phenylacetylglutamine [Metabolon]	99	3.46811e-05	1.79282	0.00236283	0.162743	0.000191954	0.00822491	0.309143
PC ae C32:0 (alt) [Biocrates]	homocitrulline [Metabolon]	85	3.48523e-05	8.85267	0.00237101	0.187506	4.83137e-05	0.00330033	0.364141
SM (OH) C26:0 [Biocrates]	glutamylvaline [Metabolon]	99	3.48567e-05	8.41752	0.00237101	0.16266	3.02624e-05	0.00238895	0.345791
caproate (6:0) [Metabolon]	Uronic Acid [Biocrates]	98	3.48624e-05	22.8271	0.00237101	0.164212	4.13753e-06	0.00058577	0.383656
PC ae C40:3 [Biocrates]	homocitrulline [Metabolon]	85	3.48951e-05	8.84182	0.00237184	0.187483	0.000197057	0.00838346	0.333595
PC ae C40:4 [Biocrates]	Uronic Acid [Biocrates]	99	3.49385e-05	22.7774	0.00237341	0.162621	1.45436e-05	0.00142868	0.359387
choline [Metabolon]	phenylacetylglutamine [Metabolon]	99	3.50629e-05	1.77329	0.00237929	0.162563	6.13711e-05	0.0038734	0.332196
SM (COOH) C18:1 [Biocrates]	glutamylvaline [Metabolon]	99	3.50661e-05	8.36725	0.00237929	0.162561	9.59883e-05	0.00522257	0.32333
SM C22:2 [Biocrates]	Uronic Acid [Biocrates]	99	3.53412e-05	22.5179	0.00239234	0.162433	1.60256e-05	0.00153278	0.357613
PC ae C32:0 (alt) [Biocrates]	phenylacetylglutamine [Metabolon]	99	3.535e-05	1.75889	0.00239234	0.162428	4.8131e-05	0.0032956	0.336925
caprate (10:0) [Metabolon]	phenylacetylglutamine [Metabolon]	99	3.53613e-05	1.75833	0.00239234	0.162423	4.5272e-05	0.0031387	0.338107
glycerophosphorylcholine (GPC) [Metabolon]	KYNURENINE [Biocrates]	98	3.54923e-05	11.7456	0.0023998	0.163914	0.0001038	0.00552594	0.323427
pelargonate (9:0) [Metabolon]	homocitrulline [Metabolon]	85	3.57819e-05	8.62267	0.00241482	0.187013	5.84988e-05	0.00375641	0.360122
PC aa C32:2 [Biocrates]	phenylacetylglutamine [Metabolon]	99	3.58183e-05	1.73589	0.00241482	0.162211	0.000117829	0.00598742	0.319192
gamma-glutamylglutamine [Metabolon]	homocitrulline [Metabolon]	80	3.58418e-05	8.60826	0.002415	0.197765	9.27829e-05	0.00512365	0.361305
PC ae C34:2 [Biocrates]	homocitrulline [Metabolon]	85	3.5908e-05	8.59238	0.00241689	0.186948	5.84988e-05	0.00375641	0.360122
PC ae C38:5 [Biocrates]	KYNURENINE [Biocrates]	100	3.60479e-05	13.971	0.00242114	0.160585	4.91236e-05	0.00333215	0.334809
histidine [Metabolon]	phenylacetylglutamine [Metabolon]	99	3.62207e-05	1.71661	0.00242993	0.162027	5.9545e-05	0.00379526	0.332787
xanthine [Metabolon]	phenylacetylglutamine [Metabolon]	94	3.62308e-05	1.71613	0.00242993	0.170076	0.000130544	0.00641736	0.325605
SM (OH) C20:3 [Biocrates]	phenylacetylglutamine [Metabolon]	99	3.64697e-05	1.70489	0.00244454	0.161914	6.51835e-05	0.00403724	0.331014
PC aa C38:5 [Biocrates]	phenylacetylglutamine [Metabolon]	99	3.66082e-05	1.69844	0.00245207	0.161852	0.000181374	0.00791317	0.310326
PC a C20:4 (alt) [Biocrates]	creatinine [Metabolon]	99	3.66524e-05	8.85404	0.00245207	0.161832	0.000233727	0.00931097	0.305006
PC aa C34:4 [Biocrates]	erythritol [Metabolon]	99	3.66665e-05	17.7027	0.00245207	0.161826	3.32343e-05	0.00253568	0.344018
PC aa C34:4 [Biocrates]	KYNURENINE [Biocrates]	100	3.67767e-05	13.6941	0.00245803	0.160258	2.20853e-05	0.00191811	0.349896
SM C22:2 [Biocrates]	creatinine [Metabolon]	99	3.67984e-05	8.81889	0.00245807	0.161766	5.43704e-05	0.0035622	0.334561
PC aa C34:4 [Biocrates]	PE aa C38:5 [Biocrates]	100	3.70261e-05	17.5308	0.00247185	0.160147	9.1534e-05	0.00507531	0.322624
cholesterol [Metabolon]	homocitrulline [Metabolon]	85	3.74573e-05	8.23701	0.00249633	0.186157	0.000127932	0.00632917	0.343241
sebacate (decanedioate) [Metabolon]	mannitol [Metabolon]	77	3.77483e-05	144.108	0.00251284	0.203799	0.000566742	0.0165204	0.324936
SM C18:1 [Biocrates]	3-indoxyl sulfate [Metabolon]	99	3.79559e-05	4.34903	0.00252099	0.161256	0.000186594	0.00806365	0.309735
SM (COOH) C18:1 [Biocrates]	creatinine [Metabolon]	99	3.80121e-05	8.53731	0.00252099	0.161231	9.88554e-05	0.00533112	0.322739
PE e (COOH) C12:1 (alt) [Biocrates]	HNAC [Biocrates]	99	3.81151e-05	1.63458	0.00252569	0.161186	3.12238e-05	0.00243342	0.3452
anthranilate [Metabolon]	phenylacetylglutamine [Metabolon]	98	3.82666e-05	1.62483	0.00253224	0.162663	7.98991e-05	0.00464526	0.328691
PI aa C38:4 (alt) [Biocrates]	homocitrulline [Metabolon]	85	3.83107e-05	8.05352	0.00253224	0.185735	8.52712e-05	0.00485401	0.352083
C16 [Biocrates]	phenylacetylglutamine [Metabolon]	99	3.8323e-05	1.62244	0.00253224	0.161097	0.000132332	0.00644258	0.316828
SM C16:1 [Biocrates]	phenylacetylglutamine [Metabolon]	99	3.85152e-05	1.61434	0.00254349	0.161014	0.000124882	0.00621001	0.31801
arachidonate (20:4n6) [Metabolon]	margarate (17:0) [Metabolon]	99	3.90289e-05	140.499	0.00257011	0.160796	9.59883e-05	0.00522257	0.32333
PC a C18:1 (alt) [Biocrates]	homocitrulline [Metabolon]	85	3.92582e-05	7.85914	0.00258082	0.185277	1.25025e-05	0.00128014	0.391472
PC aa C32:2 [Biocrates]	3-indoxyl sulfate [Metabolon]	99	3.92984e-05	4.20047	0.002582	0.160682	6.71728e-05	0.00412308	0.330423
SM (OH,COOH) C18:1 [Biocrates]	phenylacetylglutamine [Metabolon]	99	3.94301e-05	1.57689	0.00258793	0.160627	7.5719e-05	0.00447057	0.328059
gamma-glutamylglutamine [Metabolon]	ADSGEGDFXAEGGGVR* [Metabolon]	92	3.9775e-05	200.008	0.00260741	0.171888	2.6366e-05	0.00215004	0.361674
PC ae C38:5 [Biocrates]	gamma-glutamylisoleucine* [Metabolon]	92	3.98027e-05	16.751	0.00260776	0.171876	5.61764e-05	0.0036476	0.346661
PC aa C40:5 [Biocrates]	homocitrulline [Metabolon]	85	4.01244e-05	7.68948	0.00262588	0.184868	6.07662e-05	0.00385618	0.359318
10-undecenoate (11:1n1) [Metabolon]	phenylacetylglutamine [Metabolon]	99	4.02074e-05	1.5464	0.00262937	0.160304	0.000148506	0.0069336	0.314463
PC aa C38:3 [Biocrates]	3-indoxyl sulfate [Metabolon]	99	4.03043e-05	4.09563	0.0026332	0.160265	7.34909e-05	0.00436891	0.32865
PC ae C36:5 (alt) [Biocrates]	homocitrulline [Metabolon]	85	4.04417e-05	7.62915	0.0026394	0.18472	0.000261226	0.00999052	0.327164
SM (OH) C20:3 [Biocrates]	homocitrulline [Metabolon]	85	4.04515e-05	7.6273	0.0026394	0.184716	3.98253e-05	0.00288013	0.36816
caproate (6:0) [Metabolon]	Isoleucine [Chenomx]	99	4.04702e-05	37.351	0.0026394	0.160197	0.000300017	0.0109421	0.299686
glycerol [Metabolon]	creatinine [Metabolon]	99	4.05027e-05	8.01234	0.0026394	0.160184	1.88204e-05	0.00171535	0.354658
1-eicosatrienoylglycerophosphocholine* [Metabolon]	homocitrulline [Metabolon]	85	4.05632e-05	7.6063	0.0026394	0.184664	0.000289988	0.0107142	0.324753
PC aa (OH, COOH) C28:4 [Biocrates]	Uronic Acid [Biocrates]	99	4.05752e-05	19.6132	0.0026394	0.160154	2.27882e-05	0.0019457	0.351111
PC a C20:4 (alt) [Biocrates]	HNAC [Biocrates]	99	4.0579e-05	1.53534	0.0026394	0.160152	0.000114445	0.00588496	0.319783
H1 [Biocrates]	homocitrulline [Metabolon]	84	4.05834e-05	3.12764	0.0026394	0.186694	7.36695e-05	0.00437729	0.357381
PC aa C38:3 [Biocrates]	phenylacetylglutamine [Metabolon]	99	4.06264e-05	1.53045	0.0026394	0.160133	0.000128557	0.00633307	0.317419
acetylphosphate [Metabolon]	creatinine [Metabolon]	99	4.07054e-05	7.97244	0.0026401	0.160101	4.8131e-05	0.0032956	0.336925
PC aa C34:4 [Biocrates]	XLEUCINE [Biocrates]	100	4.07815e-05	15.9165	0.00264209	0.158566	3.97359e-05	0.00287858	0.338871
gamma-glutamylglutamine [Metabolon]	Uronic Acid [Biocrates]	93	4.08943e-05	19.4602	0.00264792	0.169678	4.00523e-06	0.000573328	0.394629
SM (COOH) C16:2 [Biocrates]	3-hydroxybutyrate (BHBA) [Metabolon]	99	4.11471e-05	45.5256	0.0026628	0.159923	6.5866e-06	0.000803268	0.373573
SM (OH,COOH) C16:2 (alt) [Biocrates]	3-indoxyl sulfate [Metabolon]	99	4.13999e-05	3.98725	0.00267525	0.159822	0.000515308	0.0155176	0.287864
C14 [Biocrates]	homocitrulline [Metabolon]	85	4.14086e-05	7.45101	0.00267525	0.184277	1.95508e-05	0.0017653	0.382629
C9 [Biocrates]	Uronic Acid [Biocrates]	99	4.1519e-05	19.1674	0.00268089	0.159774	6.92194e-05	0.00420317	0.329832
1-eicosatrienoylglycerophosphocholine* [Metabolon]	3-indoxyl sulfate [Metabolon]	99	4.17191e-05	3.95674	0.00269232	0.159695	0.000208915	0.00867422	0.30737
SM C28:4 [Biocrates]	HNAC [Biocrates]	99	4.17886e-05	1.49089	0.00269531	0.159667	0.000101803	0.00543959	0.322148
GLYCINE [Biocrates]	phenylacetylglutamine [Metabolon]	99	4.23358e-05	1.46866	0.00272308	0.159452	3.53675e-05	0.00263948	0.342836
SM (COOH) C18:3 [Biocrates]	Isoleucine [Chenomx]	100	4.24157e-05	41.8182	0.00272667	0.157923	5.70776e-05	0.00369193	0.331908
SM (COOH) C16:1 [Biocrates]	3-indoxyl sulfate [Metabolon]	99	4.26616e-05	3.86932	0.00273945	0.159326	0.000107949	0.00566635	0.320965
PC aa C36:0 (alt) [Biocrates]	phenylacetylglutamine [Metabolon]	99	4.29657e-05	1.44712	0.00275441	0.159208	0.000114445	0.00588496	0.319783
phosphate [Metabolon]	HNAC [Biocrates]	98	4.30357e-05	1.44769	0.00275628	0.160706	0.00012036	0.00608408	0.320416
PC ae C38:2 [Biocrates]	homocitrulline [Metabolon]	85	4.36166e-05	7.07381	0.00278844	0.183302	0.000183508	0.00798228	0.335203
PC ae C38:4 [Biocrates]	HNAC [Biocrates]	99	4.37349e-05	1.42455	0.00279108	0.158915	7.80109e-05	0.00455601	0.327467
SM (COOH) C16:2 [Biocrates]	Uronic Acid [Biocrates]	99	4.3754e-05	18.1883	0.00279108	0.158908	2.27882e-05	0.0019457	0.351111
urate [Metabolon]	phenylacetylglutamine [Metabolon]	99	4.38108e-05	1.41921	0.00279317	0.158886	0.000107949	0.00566635	0.320965
arachidonate (20:4n6) [Metabolon]	(Iso)leucine [Chenomx]	99	4.42241e-05	123.994	0.00281334	0.158731	4.5272e-05	0.0031387	0.338107
PC aa (OH, COOH) C28:4 [Biocrates]	2-Hydroxybutyrate [Chenomx]	97	4.43866e-05	37.548	0.00281904	0.161741	3.22458e-05	0.00248969	0.348198
PC aa C40:5 [Biocrates]	glutamylvaline [Metabolon]	99	4.44854e-05	6.59557	0.00282378	0.158634	5.6046e-05	0.00364117	0.333969
arachidonate (20:4n6) [Metabolon]	2-hydroxybutyrate (AHB) [Metabolon]	99	4.45654e-05	123.044	0.00282482	0.158604	9.0488e-05	0.00502691	0.324512
PC ae C34:1 (alt) [Biocrates]	3-indoxyl sulfate [Metabolon]	99	4.45724e-05	3.70345	0.00282482	0.158601	2.66908e-05	0.00216437	0.348156
beta-hydroxyisovalerate [Metabolon]	PE aa C36:2 [Biocrates]	60	4.45748e-05	546.015	0.00282482	0.251564	0.000141902	0.0067528	0.407805
PC ae C38:5 [Biocrates]	Uronic Acid [Biocrates]	99	4.46099e-05	17.8393	0.0028255	0.158587	2.0714e-05	0.00183748	0.352885
PC ae C40:5 [Biocrates]	phenylacetylglutamine [Metabolon]	99	4.47974e-05	1.38796	0.00283275	0.158518	0.000124882	0.00621001	0.31801
SM (COOH) C16:2 [Biocrates]	2-Hydroxybutyrate [Chenomx]	97	4.50698e-05	62.8198	0.00284533	0.161484	2.2559e-05	0.0019457	0.354977
2-palmitoylglycerophosphocholine* [Metabolon]	phenylacetylglutamine [Metabolon]	99	4.50968e-05	1.37874	0.00284548	0.158408	6.13711e-05	0.0038734	0.332196
SM C20:2 [Biocrates]	phenylacetylglutamine [Metabolon]	99	4.5231e-05	1.37465	0.00285085	0.158359	9.88554e-05	0.00533112	0.322739
PC ae C38:6 [Biocrates]	homocitrulline [Metabolon]	85	4.56134e-05	6.76414	0.0028734	0.182462	0.000127932	0.00632917	0.343241
caproate (6:0) [Metabolon]	ADSGEGDFXAEGGGVR* [Metabolon]	97	4.56685e-05	33.0994	0.00287531	0.161261	8.8291e-05	0.00497119	0.328405
2-linoleoylglycerophosphocholine* [Metabolon]	phenylacetylglutamine [Metabolon]	83	4.57691e-05	1.35849	0.00287631	0.186477	0.000236073	0.00938009	0.333527
caproate (6:0) [Metabolon]	ADpSGEGDFXAEGGGVR* [Metabolon]	98	4.58394e-05	32.976	0.00287771	0.159653	3.68884e-05	0.00271634	0.34381
PC aa (OH, COOH) C28:4 [Biocrates]	KYNURENINE [Biocrates]	100	4.59142e-05	10.9688	0.00287985	0.156624	7.67853e-05	0.0045208	0.326105
thromboxane B2 [Metabolon]	homocitrulline [Metabolon]	85	4.61122e-05	6.69098	0.00288696	0.182257	0.000197057	0.00838346	0.333595
SM (COOH) C18:2 [Biocrates]	erythronate* [Metabolon]	97	4.61269e-05	22.9853	0.00288696	0.161093	5.73881e-05	0.00370763	0.336999
threonine [Metabolon]	phenylacetylglutamine [Metabolon]	99	4.63768e-05	1.34069	0.00289974	0.157945	5.11606e-05	0.00342039	0.335743
PC aa C38:2 [Biocrates]	phenylacetylglutamine [Metabolon]	99	4.6381e-05	1.34057	0.00289974	0.157943	8.03682e-05	0.00465623	0.326876
SM (OH) C20:1 [Biocrates]	phenylacetylglutamine [Metabolon]	99	4.64868e-05	1.33751	0.00290472	0.157906	0.000283919	0.0105403	0.300868
1-myristoylglycerophosphocholine [Metabolon]	homocitrulline [Metabolon]	85	4.65108e-05	6.63364	0.00290472	0.182095	0.000211542	0.00877614	0.331987
SM C14:0 [Biocrates]	Isoleucine [Chenomx]	100	4.6744e-05	26.0236	0.00291459	0.15633	0.00010583	0.00559553	0.319723
cysteine [Metabolon]	N-acetylthreonine [Metabolon]	69	4.6786e-05	118.427	0.00291564	0.220567	0.000124508	0.00621001	0.38267
SM C28:4 [Biocrates]	glutamylvaline [Metabolon]	99	4.73773e-05	6.19297	0.00294539	0.157592	7.34909e-05	0.00436891	0.32865
PC ae C34:3 [Biocrates]	3-indoxyl sulfate [Metabolon]	99	4.74057e-05	3.4821	0.00294539	0.157582	0.000117829	0.00598742	0.319192
PC ae C34:0 (alt) [Biocrates]	phenylacetylglutamine [Metabolon]	99	4.74668e-05	1.3099	0.00294539	0.15756	0.000171345	0.00763329	0.311508
heptanoate (7:0) [Metabolon]	2-hydroxybutyrate (AHB) [Metabolon]	99	4.75704e-05	11.0104	0.00294871	0.157524	9.59883e-05	0.00522257	0.32333
caproate (6:0) [Metabolon]	3-hydroxybutyrate (BHBA) [Metabolon]	99	4.78063e-05	31.6193	0.00296175	0.157442	7.5719e-05	0.00447057	0.328059
epiandrosterone sulfate [Metabolon]	phenylacetylglutamine [Metabolon]	99	4.78522e-05	1.29935	0.00296301	0.157427	0.000121307	0.00610277	0.318601
caprylate (8:0) [Metabolon]	phenylacetylglutamine [Metabolon]	99	4.79508e-05	1.29668	0.00296753	0.157392	6.92194e-05	0.00420317	0.329832
cholesterol [Metabolon]	KYNURENINE [Biocrates]	99	4.83617e-05	10.4137	0.00298819	0.157251	0.000144297	0.00681375	0.315054
PC aa C34:4 [Biocrates]	3-methyl-2-oxovalerate [Metabolon]	99	4.85276e-05	13.3758	0.00299656	0.157194	0.0001402	0.00668277	0.315646
C16 [Biocrates]	homocitrulline [Metabolon]	85	4.89052e-05	6.30886	0.00301419	0.181151	0.000106512	0.00562137	0.34726
SM (OH,COOH) C18:1 [Biocrates]	glutamylvaline [Metabolon]	99	4.89124e-05	5.99862	0.00301419	0.157064	0.000128557	0.00633307	0.317419
SM C22:2 [Biocrates]	ALANINE [Biocrates]	100	4.90528e-05	67.1535	0.00302125	0.155538	5.06252e-05	0.00339828	0.334229
SM C14:0 [Biocrates]	3-hydroxybutyrate (BHBA) [Metabolon]	99	4.91188e-05	24.7654	0.00302371	0.156994	1.65508e-05	0.00156498	0.357022
PC aa C34:4 [Biocrates]	(Iso)leucine [Chenomx]	100	4.91465e-05	13.2074	0.00302381	0.155507	3.97359e-05	0.00287858	0.338871
Acetate [Chenomx]	phenylacetylglutamine [Metabolon]	99	4.95255e-05	1.25545	0.0030439	0.156857	7.80109e-05	0.00455601	0.327467
PC aa (OH, COOH) C28:4 [Biocrates]	gamma-glutamylisoleucine* [Metabolon]	92	4.97072e-05	13.4133	0.00305346	0.167967	7.59115e-05	0.00447843	0.34052
PC e C32:2 (alt) [Biocrates]	homocitrulline [Metabolon]	85	4.97383e-05	6.20319	0.00305375	0.180833	0.000235156	0.00934686	0.329576
acetylcarnitine [Metabolon]	phenylacetylglutamine [Metabolon]	99	4.98337e-05	1.24769	0.00305799	0.156755	0.000261283	0.00999052	0.302641
1-palmitoylglycerophosphocholine [Metabolon]	phenylacetylglutamine [Metabolon]	99	4.99012e-05	1.246	0.00306052	0.156732	0.000114445	0.00588496	0.319783
undecanoate (11:0) [Metabolon]	3-indoxyl sulfate [Metabolon]	99	5.01535e-05	3.29132	0.00307113	0.156649	4.25745e-05	0.00300915	0.339289
PC ae C38:2 [Biocrates]	3-indoxyl sulfate [Metabolon]	99	5.05647e-05	3.26456	0.00309305	0.156513	4.12837e-05	0.00294298	0.33988
undecanoate (11:0) [Metabolon]	HNAC [Biocrates]	98	5.09935e-05	1.22177	0.00311435	0.157874	2.13608e-05	0.00187285	0.354144
PC aa C38:4 [Biocrates]	phenylacetylglutamine [Metabolon]	99	5.10216e-05	1.21864	0.00311443	0.156364	0.000166528	0.00748473	0.312099
pelargonate (9:0) [Metabolon]	Isoleucine [Chenomx]	99	5.12187e-05	36.7546	0.00312155	0.156301	0.000308383	0.0111423	0.299095
acetylphosphate [Metabolon]	3-indoxyl sulfate [Metabolon]	99	5.13891e-05	3.21219	0.00312865	0.156245	0.000136213	0.00656273	0.316237
SM C14:0 [Biocrates]	PHENYLALANINE [Biocrates]	100	5.179e-05	23.4881	0.00314737	0.154647	0.000260539	0.00999052	0.301154
PC ae C38:1 (alt) [Biocrates]	phenylacetylglutamine [Metabolon]	99	5.18321e-05	1.19958	0.00314737	0.156103	0.000121307	0.00610277	0.318601
SM (OH,COOH) C18:1 [Biocrates]	3-indoxyl sulfate [Metabolon]	99	5.18972e-05	3.18074	0.00314946	0.156082	0.000104834	0.00555046	0.321556
SM C14:0 [Biocrates]	asparagine [Metabolon]	97	5.19208e-05	23.4289	0.00314946	0.1591	6.87945e-05	0.00420317	0.333407
PC aa C34:4 [Biocrates]	N-acetylalanine [Metabolon]	98	5.19614e-05	12.4919	0.00314982	0.15756	6.86281e-05	0.00420131	0.331714
C0 [Biocrates]	phenylacetylglutamine [Metabolon]	99	5.2161e-05	1.19202	0.00315744	0.155998	0.000203111	0.00853399	0.307961
PC a C20:4 (alt) [Biocrates]	ADpSGEGDFXAEGGGVR* [Metabolon]	98	5.22393e-05	27.6018	0.00315889	0.157471	0.000111151	0.00577187	0.322038
SM C22:2 [Biocrates]	KYNURENINE [Biocrates]	100	5.23149e-05	9.6268	0.00316029	0.154481	6.62412e-05	0.00408967	0.329007
PC aa C34:4 [Biocrates]	ASPARTATE [Biocrates]	100	5.23169e-05	12.407	0.00316029	0.15448	6.62412e-05	0.00408967	0.329007
heptanoate (7:0) [Metabolon]	isoleucine [Metabolon]	99	5.23916e-05	9.99719	0.00316316	0.155925	0.000308383	0.0111423	0.299095
PC ae C36:0 (alt) [Biocrates]	homocitrulline [Metabolon]	85	5.24304e-05	5.88467	0.00316386	0.179841	5.42021e-05	0.0035622	0.361729
PC aa C34:4 [Biocrates]	isoleucine [Metabolon]	99	5.30779e-05	12.2291	0.00319463	0.15571	2.84233e-05	0.00226377	0.346974
SM (OH,COOH) C24:0 [Biocrates]	phenylacetylglutamine [Metabolon]	99	5.31794e-05	1.16919	0.00319614	0.155678	0.000117829	0.00598742	0.319192
carnitine [Metabolon]	phenylacetylglutamine [Metabolon]	99	5.31856e-05	1.16905	0.00319614	0.155676	7.5719e-05	0.00447057	0.328059
CITRATE [Biocrates]	homocitrulline [Metabolon]	85	5.32209e-05	5.79726	0.0031966	0.179559	7.06954e-05	0.00427714	0.356103
heptanoate (7:0) [Metabolon]	2-Hydroxybutyrate [Chenomx]	96	5.32483e-05	9.83635	0.0031966	0.160227	4.28085e-05	0.00302385	0.344552
heptanoate (7:0) [Metabolon]	(Iso)leucine [Chenomx]	99	5.36435e-05	9.76388	0.00321701	0.155534	0.000276177	0.0103488	0.301459
pyroglutamate (5-oxoproline) [Metabolon]	phenylacetylglutamine [Metabolon]	99	5.37026e-05	1.1578	0.00321889	0.155516	3.32343e-05	0.00253568	0.344018
PC ae C38:6 [Biocrates]	glutamylvaline [Metabolon]	99	5.39042e-05	5.44312	0.0032293	0.155453	2.58627e-05	0.00211509	0.348747
SM (OH) C22:0 [Biocrates]	homocitrulline [Metabolon]	85	5.41284e-05	5.70007	0.00323939	0.17924	0.000102655	0.00548087	0.348064
C3-DC-M [Biocrates]	homocitrulline [Metabolon]	85	5.41952e-05	5.69305	0.00324172	0.179217	0.000106512	0.00562137	0.34726
gamma-glutamylglutamine [Metabolon]	HNAC [Biocrates]	93	5.42919e-05	1.14754	0.00324584	0.164734	2.70602e-05	0.00218517	0.359179
PE e (COOH) C12:1 (alt) [Biocrates]	phenylacetylglutamine [Metabolon]	99	5.46167e-05	1.13842	0.00326358	0.155236	8.27928e-05	0.00475872	0.326285
PC ae C38:4 [Biocrates]	gamma-glutamylisoleucine* [Metabolon]	92	5.48514e-05	12.1553	0.00327333	0.166231	6.64439e-05	0.0041	0.343249
PC a C18:1 (alt) [Biocrates]	gamma-glutamylisoleucine* [Metabolon]	92	5.4908e-05	12.1428	0.00327333	0.166213	0.000160284	0.00730871	0.324824
glycerophosphorylcholine (GPC) [Metabolon]	ASPARTATE [Biocrates]	98	5.49127e-05	7.59169	0.00327333	0.156636	0.000419738	0.0136518	0.293915
SM (COOH) C18:3 [Biocrates]	Uronic Acid [Biocrates]	99	5.52314e-05	14.4086	0.0032851	0.15505	2.42792e-05	0.00202889	0.349929
CITRATE [Biocrates]	Uronic Acid [Biocrates]	99	5.56094e-05	14.3107	0.00330081	0.154937	0.000117829	0.00598742	0.319192
SM (OH) C22:2 [Biocrates]	homocitrulline [Metabolon]	85	5.57261e-05	5.53665	0.00330606	0.178692	0.000190169	0.00819076	0.334399
SM (OH,COOH) C20:2 [Biocrates]	homocitrulline [Metabolon]	85	5.58433e-05	5.52503	0.00331132	0.178652	0.000153367	0.00705982	0.339222
glycerophosphorylcholine (GPC) [Metabolon]	gamma-glutamylisoleucine* [Metabolon]	91	5.60089e-05	7.44312	0.00331775	0.167569	0.00021399	0.0088161	0.320355
PC aa C34:4 [Biocrates]	leucine [Metabolon]	99	5.60707e-05	11.5764	0.00331972	0.1548	2.5059e-05	0.00207327	0.349338
arachidonate (20:4n6) [Metabolon]	3-hydroxybutyrate (BHBA) [Metabolon]	99	5.65241e-05	33.1407	0.00333908	0.154666	9.31998e-05	0.00512365	0.323921
caproate (6:0) [Metabolon]	creatinine [Metabolon]	99	5.65288e-05	5.74081	0.00333908	0.154665	0.000104834	0.00555046	0.321556
heptanoate (7:0) [Metabolon]	ASPARTATE [Biocrates]	99	5.65415e-05	9.26344	0.00333908	0.154661	0.000208915	0.00867422	0.30737
PC aa C34:4 [Biocrates]	Lactate [Chenomx]	100	5.65976e-05	11.4686	0.00333995	0.153187	7.90764e-05	0.00460665	0.325525
dimethylarginine [Metabolon]	3-indoxyl sulfate [Metabolon]	99	5.66138e-05	2.91575	0.00333995	0.15464	0.000107949	0.00566635	0.320965
SM C14:0 [Biocrates]	METHIONINE [Biocrates]	100	5.66464e-05	21.4744	0.00334018	0.153173	0.000239927	0.00947701	0.302895
C18 [Biocrates]	glutamylvaline [Metabolon]	99	5.68422e-05	5.16178	0.00335003	0.154573	0.000152831	0.00704632	0.313872
PC ae C40:1 (alt) [Biocrates]	erythritol [Metabolon]	99	5.72053e-05	69.9413	0.00336568	0.154467	5.43704e-05	0.0035622	0.334561
1-stearoylglycerophosphoinositol [Metabolon]	HNAC [Biocrates]	98	5.72468e-05	1.08831	0.00336568	0.155939	2.76086e-05	0.00221157	0.349325
PC e C32:2 (alt) [Biocrates]	glutamylvaline [Metabolon]	99	5.72778e-05	5.12252	0.00336568	0.154446	7.5719e-05	0.00447057	0.328059
SM (COOH) C16:2 [Biocrates]	creatinine [Metabolon]	99	5.72816e-05	5.66537	0.00336568	0.154445	0.000114445	0.00588496	0.319783
SM (COOH) C18:2 [Biocrates]	3-hydroxybutyrate (BHBA) [Metabolon]	99	5.7368e-05	18.4814	0.003366	0.15442	5.56486e-06	0.00072186	0.376528
heptanoate (7:0) [Metabolon]	3-hydroxybutyrate (BHBA) [Metabolon]	99	5.73733e-05	9.12914	0.003366	0.154419	5.77704e-05	0.00371991	0.333378
PC ae C38:3 [Biocrates]	creatinine [Metabolon]	99	5.73813e-05	5.65553	0.003366	0.154417	2.0714e-05	0.00183748	0.352885
SM (OH) C28:1 [Biocrates]	phenylacetylglutamine [Metabolon]	99	5.74029e-05	1.08316	0.003366	0.15441	0.000101803	0.00543959	0.322148
PC a C20:4 (alt) [Biocrates]	homocitrulline [Metabolon]	85	5.78654e-05	5.33196	0.00338627	0.177981	8.2146e-05	0.00474975	0.352887
SM (OH,COOH) C20:3 [Biocrates]	3-indoxyl sulfate [Metabolon]	99	5.79399e-05	2.84901	0.00338893	0.154256	0.000171345	0.00763329	0.311508
PI aa C38:4 (alt) [Biocrates]	3-indoxyl sulfate [Metabolon]	99	5.80779e-05	2.84224	0.00339188	0.154216	0.000254122	0.00985619	0.303232
arachidonate (20:4n6) [Metabolon]	HNAC [Biocrates]	98	5.84507e-05	1.0659	0.00341194	0.155591	4.03255e-05	0.00289959	0.342098
SM (OH,COOH) C20:4 [Biocrates]	glutamylvaline [Metabolon]	99	5.86974e-05	4.99863	0.00342461	0.15404	0.000136213	0.00656273	0.316237
SM (COOH) C18:2 [Biocrates]	gamma-glutamylphenylalanine [Metabolon]	98	5.90598e-05	17.952	0.00344403	0.155417	0.000197249	0.00838346	0.310177
SM (OH) C20:1 [Biocrates]	homocitrulline [Metabolon]	85	5.92785e-05	5.20485	0.00345505	0.177526	0.000270502	0.010224	0.32636
caproate (6:0) [Metabolon]	2-hydroxybutyrate (AHB) [Metabolon]	99	5.94198e-05	25.4394	0.00346154	0.153837	0.000161839	0.00733356	0.31269
androsterone sulfate [Metabolon]	phenylacetylglutamine [Metabolon]	99	5.95183e-05	1.04467	0.00346554	0.15381	0.000104834	0.00555046	0.321556
pro-hydroxy-pro [Metabolon]	erythronate* [Metabolon]	97	5.96079e-05	65.5333	0.00346765	0.156769	1.2982e-05	0.0013197	0.365236
PC aa (OH, COOH) C28:4 [Biocrates]	XLEUCINE [Biocrates]	100	5.96142e-05	27.9569	0.00346765	0.152333	1.16834e-05	0.00122544	0.361501
2-stearoylglycerophosphocholine* [Metabolon]	glutamylvaline [Metabolon]	99	5.96907e-05	4.91545	0.00346998	0.153761	9.0488e-05	0.00502691	0.324512
PC ae C36:3 [Biocrates]	KYNURENINE [Biocrates]	100	5.97614e-05	8.42727	0.00346998	0.152292	6.05888e-05	0.00385333	0.330748
gamma-glutamylglutamine [Metabolon]	creatinine [Metabolon]	94	6.00611e-05	5.40319	0.00348144	0.161338	3.93133e-06	0.000568985	0.392808
PC a C18:1 (alt) [Biocrates]	HNAC [Biocrates]	99	6.01265e-05	1.03619	0.0034834	0.153641	0.000176293	0.00777912	0.310917
1-heptadecanoylglycerophosphocholine [Metabolon]	phenylacetylglutamine [Metabolon]	93	6.03343e-05	1.03054	0.00349205	0.162887	8.97289e-05	0.00502691	0.335209
SM (OH,COOH) C24:1 [Biocrates]	glutamylvaline [Metabolon]	99	6.04636e-05	4.85262	0.0034978	0.153548	5.77704e-05	0.00371991	0.333378
SM (OH) C22:0 [Biocrates]	phenylacetylglutamine [Metabolon]	99	6.06862e-05	1.02456	0.00350892	0.153487	0.000203111	0.00853399	0.307961
PC aa C34:4 [Biocrates]	margarate (17:0) [Metabolon]	99	6.08739e-05	10.663	0.00351627	0.153436	0.000166528	0.00748473	0.312099
SM (OH,COOH) C16:0 [Biocrates]	3-indoxyl sulfate [Metabolon]	99	6.11683e-05	2.69864	0.00353153	0.153355	0.000203111	0.00853399	0.307961
PC aa C36:0 (alt) [Biocrates]	3-indoxyl sulfate [Metabolon]	99	6.15428e-05	2.68222	0.00354786	0.153254	0.000132332	0.00644258	0.316828
1-stearoylglycerophosphoinositol [Metabolon]	KYNURENINE [Biocrates]	99	6.17679e-05	8.15351	0.00355907	0.153193	0.000117829	0.00598742	0.319192
PC ae C38:6 [Biocrates]	Uronic Acid [Biocrates]	99	6.19262e-05	12.8509	0.00356642	0.153151	6.92194e-05	0.00420317	0.329832
glycerophosphorylcholine (GPC) [Metabolon]	erythronate* [Metabolon]	96	6.24359e-05	6.67693	0.00359044	0.157515	0.000133544	0.00649343	0.321652
glycerophosphorylcholine (GPC) [Metabolon]	PHENYLALANINE [Biocrates]	98	6.26413e-05	6.65504	0.0035969	0.154431	0.000186251	0.00806365	0.311381
PC aa C38:2 [Biocrates]	3-indoxyl sulfate [Metabolon]	99	6.28617e-05	2.62595	0.00360422	0.152902	0.000101803	0.00543959	0.322148
caproate (6:0) [Metabolon]	3-methyl-2-oxovalerate [Metabolon]	99	6.32436e-05	23.9013	0.00361897	0.152801	0.000383612	0.0128383	0.294366
PC a C18:1 (alt) [Biocrates]	Uronic Acid [Biocrates]	99	6.34176e-05	12.5487	0.00362535	0.152755	8.27928e-05	0.00475872	0.326285
heptanoate (7:0) [Metabolon]	SERINE [Biocrates]	99	6.35428e-05	8.24277	0.00362894	0.152723	6.92194e-05	0.00420317	0.329832
PC ae C36:2 [Biocrates]	homocitrulline [Metabolon]	85	6.36528e-05	4.84716	0.00363344	0.176181	0.000164817	0.00745314	0.337614
SM C16:0 [Biocrates]	3-indoxyl sulfate [Metabolon]	99	6.39381e-05	2.58174	0.00364435	0.152619	0.000176293	0.00777912	0.310917
SM (COOH) C18:2 [Biocrates]	2-methylbutyroylcarnitine [Metabolon]	87	6.41112e-05	16.5376	0.00365242	0.172261	0.000273639	0.0103303	0.322237
caproate (6:0) [Metabolon]	2-Hydroxybutyrate [Chenomx]	96	6.57577e-05	22.9875	0.00373003	0.15663	7.57398e-05	0.00447057	0.333245
arachidonate (20:4n6) [Metabolon]	3-methyl-2-oxovalerate [Metabolon]	99	6.58303e-05	83.2975	0.00373206	0.152135	8.52864e-05	0.00485401	0.325694
SM C14:0 [Biocrates]	gamma-glutamylisoleucine* [Metabolon]	92	6.59857e-05	10.1042	0.00373904	0.162964	0.000155262	0.00713006	0.325507
SM C16:1 [Biocrates]	3-indoxyl sulfate [Metabolon]	99	6.60443e-05	2.4994	0.00373995	0.152081	0.000308383	0.0111423	0.299095
SM (COOH) C18:1 [Biocrates]	homocitrulline [Metabolon]	85	6.61049e-05	4.66736	0.00374032	0.175467	0.000204179	0.0085686	0.332791
H1 [Biocrates]	gamma-glutamylisoleucine* [Metabolon]	91	6.62421e-05	1.91616	0.00374505	0.164576	5.72652e-05	0.00370175	0.348212
PC aa C38:5 [Biocrates]	homocitrulline [Metabolon]	85	6.66877e-05	4.62658	0.00376779	0.175301	0.000123348	0.00618399	0.344045
PC ae C36:5 (alt) [Biocrates]	glutamylvaline [Metabolon]	99	6.68727e-05	4.38754	0.00377641	0.151873	2.75441e-05	0.00221042	0.347565
PC ae C40:3 [Biocrates]	Uronic Acid [Biocrates]	99	6.69073e-05	11.8942	0.00377652	0.151865	3.02624e-05	0.00238895	0.345791
PC ae C32:8 (alt) [Biocrates]	homocitrulline [Metabolon]	85	6.72377e-05	4.58873	0.00378965	0.175145	0.000114639	0.00589232	0.345653
PC ae C38:3 [Biocrates]	Uronic Acid [Biocrates]	99	6.72724e-05	11.8297	0.00378976	0.151774	1.82267e-05	0.00167042	0.355249
PC ae C34:3 [Biocrates]	homocitrulline [Metabolon]	85	6.74265e-05	4.57588	0.00379476	0.175092	0.000517395	0.0155724	0.311087
PC aa C36:0 (alt) [Biocrates]	homocitrulline [Metabolon]	85	6.76293e-05	4.56216	0.0038025	0.175035	0.000118918	0.00602694	0.344849
pelargonate (9:0) [Metabolon]	2-hydroxybutyrate (AHB) [Metabolon]	99	6.81738e-05	27.6136	0.00382916	0.151553	0.000316966	0.011343	0.298504
PC a C20:4 (alt) [Biocrates]	XLEUCINE [Biocrates]	100	6.83365e-05	21.0999	0.00383125	0.150082	0.000446505	0.0142511	0.289549
CITRATE [Biocrates]	3-indoxyl sulfate [Metabolon]	99	6.83793e-05	2.41406	0.00383125	0.151503	0.000157275	0.00718276	0.313281
PE a (OH, COOH) C12:2 [Biocrates]	3-indoxyl sulfate [Metabolon]	99	6.84046e-05	2.41316	0.00383125	0.151497	0.000254122	0.00985619	0.303232
pro-hydroxy-pro [Metabolon]	erythritol [Metabolon]	99	6.84511e-05	72.0071	0.00383201	0.151485	8.60376e-06	0.000973629	0.368844
glycerophosphorylcholine (GPC) [Metabolon]	(Iso)leucine [Chenomx]	98	6.85405e-05	6.08225	0.00383517	0.152921	0.000262004	0.0100115	0.304154
SM (COOH) C18:2 [Biocrates]	2-Hydroxybutyrate [Chenomx]	97	6.87871e-05	15.4134	0.00384711	0.154347	1.978e-05	0.00178461	0.357442
1-stearoylglycerophosphocholine [Metabolon]	glutamylvaline [Metabolon]	99	6.90092e-05	4.2517	0.00385582	0.15135	5.9545e-05	0.00379526	0.332787
PC ae C40:1 (alt) [Biocrates]	2-hydroxybutyrate (AHB) [Metabolon]	99	6.90778e-05	57.9205	0.00385779	0.151334	0.000111152	0.00577187	0.320374
SM C14:0 [Biocrates]	N-acetylalanine [Metabolon]	98	6.94677e-05	17.511	0.00387212	0.152696	0.000177727	0.00781272	0.312362
pelargonate (9:0) [Metabolon]	gamma-glutamylisoleucine* [Metabolon]	92	6.9781e-05	9.55468	0.00388414	0.161974	9.2535e-05	0.00511373	0.336425
SM C18:0 (alt) [Biocrates]	3-indoxyl sulfate [Metabolon]	99	6.97835e-05	2.36548	0.00388414	0.151165	0.000283919	0.0105403	0.300868
caprate (10:0) [Metabolon]	3-indoxyl sulfate [Metabolon]	99	6.99551e-05	2.35968	0.00388996	0.151124	9.59883e-05	0.00522257	0.32333
glycerophosphorylcholine (GPC) [Metabolon]	ALANINE [Biocrates]	98	7.0085e-05	5.94822	0.00389532	0.152547	0.00013146	0.00644258	0.318609
SM (COOH) C18:3 [Biocrates]	XLEUCINE [Biocrates]	100	7.01862e-05	25.272	0.00389908	0.149642	0.000203208	0.00853399	0.306377
PC ae C38:2 [Biocrates]	glutamylvaline [Metabolon]	99	7.02874e-05	4.17438	0.00390058	0.151045	1.94325e-05	0.00175737	0.354067
1-stearoylglycerophosphocholine [Metabolon]	2-methylbutyroylcarnitine [Metabolon]	87	7.0314e-05	85.8157	0.00390058	0.170548	0.000549571	0.0162338	0.30597
acetylcarnitine [Metabolon]	homocitrulline [Metabolon]	85	7.07308e-05	4.36211	0.00391819	0.174187	0.000153367	0.00705982	0.339222
glycerophosphorylcholine (GPC) [Metabolon]	XLEUCINE [Biocrates]	98	7.07326e-05	5.89375	0.00391819	0.152393	0.000197249	0.00838346	0.310177
heptanoate (7:0) [Metabolon]	METHIONINE [Biocrates]	99	7.09266e-05	7.38466	0.00392706	0.150894	0.000334809	0.0117039	0.297322
PI aa C38:4 (alt) [Biocrates]	glutamylvaline [Metabolon]	99	7.10804e-05	4.12781	0.00392996	0.150858	0.000197458	0.00838346	0.308552
SM C22:2 [Biocrates]	Alanine [Chenomx]	100	7.11753e-05	46.2811	0.00393333	0.149411	9.70183e-05	0.00526869	0.321463
SM C22:2 [Biocrates]	Isoleucine [Chenomx]	100	7.1644e-05	45.9783	0.00395547	0.149303	7.02829e-05	0.00425884	0.327846
SM (OH,COOH) C16:2 (alt) [Biocrates]	glutamylvaline [Metabolon]	99	7.22601e-05	4.06042	0.00398003	0.150584	9.31998e-05	0.00512365	0.323921
PC ae C38:6 [Biocrates]	3-hydroxybutyrate (BHBA) [Metabolon]	99	7.23264e-05	25.8999	0.00398179	0.150569	3.32343e-05	0.00253568	0.344018
caproate (6:0) [Metabolon]	XLEUCINE [Biocrates]	99	7.25424e-05	20.8375	0.00399179	0.150519	0.000247145	0.00966628	0.303824
PC aa C34:4 [Biocrates]	PE aa C34:2 [Biocrates]	100	7.26565e-05	8.93378	0.00399265	0.149071	7.67853e-05	0.0045208	0.326105
SM (COOH) C18:3 [Biocrates]	N-acetylalanine [Metabolon]	98	7.26611e-05	24.4112	0.00399265	0.151941	0.0001938	0.0082857	0.310548
SM C22:2 [Biocrates]	erythronate* [Metabolon]	97	7.27343e-05	45.2891	0.00399478	0.153402	3.57705e-05	0.00265761	0.346206
glycerol [Metabolon]	homocitrulline [Metabolon]	85	7.30311e-05	4.22472	0.00400918	0.17358	0.000300216	0.0109425	0.323949
PC aa C34:4 [Biocrates]	VALINE [Biocrates]	100	7.3326e-05	8.85221	0.00402347	0.14892	4.91236e-05	0.00333215	0.334809
acetylcarnitine [Metabolon]	3-hydroxybutyrate (BHBA) [Metabolon]	99	7.34807e-05	25.4931	0.00402984	0.150305	5.6046e-05	0.00364117	0.333969
PC ae C40:1 (alt) [Biocrates]	erythronate* [Metabolon]	97	7.35115e-05	53.1387	0.00402984	0.153222	7.12711e-05	0.00428399	0.332702
SM (OH) C28:1 [Biocrates]	homocitrulline [Metabolon]	85	7.36424e-05	4.18965	0.00403321	0.173423	5.42021e-05	0.0035622	0.361729
PC aa (OH, COOH) C28:4 [Biocrates]	(Iso)leucine [Chenomx]	100	7.38526e-05	22.5669	0.00404218	0.148801	4.91236e-05	0.00333215	0.334809
SM (COOH) C18:2 [Biocrates]	SERINE [Biocrates]	100	7.39506e-05	14.3372	0.00404437	0.148779	5.88084e-05	0.0037742	0.331328
C11 [Biocrates]	homocitrulline [Metabolon]	85	7.39878e-05	4.17009	0.0040445	0.173334	0.000153367	0.00705982	0.339222
SM (COOH) C18:2 [Biocrates]	erythritol [Metabolon]	99	7.41386e-05	14.3008	0.0040503	0.150157	0.000104834	0.00555046	0.321556
tryptophan [Metabolon]	glutamylvaline [Metabolon]	99	7.41911e-05	3.95474	0.0040503	0.150145	8.78508e-05	0.00495709	0.325103
H1 [Biocrates]	Isoleucine [Chenomx]	99	7.41984e-05	1.71069	0.0040503	0.150143	8.27928e-05	0.00475872	0.326285
PC aa C34:4 [Biocrates]	PC aa C36:4 [Biocrates]	100	7.43378e-05	8.73173	0.004056	0.148693	0.000149204	0.00694662	0.31276
pro-hydroxy-pro [Metabolon]	3-indoxyl sulfate [Metabolon]	99	7.44705e-05	2.2166	0.00406133	0.150082	0.000186594	0.00806365	0.309735
PC ae C40:4 [Biocrates]	KYNURENINE [Biocrates]	100	7.45544e-05	6.75514	0.004064	0.148645	0.000122214	0.00613774	0.316821
SM C14:0 [Biocrates]	ALANINE [Biocrates]	100	7.46706e-05	16.2909	0.00406843	0.14862	0.000220852	0.00897205	0.304636
PC ae C38:0 (alt) [Biocrates]	homocitrulline [Metabolon]	85	7.52331e-05	4.10106	0.00409523	0.173018	5.21676e-05	0.00347571	0.362533
SM (COOH) C18:3 [Biocrates]	2-Hydroxybutyrate [Chenomx]	97	7.53044e-05	23.5544	0.0040972	0.152813	2.8338e-05	0.00226377	0.350663
PC a C20:4 (alt) [Biocrates]	(Iso)leucine [Chenomx]	100	7.56107e-05	19.07	0.00410809	0.148413	0.000260539	0.00999052	0.301154
SM C28:4 [Biocrates]	homocitrulline [Metabolon]	85	7.56499e-05	4.07847	0.00410829	0.172913	8.52712e-05	0.00485401	0.352083
SM (OH,COOH) C20:4 [Biocrates]	3-indoxyl sulfate [Metabolon]	99	7.57376e-05	2.17952	0.00410932	0.149801	0.000208915	0.00867422	0.30737
caproate (6:0) [Metabolon]	ALANINE [Biocrates]	99	7.57394e-05	19.9579	0.00410932	0.149801	0.000157275	0.00718276	0.313281
PC ae C36:5 (alt) [Biocrates]	3-hydroxybutyrate (BHBA) [Metabolon]	99	7.58844e-05	24.6855	0.00411526	0.149769	5.6046e-05	0.00364117	0.333969
urate [Metabolon]	3-indoxyl sulfate [Metabolon]	99	7.5924e-05	2.17417	0.00411548	0.14976	0.000291864	0.010729	0.300277
urate [Metabolon]	glutamylvaline [Metabolon]	99	7.62797e-05	3.84646	0.00412949	0.149682	0.000157275	0.00718276	0.313281
SM C14:0 [Biocrates]	Alanine [Chenomx]	100	7.63518e-05	15.9321	0.00412949	0.148252	0.000496184	0.0152461	0.287228
PC ae C36:4 [Biocrates]	creatinine [Metabolon]	99	7.63979e-05	4.24778	0.00412949	0.149657	0.000101803	0.00543959	0.322148
glycerophosphorylcholine (GPC) [Metabolon]	Pentose [Biocrates]	97	7.64266e-05	5.45465	0.00412949	0.152562	0.000234274	0.00931888	0.308148
SM (OH) C22:1 [Biocrates]	3-indoxyl sulfate [Metabolon]	99	7.64312e-05	2.15974	0.00412949	0.149649	0.000227277	0.00914763	0.305597
dehydroisoandrosterone sulfate (DHEA-S) [Metabolon]	homocitrulline [Metabolon]	85	7.65371e-05	4.03119	0.00413329	0.172692	0.000190169	0.00819076	0.334399
SM C14:0 [Biocrates]	XLEUCINE [Biocrates]	100	7.67566e-05	15.8481	0.00413937	0.148164	0.000260539	0.00999052	0.301154
PC aa C38:3 [Biocrates]	homocitrulline [Metabolon]	85	7.70565e-05	4.00402	0.00414976	0.172564	0.000147927	0.0069336	0.340026
caprylate (8:0) [Metabolon]	3-indoxyl sulfate [Metabolon]	99	7.70985e-05	2.14105	0.0041501	0.149505	5.11606e-05	0.00342039	0.335743
PC aa C40:5 [Biocrates]	gamma-glutamylisoleucine* [Metabolon]	92	7.76143e-05	8.59036	0.00416821	0.160088	9.88017e-05	0.00533112	0.33506
pelargonate (9:0) [Metabolon]	ADSGEGDFXAEGGGVR* [Metabolon]	97	7.77838e-05	24.202	0.00417538	0.152264	3.8123e-05	0.00278606	0.344979
PC aa C34:4 [Biocrates]	PHENYLALANINE [Biocrates]	100	7.79824e-05	8.32364	0.00418217	0.147903	7.23902e-05	0.0043371	0.327266
valine [Metabolon]	glutamylvaline [Metabolon]	99	7.82196e-05	3.75107	0.00418964	0.149264	0.000136213	0.00656273	0.316237
1-stearoylglycerophosphoinositol [Metabolon]	ADSGEGDFXAEGGGVR* [Metabolon]	97	7.84301e-05	55.2455	0.00419636	0.152123	0.000122989	0.00617134	0.321653
SM (COOH) C18:3 [Biocrates]	2-hydroxybutyrate (AHB) [Metabolon]	99	7.84612e-05	22.6067	0.00419636	0.149213	0.000124882	0.00621001	0.31801
PC aa C34:4 [Biocrates]	gamma-glutamylleucine [Metabolon]	99	7.84636e-05	8.27259	0.00419636	0.149212	6.32501e-05	0.00394696	0.331605
SM C22:1 [Biocrates]	homocitrulline [Metabolon]	85	7.8759e-05	3.91747	0.00420828	0.172149	0.000310782	0.0112046	0.323145
PC a C20:4 (alt) [Biocrates]	3-hydroxybutyrate (BHBA) [Metabolon]	99	7.88135e-05	18.295	0.00420926	0.149138	8.27928e-05	0.00475872	0.326285
heptanoate (7:0) [Metabolon]	gamma-glutamylleucine [Metabolon]	99	7.92618e-05	6.60809	0.00422931	0.149043	0.000824854	0.0209229	0.277224
PC aa C38:5 [Biocrates]	3-indoxyl sulfate [Metabolon]	99	7.93597e-05	2.08004	0.00423259	0.149023	7.13249e-05	0.00428399	0.329241
1-stearoylglycerophosphoinositol [Metabolon]	2-Hydroxybutyrate [Chenomx]	96	7.94574e-05	54.5313	0.00423501	0.153396	7.34097e-05	0.00436891	0.333873
SM (COOH) C18:3 [Biocrates]	(Iso)leucine [Chenomx]	100	7.94781e-05	22.3175	0.00423501	0.147589	4.76644e-05	0.00327524	0.33539
dimethylarginine [Metabolon]	Uronic Acid [Biocrates]	98	7.9636e-05	9.99309	0.00424149	0.150401	0.000147765	0.0069336	0.3162
1-oleoylglycerophosphocholine [Metabolon]	3-indoxyl sulfate [Metabolon]	99	8.00947e-05	2.06095	0.00425616	0.148869	0.000136213	0.00656273	0.316237
PC ae C38:3 [Biocrates]	KYNURENINE [Biocrates]	100	8.07476e-05	6.23704	0.0042828	0.147327	3.41018e-05	0.00258193	0.341772
PC a C20:4 (alt) [Biocrates]	KYNURENINE [Biocrates]	100	8.07803e-05	6.23451	0.0042828	0.14732	0.000306841	0.011135	0.297673
PC aa (OH, COOH) C28:4 [Biocrates]	2-hydroxybutyrate (AHB) [Metabolon]	99	8.106e-05	20.5604	0.00429296	0.148669	0.000227277	0.00914763	0.305597
SM C26:4 [Biocrates]	homocitrulline [Metabolon]	85	8.1083e-05	3.80518	0.00429296	0.171597	0.000127932	0.00632917	0.343241
heptanoate (7:0) [Metabolon]	VALINE [Biocrates]	99	8.14838e-05	6.42789	0.00431222	0.148582	0.000373349	0.0125908	0.294957
10-undecenoate (11:1n1) [Metabolon]	3-hydroxybutyrate (BHBA) [Metabolon]	99	8.15263e-05	22.9772	0.0043125	0.148574	5.20024e-06	0.000682951	0.377711
SM C18:1 [Biocrates]	glutamylvaline [Metabolon]	99	8.209e-05	3.57421	0.00433792	0.148459	0.000363343	0.0123682	0.295548
PC ae C38:4 [Biocrates]	KYNURENINE [Biocrates]	100	8.21705e-05	6.12903	0.00433792	0.147038	0.00019219	0.00822593	0.307537
SM (OH,COOH) C18:2 [Biocrates]	creatinine [Metabolon]	99	8.21994e-05	3.94798	0.00433792	0.148437	0.000450939	0.0143022	0.290819
pelargonate (9:0) [Metabolon]	2-Hydroxybutyrate [Chenomx]	96	8.22594e-05	22.8852	0.00433792	0.152802	0.000212346	0.00880317	0.311887
PC aa (OH, COOH) C28:4 [Biocrates]	ASPARTATE [Biocrates]	100	8.22757e-05	20.2566	0.00433792	0.147017	2.50277e-05	0.00207327	0.347575
PC ae C38:6 [Biocrates]	gamma-glutamylisoleucine* [Metabolon]	92	8.23428e-05	8.09706	0.00433792	0.159038	0.000132294	0.00644258	0.328919
beta-hydroxyisovalerate [Metabolon]	PE aa C38:4 [Biocrates]	60	8.25784e-05	294.732	0.0043433	0.236218	9.70626e-05	0.00526869	0.417772
PC ae C36:0 (alt) [Biocrates]	3-indoxyl sulfate [Metabolon]	99	8.26295e-05	1.99773	0.0043433	0.148349	0.0001402	0.00668277	0.315646
hypoxanthine [Metabolon]	homocitrulline [Metabolon]	84	8.329e-05	3.70436	0.00436527	0.172993	4.32473e-05	0.00304006	0.368677
caproate (6:0) [Metabolon]	2-methylbutyroylcarnitine [Metabolon]	87	8.3313e-05	18.1437	0.00436527	0.167394	9.2206e-05	0.0051004	0.34625
carnitine [Metabolon]	glutamylvaline [Metabolon]	99	8.36954e-05	3.50565	0.00438333	0.148136	6.13711e-05	0.0038734	0.332196
1-oleoylglycerophosphocholine [Metabolon]	homocitrulline [Metabolon]	85	8.40739e-05	3.66982	0.00439445	0.17091	0.000190169	0.00819076	0.334399
pelargonate (9:0) [Metabolon]	KYNURENINE [Biocrates]	99	8.42735e-05	5.97608	0.0043988	0.148021	0.000114445	0.00588496	0.319783
10-undecenoate (11:1n1) [Metabolon]	homocitrulline [Metabolon]	85	8.42937e-05	3.66025	0.0043988	0.17086	0.000227023	0.00914763	0.33038
glycerol [Metabolon]	3-hydroxybutyrate (BHBA) [Metabolon]	99	8.43953e-05	22.1961	0.00440212	0.147997	9.0488e-05	0.00502691	0.324512
arginine [Metabolon]	3-indoxyl sulfate [Metabolon]	99	8.51005e-05	1.93972	0.00442981	0.147858	0.000214875	0.0088161	0.306779
PC ae C40:1 (alt) [Biocrates]	KYNURENINE [Biocrates]	100	8.54192e-05	5.89593	0.00444356	0.146397	5.37597e-05	0.00354418	0.333069
SM (COOH) C18:2 [Biocrates]	Isoleucine [Chenomx]	100	8.59823e-05	12.3309	0.00446172	0.146288	9.42385e-05	0.00517585	0.322044
SM (OH,COOH) C24:1 [Biocrates]	3-indoxyl sulfate [Metabolon]	99	8.60078e-05	1.91926	0.00446172	0.147681	0.000114445	0.00588496	0.319783
PC aa (OH, COOH) C28:4 [Biocrates]	ALANINE [Biocrates]	100	8.62445e-05	19.3245	0.00446848	0.146238	2.35128e-05	0.0019811	0.348736
PC a C20:4 (alt) [Biocrates]	ALANINE [Biocrates]	100	8.63742e-05	16.6936	0.0044704	0.146213	0.0004015	0.0132856	0.29187
SM (COOH) C18:2 [Biocrates]	ADSGEGDFXAEGGGVR* [Metabolon]	97	8.63807e-05	12.2741	0.0044704	0.150485	0.000155909	0.00715698	0.316742
PC ae C40:3 [Biocrates]	glutamylvaline [Metabolon]	99	8.64734e-05	3.39303	0.0044722	0.147591	0.000144297	0.00681375	0.315054
PC ae C32:8 (alt) [Biocrates]	3-indoxyl sulfate [Metabolon]	99	8.65489e-05	1.90726	0.0044722	0.147576	0.000117829	0.00598742	0.319192
H1 [Biocrates]	ALANINE [Biocrates]	99	8.67596e-05	1.46301	0.0044772	0.147536	0.000136213	0.00656273	0.316237
PC ae C38:5 [Biocrates]	3-hydroxybutyrate (BHBA) [Metabolon]	99	8.77025e-05	21.3591	0.00451983	0.147355	1.70924e-05	0.00160314	0.356431
SM (OH) C22:2 [Biocrates]	3-indoxyl sulfate [Metabolon]	99	8.78361e-05	1.87931	0.00452471	0.14733	9.31998e-05	0.00512365	0.323921
2-stearoylglycerophosphocholine* [Metabolon]	2-methylbutyroylcarnitine [Metabolon]	87	8.8342e-05	68.3033	0.0045464	0.166302	0.000302893	0.0110228	0.319913
SM (COOH) C18:1 [Biocrates]	KYNURENINE [Biocrates]	100	8.83746e-05	5.69876	0.0045464	0.145834	0.000149204	0.00694662	0.31276
SM C22:2 [Biocrates]	2-Hydroxybutyrate [Chenomx]	97	8.96022e-05	36.7633	0.00459612	0.149862	0.000146766	0.00691067	0.318
PC ae C40:4 [Biocrates]	3-hydroxybutyrate (BHBA) [Metabolon]	99	8.96454e-05	20.8962	0.00459612	0.146989	2.35224e-05	0.0019811	0.35052
sebacate (decanedioate) [Metabolon]	homocitrulline [Metabolon]	76	8.96576e-05	3.44127	0.00459612	0.188375	0.000575068	0.0166379	0.326748
SM (COOH) C18:0 [Biocrates]	3-indoxyl sulfate [Metabolon]	99	8.98501e-05	1.83719	0.00460359	0.146951	0.000176293	0.00777912	0.310917
SM (COOH) C18:3 [Biocrates]	ALANINE [Biocrates]	100	9.04818e-05	19.6034	0.00462205	0.145444	0.000167052	0.00750244	0.310438
PC aa (OH, COOH) C28:4 [Biocrates]	PHENYLALANINE [Biocrates]	100	9.13105e-05	18.2523	0.00466145	0.145293	7.02829e-05	0.00425884	0.327846
PC a C20:4 (alt) [Biocrates]	ASPARTATE [Biocrates]	100	9.13334e-05	15.7872	0.00466145	0.145289	0.000341874	0.0118829	0.295352
gamma-glutamylglutamine [Metabolon]	2-methylbutyroylcarnitine [Metabolon]	82	9.19834e-05	65.5993	0.00468639	0.174991	0.000118585	0.00601797	0.351314
heptanoate (7:0) [Metabolon]	alanine [Metabolon]	99	9.20345e-05	5.69101	0.00468694	0.14655	0.000220994	0.00897205	0.306188
PC aa C32:2 [Biocrates]	homocitrulline [Metabolon]	85	9.23659e-05	3.34036	0.00469683	0.169122	0.000310782	0.0112046	0.323145
glycerophosphorylcholine (GPC) [Metabolon]	VALINE [Biocrates]	98	9.23905e-05	4.51216	0.00469683	0.1479	0.000221101	0.00897205	0.307768
caproate (6:0) [Metabolon]	(Iso)leucine [Chenomx]	99	9.28788e-05	16.275	0.0047134	0.146398	0.000373349	0.0125908	0.294957
PC ae C40:3 [Biocrates]	3-hydroxybutyrate (BHBA) [Metabolon]	99	9.29962e-05	20.1433	0.0047173	0.146377	3.88125e-05	0.00282048	0.341063
SM (COOH) C18:3 [Biocrates]	gamma-glutamylphenylalanine [Metabolon]	98	9.32045e-05	19.0307	0.00472374	0.147752	0.00024764	0.00967914	0.305359
caproate (6:0) [Metabolon]	Alanine [Chenomx]	99	9.33929e-05	16.1854	0.00472428	0.146305	0.000529168	0.0157958	0.287273
SM (COOH) C16:1 [Biocrates]	homocitrulline [Metabolon]	85	9.34019e-05	3.30331	0.00472428	0.16891	0.000422831	0.0137447	0.31591
SM (COOH) C18:3 [Biocrates]	PHENYLALANINE [Biocrates]	100	9.34126e-05	18.9883	0.00472428	0.144916	0.000341874	0.0118829	0.295352
SM C26:4 [Biocrates]	glutamylvaline [Metabolon]	99	9.38614e-05	3.12596	0.00474255	0.146222	6.92194e-05	0.00420317	0.329832
uridine [Metabolon]	3-methyl-2-oxovalerate [Metabolon]	99	9.431e-05	403.404	0.00475967	0.146142	0.000161839	0.00733356	0.31269
glycerophosphorylcholine (GPC) [Metabolon]	erythritol [Metabolon]	98	9.4312e-05	4.42023	0.00475967	0.147553	0.000408423	0.0134267	0.294517
PC aa C36:1 (alt) [Biocrates]	homocitrulline [Metabolon]	85	9.43388e-05	3.27051	0.00475967	0.16872	0.000106512	0.00562137	0.34726
SM C28:4 [Biocrates]	creatinine [Metabolon]	99	9.43641e-05	3.43903	0.00475967	0.146133	0.000197458	0.00838346	0.308552
acetylphosphate [Metabolon]	glutamylvaline [Metabolon]	99	9.4499e-05	3.10487	0.00476441	0.146109	0.000136213	0.00656273	0.316237
1-eicosatrienoylglycerophosphocholine* [Metabolon]	glutamylvaline [Metabolon]	99	9.45574e-05	3.10295	0.00476528	0.146098	0.000450939	0.0143022	0.290819
SM C14:0 [Biocrates]	(Iso)leucine [Chenomx]	100	9.52099e-05	12.7765	0.00478778	0.1446	0.000203208	0.00853399	0.306377
1-myristoylglycerophosphocholine [Metabolon]	glutamylvaline [Metabolon]	99	9.76362e-05	3.0051	0.00488464	0.145563	0.000276177	0.0103488	0.301459
SM (COOH) C18:1 [Biocrates]	Uronic Acid [Biocrates]	99	9.76407e-05	8.15039	0.00488464	0.145562	0.000132332	0.00644258	0.316828
heptanoate (7:0) [Metabolon]	gamma-glutamylphenylalanine [Metabolon]	98	9.83122e-05	5.32761	0.00491295	0.146853	0.00011686	0.00598742	0.321018
PC aa C38:2 [Biocrates]	homocitrulline [Metabolon]	85	9.8865e-05	3.12078	0.00493526	0.167828	0.000123348	0.00618399	0.344045
PC aa C38:4 [Biocrates]	3-indoxyl sulfate [Metabolon]	99	9.91227e-05	1.66533	0.00494388	0.14531	0.000208915	0.00867422	0.30737
PC ae C36:5 (alt) [Biocrates]	2-hydroxybutyrate (AHB) [Metabolon]	99	9.96426e-05	123.045	0.00495916	0.145223	0.000148506	0.0069336	0.314463
SM C14:0 [Biocrates]	ASPARTATE [Biocrates]	100	0.000100018	12.1623	0.0049757	0.143784	0.000171818	0.00764261	0.309858
cysteine [Metabolon]	total DMA [Biocrates]	95	0.000100254	55.267	0.0049853	0.150896	7.09488e-05	0.00428399	0.33635
pelargonate (9:0) [Metabolon]	3-hydroxybutyrate (BHBA) [Metabolon]	99	0.000100514	18.6366	0.00499613	0.145077	0.000144297	0.00681375	0.315054
SM C22:2 [Biocrates]	3-hydroxybutyrate (BHBA) [Metabolon]	99	0.000100739	18.595	0.00500516	0.14504	7.13249e-05	0.00428399	0.329241
SM (OH,COOH) C20:3 [Biocrates]	glutamylvaline [Metabolon]	99	0.000101113	2.90178	0.00501943	0.144978	0.000300017	0.0109421	0.299686
PC ae C38:5 [Biocrates]	2-hydroxybutyrate (AHB) [Metabolon]	99	0.000101334	79.7021	0.00502695	0.144941	0.000152831	0.00704632	0.313872
1-palmitoylglycerophosphocholine [Metabolon]	3-indoxyl sulfate [Metabolon]	99	0.000101414	1.62769	0.00502796	0.144928	0.000247145	0.00966628	0.303824
PC ae C36:2 [Biocrates]	3-indoxyl sulfate [Metabolon]	99	0.00010151	1.62616	0.00503055	0.144912	0.000128557	0.00633307	0.317419
PC ae C38:4 [Biocrates]	Uronic Acid [Biocrates]	99	0.000101906	7.80929	0.005048	0.144847	7.34909e-05	0.00436891	0.32865
PC ae C36:3 [Biocrates]	3-hydroxybutyrate (BHBA) [Metabolon]	99	0.000102216	18.3265	0.00506119	0.144796	1.88204e-05	0.00171535	0.354658
SM (COOH) C18:3 [Biocrates]	3-hydroxybutyrate (BHBA) [Metabolon]	99	0.000102524	17.3008	0.00506882	0.144746	2.84233e-05	0.00226377	0.346974
SM C18:0 (alt) [Biocrates]	glutamylvaline [Metabolon]	99	0.000102544	2.86128	0.00506882	0.144743	0.000107949	0.00566635	0.320965
SM C22:1 [Biocrates]	glutamylvaline [Metabolon]	99	0.000102633	2.8588	0.00507105	0.144728	0.000191954	0.00822491	0.309143
H1 [Biocrates]	SERINE [Biocrates]	99	0.000102823	1.23445	0.00507829	0.144697	0.000220994	0.00897205	0.306188
PC aa (OH, COOH) C28:4 [Biocrates]	margarate (17:0) [Metabolon]	99	0.000103121	16.1618	0.00508653	0.144649	0.000111152	0.00577187	0.320374
uridine [Metabolon]	homocitrulline [Metabolon]	85	0.000103267	2.98775	0.00509155	0.166998	0.000197057	0.00838346	0.333595
SM C28:4 [Biocrates]	Uronic Acid [Biocrates]	99	0.000103359	7.69948	0.00509303	0.14461	0.000148506	0.0069336	0.314463
PC a C20:4 (alt) [Biocrates]	2-hydroxybutyrate (AHB) [Metabolon]	99	0.0001035	13.9313	0.00509524	0.144587	0.000334809	0.0117039	0.297322
PC ae C36:5 (alt) [Biocrates]	gamma-glutamylisoleucine* [Metabolon]	92	0.000103541	6.43936	0.00509524	0.154964	0.000176285	0.00777912	0.322777
gamma-glutamylglutamine [Metabolon]	3-hydroxybutyrate (BHBA) [Metabolon]	94	0.000103561	18.0883	0.00509524	0.151845	0.000113414	0.00586534	0.328542
SM (OH,COOH) C18:2 [Biocrates]	KYNURENINE [Biocrates]	100	0.000104312	4.82805	0.0051257	0.143087	0.000341874	0.0118829	0.295352
PC a C18:1 (alt) [Biocrates]	3-hydroxybutyrate (BHBA) [Metabolon]	99	0.000104456	17.9334	0.00513058	0.144434	6.32501e-05	0.00394696	0.331605
glycerol [Metabolon]	Uronic Acid [Biocrates]	98	0.000105034	7.57669	0.00514642	0.145737	0.00015213	0.00704632	0.315597
Glutamine [Chenomx]	homocitrulline [Metabolon]	85	0.000105044	2.9372	0.00514642	0.166673	0.000452394	0.0143327	0.314303
heptanoate (7:0) [Metabolon]	leucine [Metabolon]	99	0.000105178	4.97984	0.00514959	0.144318	0.000743971	0.0195966	0.279589
SM (OH) C22:1 [Biocrates]	glutamylvaline [Metabolon]	99	0.000105242	2.78792	0.00514959	0.144308	0.000220994	0.00897205	0.306188
SM (OH) C26:0 [Biocrates]	creatinine [Metabolon]	99	0.000105314	3.08146	0.00515096	0.144297	0.000276177	0.0103488	0.301459
SM C14:0 [Biocrates]	gamma-glutamylphenylalanine [Metabolon]	98	0.000105709	11.5075	0.00516393	0.145629	0.000408423	0.0134267	0.294517
caprylate (8:0) [Metabolon]	homocitrulline [Metabolon]	85	0.000105822	2.91562	0.00516634	0.166532	0.000261226	0.00999052	0.327164
PC aa C34:4 [Biocrates]	METHIONINE [Biocrates]	100	0.000105851	6.13216	0.00516634	0.142844	0.000267771	0.0101744	0.300574
1-stearoylglycerophosphoinositol [Metabolon]	Uronic Acid [Biocrates]	98	0.000106191	7.49411	0.00517482	0.145552	2.13608e-05	0.00187285	0.354144
SM (COOH) C16:2 [Biocrates]	2-hydroxybutyrate (AHB) [Metabolon]	99	0.000106203	26.6591	0.00517482	0.144156	8.78508e-05	0.00495709	0.325103
SM (OH,COOH) C18:2 [Biocrates]	gamma-glutamylisoleucine* [Metabolon]	92	0.000107003	6.231	0.0052116	0.154377	0.000150387	0.00699611	0.326189
PC aa C34:4 [Biocrates]	Leucine [Chenomx]	100	0.000107376	6.04507	0.00522112	0.142607	7.90764e-05	0.00460665	0.325525
SM C18:1 [Biocrates]	homocitrulline [Metabolon]	85	0.000107411	2.87248	0.00522112	0.166248	0.000321696	0.0114769	0.322341
PC ae C36:5 (alt) [Biocrates]	creatinine [Metabolon]	99	0.000107423	3.02096	0.00522112	0.143965	0.000203111	0.00853399	0.307961
glycerophosphorylcholine (GPC) [Metabolon]	Alanine [Chenomx]	98	0.00010773	3.86966	0.00523168	0.145309	0.000186251	0.00806365	0.311381
glycerophosphorylcholine (GPC) [Metabolon]	3-hydroxybutyrate (BHBA) [Metabolon]	98	0.000107952	3.86172	0.00524025	0.145274	0.000106929	0.00563572	0.322825
caproate (6:0) [Metabolon]	PHENYLALANINE [Biocrates]	99	0.000108723	13.9033	0.00526666	0.143764	0.000463179	0.0145553	0.290228
PC a C20:4 (alt) [Biocrates]	Alanine [Chenomx]	100	0.000108851	13.2465	0.00526775	0.14238	0.000370567	0.0125626	0.293611
SM C28:3 [Biocrates]	3-indoxyl sulfate [Metabolon]	99	0.000108881	1.51607	0.00526775	0.143739	0.000463179	0.0145553	0.290228
SM C26:3 [Biocrates]	Uronic Acid [Biocrates]	99	0.000109263	7.28342	0.00528403	0.143681	7.34909e-05	0.00436891	0.32865
SM (COOH) C18:2 [Biocrates]	PHENYLALANINE [Biocrates]	100	0.000109405	9.69103	0.00528866	0.142296	8.8903e-05	0.00498896	0.323204
PC ae C38:3 [Biocrates]	3-hydroxybutyrate (BHBA) [Metabolon]	99	0.000110263	16.9889	0.00532352	0.143528	2.13846e-05	0.00187285	0.352293
PC ae C34:0 (alt) [Biocrates]	3-indoxyl sulfate [Metabolon]	99	0.000110408	1.4951	0.00532681	0.143506	0.000132332	0.00644258	0.316828
PC aa C34:4 [Biocrates]	PROLINE [Biocrates]	100	0.000110466	5.87598	0.00532681	0.142136	5.70776e-05	0.00369193	0.331908
pelargonate (9:0) [Metabolon]	ALANINE [Biocrates]	99	0.000111	16.9597	0.00534576	0.143417	0.000240348	0.00947701	0.304415
heptanoate (7:0) [Metabolon]	2-methylbutyroylcarnitine [Metabolon]	87	0.000111163	4.71171	0.00535015	0.162011	0.000208048	0.00867422	0.328434
PC ae C36:6 (alt) [Biocrates]	homocitrulline [Metabolon]	85	0.000111595	2.76477	0.00536775	0.165519	7.06954e-05	0.00427714	0.356103
SM (OH,COOH) C18:2 [Biocrates]	Uronic Acid [Biocrates]	99	0.000111705	7.12418	0.00537083	0.14331	8.78508e-05	0.00495709	0.325103
Acetate [Chenomx]	3-hydroxybutyrate (BHBA) [Metabolon]	99	0.000111933	16.7355	0.00537776	0.143276	0.000121307	0.00610277	0.318601
PC aa C34:4 [Biocrates]	PC aa C38:6 [Biocrates]	100	0.000112295	5.78027	0.00539027	0.141863	0.000509385	0.0154555	0.286648
PC ae C38:1 (alt) [Biocrates]	homocitrulline [Metabolon]	85	0.000112438	2.74405	0.00539489	0.165376	0.000280086	0.010475	0.325556
acetylphosphate [Metabolon]	KYNURENINE [Biocrates]	99	0.000112562	4.47421	0.00539746	0.143183	0.000334809	0.0117039	0.297322
SM (COOH) C18:2 [Biocrates]	serine [Metabolon]	99	0.000112777	9.40124	0.00540445	0.143151	7.5719e-05	0.00447057	0.328059
glycerophosphorylcholine (GPC) [Metabolon]	ADSGEGDFXAEGGGVR* [Metabolon]	96	0.000112854	3.69397	0.00540594	0.147375	0.000111354	0.00577978	0.325407
cholesterol [Metabolon]	gamma-glutamylisoleucine* [Metabolon]	92	0.000113029	5.89881	0.00541205	0.1534	0.000176285	0.00777912	0.322777
hypoxanthine [Metabolon]	glutamylvaline [Metabolon]	98	0.000113144	2.59322	0.00541533	0.144481	0.000360694	0.0123346	0.297243
SM C26:3 [Biocrates]	homocitrulline [Metabolon]	85	0.000113484	2.71875	0.0054227	0.165199	0.000219154	0.0089623	0.331183
pelargonate (9:0) [Metabolon]	Uronic Acid [Biocrates]	98	0.000114107	6.97424	0.00544797	0.144337	1.44501e-05	0.00142673	0.361371
SM (OH) C22:2 [Biocrates]	glutamylvaline [Metabolon]	99	0.000114473	2.56311	0.00546225	0.142901	0.000181374	0.00791317	0.310326
phosphate [Metabolon]	homocitrulline [Metabolon]	85	0.000114527	2.69399	0.00546225	0.165024	0.000321696	0.0114769	0.322341
C9 [Biocrates]	3-indoxyl sulfate [Metabolon]	99	0.000114547	1.44108	0.00546225	0.14289	0.000157275	0.00718276	0.313281
SM (OH,COOH) C16:1 [Biocrates]	3-hydroxybutyrate (BHBA) [Metabolon]	99	0.000114978	16.2922	0.00547599	0.142827	9.59883e-05	0.00522257	0.32333
PC e C32:2 (alt) [Biocrates]	creatinine [Metabolon]	99	0.000115108	2.81927	0.00547599	0.142808	0.000427359	0.0138031	0.292002
SM C22:2 [Biocrates]	2-hydroxybutyrate (AHB) [Metabolon]	99	0.000115458	28.5305	0.00548565	0.142757	0.000416005	0.0135761	0.292593
2-stearoylglycerophosphocholine* [Metabolon]	3-hydroxybutyrate (BHBA) [Metabolon]	99	0.000115463	16.2238	0.00548565	0.142756	9.88554e-05	0.00533112	0.322739
pelargonate (9:0) [Metabolon]	PHENYLALANINE [Biocrates]	99	0.000116368	16.1773	0.00551963	0.142625	0.000846311	0.0212538	0.276633
SM (OH,COOH) C24:1 [Biocrates]	3-hydroxybutyrate (BHBA) [Metabolon]	99	0.000116956	16.0167	0.00553858	0.142541	8.03682e-05	0.00465623	0.326876
pelargonate (9:0) [Metabolon]	3-methyl-2-oxovalerate [Metabolon]	99	0.000116959	16.0956	0.00553858	0.142541	0.000743971	0.0195966	0.279589
PC ae C38:0 (alt) [Biocrates]	3-indoxyl sulfate [Metabolon]	99	0.000118575	1.39212	0.00560373	0.142311	0.000101803	0.00543959	0.322148
undecanoate (11:0) [Metabolon]	KYNURENINE [Biocrates]	99	0.000118677	4.24365	0.00560398	0.142296	0.000214875	0.0088161	0.306779
C5:1-DC [Biocrates]	Uronic Acid [Biocrates]	99	0.000118677	6.70566	0.00560398	0.142296	4.12837e-05	0.00294298	0.33988
caproate (6:0) [Metabolon]	gamma-glutamylleucine [Metabolon]	99	0.000118835	12.7202	0.00560458	0.142274	0.000572863	0.0166015	0.2855
SM (COOH) C18:2 [Biocrates]	ASPARTATE [Biocrates]	100	0.000119155	8.898	0.00561513	0.140878	0.000149204	0.00694662	0.31276
SM C16:0 [Biocrates]	homocitrulline [Metabolon]	85	0.000119642	2.57883	0.00563577	0.16419	0.000356626	0.0122328	0.31993
PC aa C34:4 [Biocrates]	ADpSGEGDFXAEGGGVR* [Metabolon]	98	0.000119779	5.41911	0.00563792	0.143517	0.0002578	0.00994572	0.3045
1-stearoylglycerophosphoinositol [Metabolon]	3-hydroxybutyrate (BHBA) [Metabolon]	99	0.000119902	15.6231	0.00564118	0.142124	7.5719e-05	0.00447057	0.328059
H1 [Biocrates]	METHIONINE [Biocrates]	99	0.000120053	1.05729	0.00564597	0.142103	0.000121307	0.00610277	0.318601
arachidonate (20:4n6) [Metabolon]	creatinine [Metabolon]	99	0.000120342	2.69666	0.00565728	0.142063	4.5272e-05	0.0031387	0.338107
C18 [Biocrates]	3-indoxyl sulfate [Metabolon]	99	0.000120597	1.36879	0.00566468	0.142027	0.000353588	0.0121429	0.296139
PE e (COOH) C12:1 (alt) [Biocrates]	3-indoxyl sulfate [Metabolon]	99	0.000120675	1.3679	0.00566609	0.142016	0.000208915	0.00867422	0.30737
PC aa C34:4 [Biocrates]	PE aa C36:2 [Biocrates]	100	0.000121414	5.34613	0.00568989	0.140566	0.000157891	0.00720805	0.311599
PE a (OH) C12:1 (alt) [Biocrates]	3-indoxyl sulfate [Metabolon]	99	0.000121539	1.35818	0.00569058	0.141897	9.0488e-05	0.00502691	0.324512
SM C14:0 [Biocrates]	2-Hydroxybutyrate [Chenomx]	97	0.000121788	9.98823	0.0056999	0.144636	7.31803e-05	0.00436891	0.332174
SM (COOH) C18:0 [Biocrates]	homocitrulline [Metabolon]	85	0.000122004	2.52891	0.00570539	0.163817	0.00105949	0.0243536	0.293403
hypoxanthine [Metabolon]	3-indoxyl sulfate [Metabolon]	98	0.000122229	1.35051	0.00570673	0.143175	0.000140776	0.00670196	0.3172
PC aa C34:4 [Biocrates]	2-methylbutyroylcarnitine [Metabolon]	87	0.000122403	5.30296	0.00571026	0.160208	8.26858e-05	0.00475872	0.348574
arachidonate (20:4n6) [Metabolon]	KYNURENINE [Biocrates]	99	0.00012248	4.11188	0.00571159	0.141767	0.000132332	0.00644258	0.316828
SM (COOH) C18:3 [Biocrates]	Alanine [Chenomx]	100	0.000122823	14.4415	0.00572525	0.140375	0.000167052	0.00750244	0.310438
PC ae C36:5 (alt) [Biocrates]	Uronic Acid [Biocrates]	99	0.000123005	6.46976	0.00572913	0.141696	0.000233727	0.00931097	0.305006
PC ae C36:5 (alt) [Biocrates]	2-Hydroxybutyrate [Chenomx]	97	0.000123086	102.621	0.00573064	0.144455	3.78528e-05	0.00277156	0.345116
caproate (6:0) [Metabolon]	isoleucine [Metabolon]	99	0.000123198	12.2697	0.00573356	0.141669	0.000501786	0.0152768	0.288455
choline [Metabolon]	homocitrulline [Metabolon]	85	0.000123395	2.50038	0.00573702	0.1636	0.000183508	0.00798228	0.335203
levulinate (4-oxovalerate) [Metabolon]	3-indoxyl sulfate [Metabolon]	91	0.000123455	1.3371	0.00573702	0.153401	0.000123505	0.00618919	0.332224
PC ae C36:4 [Biocrates]	2-methylbutyroylcarnitine [Metabolon]	87	0.000124167	48.5963	0.00576017	0.15994	0.000122907	0.00616989	0.340053
arachidonate (20:4n6) [Metabolon]	Leucine [Chenomx]	99	0.000124766	43.9504	0.00578334	0.141457	0.000124882	0.00621001	0.31801
PC aa C34:4 [Biocrates]	alanine [Metabolon]	99	0.000124902	5.19687	0.00578501	0.141439	0.000111152	0.00577187	0.320374
heptanoate (7:0) [Metabolon]	Pentose [Biocrates]	98	0.000125173	4.18436	0.00578944	0.142772	5.33252e-05	0.00351953	0.336677
PC aa C36:0 (alt) [Biocrates]	3-hydroxybutyrate (BHBA) [Metabolon]	99	0.000125224	14.9592	0.00578944	0.141396	6.51835e-05	0.00403724	0.331014
PE a (OH, COOH) C12:2 [Biocrates]	homocitrulline [Metabolon]	85	0.000125541	2.45765	0.00580076	0.16327	8.85084e-05	0.00497162	0.351279
PC aa C36:1 (alt) [Biocrates]	3-indoxyl sulfate [Metabolon]	99	0.000125876	1.31139	0.00581159	0.141309	0.000261283	0.00999052	0.302641
PC aa C34:4 [Biocrates]	SERINE [Biocrates]	100	0.00012594	5.15401	0.00581226	0.139958	0.00019219	0.00822593	0.307537
PC ae C38:6 [Biocrates]	2-hydroxybutyrate (AHB) [Metabolon]	99	0.000126045	92.8145	0.00581344	0.141286	0.000132332	0.00644258	0.316828
undecanoate (11:0) [Metabolon]	homocitrulline [Metabolon]	85	0.000126066	2.44742	0.00581344	0.163191	0.000300216	0.0109425	0.323949
SM C24:3 [Biocrates]	3-indoxyl sulfate [Metabolon]	99	0.000126486	1.30505	0.00582469	0.141228	0.000543376	0.0160671	0.286682
PC a C18:1 (alt) [Biocrates]	creatinine [Metabolon]	99	0.00012651	2.56518	0.00582469	0.141225	9.31998e-05	0.00512365	0.323921
glycerol [Metabolon]	erythronate* [Metabolon]	97	0.000127164	30.7187	0.00585129	0.143899	9.10152e-05	0.00505136	0.327791
PC ae C38:5 [Biocrates]	2-Hydroxybutyrate [Chenomx]	97	0.00012754	63.3253	0.00586627	0.143848	0.000119095	0.00603328	0.322314
arachidonate (20:4n6) [Metabolon]	Uronic Acid [Biocrates]	98	0.000127946	6.2199	0.00587651	0.142401	3.03718e-05	0.00238947	0.347518
C12 [Biocrates]	3-hydroxybutyrate (BHBA) [Metabolon]	99	0.000128477	14.5805	0.00589536	0.140966	7.28334e-06	0.000863754	0.3718
SM (COOH) C18:3 [Biocrates]	SERINE [Biocrates]	100	0.000128964	13.7539	0.0059107	0.139563	0.000509385	0.0154555	0.286648
SM C22:2 [Biocrates]	gamma-glutamylisoleucine* [Metabolon]	92	0.00012943	5.15132	0.0059274	0.15098	0.000187774	0.00809961	0.321412
C9 [Biocrates]	homocitrulline [Metabolon]	85	0.000130575	2.3629	0.00597043	0.162519	5.02056e-05	0.00337597	0.363337
glycerol [Metabolon]	2-hydroxybutyrate (AHB) [Metabolon]	99	0.000131023	41.3403	0.00598619	0.140637	0.000706352	0.0189999	0.280771
PC ae C36:1 (alt) [Biocrates]	3-indoxyl sulfate [Metabolon]	99	0.000131375	1.25649	0.00599519	0.140592	0.000111152	0.00577187	0.320374
heptanoate (7:0) [Metabolon]	erythronate* [Metabolon]	97	0.000132402	3.9559	0.00603731	0.143209	8.05734e-05	0.00466578	0.330247
SM (COOH) C18:2 [Biocrates]	Pentose [Biocrates]	99	0.000132595	7.99612	0.00604373	0.140436	0.000233727	0.00931097	0.305006
LYSINE [Biocrates]	3-indoxyl sulfate [Metabolon]	99	0.000132796	1.24305	0.00604705	0.140411	0.000136213	0.00656273	0.316237
arachidonate (20:4n6) [Metabolon]	2-hydroxystearate [Metabolon]	99	0.000132799	41.2917	0.00604705	0.140411	0.000543376	0.0160671	0.286682
PC aa C36:2 [Biocrates]	homocitrulline [Metabolon]	85	0.000132824	2.3229	0.00604705	0.162192	0.000332967	0.0117039	0.321537
cysteine [Metabolon]	gamma-glutamylphenylalanine [Metabolon]	94	0.000133324	41.5583	0.00606507	0.147418	0.000320687	0.0114585	0.306246
cholesterol [Metabolon]	2-hydroxybutyrate (AHB) [Metabolon]	99	0.000133466	66.5667	0.0060691	0.140326	0.000439001	0.0140541	0.291411
SM (COOH) C18:2 [Biocrates]	(Iso)leucine [Chenomx]	100	0.000133517	7.9409	0.0060691	0.138986	0.000153489	0.00705985	0.312179
1-stearoylglycerophosphoinositol [Metabolon]	2-hydroxystearate [Metabolon]	99	0.000133688	32.4106	0.0060745	0.140299	0.0030132	0.0460098	0.245896
PC ae C34:2 [Biocrates]	Uronic Acid [Biocrates]	99	0.00013417	5.93135	0.00608927	0.140238	0.0001402	0.00668277	0.315646
PC ae C38:4 [Biocrates]	3-hydroxybutyrate (BHBA) [Metabolon]	99	0.00013432	13.9462	0.0060913	0.140219	2.42792e-05	0.00202889	0.349929
SM (OH) C20:1 [Biocrates]	glutamylvaline [Metabolon]	99	0.000134792	2.17674	0.0061091	0.140161	0.000157275	0.00718276	0.313281
SM C14:0 [Biocrates]	2-methylbutyroylcarnitine [Metabolon]	87	0.000134942	9.01458	0.0061091	0.158379	0.000437132	0.0140541	0.311393
pelargonate (9:0) [Metabolon]	creatinine [Metabolon]	99	0.000134975	2.4043	0.0061091	0.140138	0.0001402	0.00668277	0.315646
PC ae C40:4 [Biocrates]	erythritol [Metabolon]	99	0.000135186	36.4607	0.00611386	0.140112	0.000124882	0.00621001	0.31801
PC aa C32:2 [Biocrates]	glutamylvaline [Metabolon]	99	0.000135374	2.16737	0.00611868	0.140088	0.000261283	0.00999052	0.302641
1-stearoylglycerophosphoinositol [Metabolon]	creatinine [Metabolon]	99	0.000135441	2.39604	0.00611868	0.14008	0.000203111	0.00853399	0.307961
PC ae C36:0 (alt) [Biocrates]	3-hydroxybutyrate (BHBA) [Metabolon]	99	0.00013545	13.8298	0.00611868	0.140079	4.8131e-05	0.0032956	0.336925
SM (COOH) C16:2 [Biocrates]	KYNURENINE [Biocrates]	100	0.000136568	3.68772	0.00616199	0.13861	0.000203208	0.00853399	0.306377
PC a C20:4 (alt) [Biocrates]	gamma-glutamylleucine [Metabolon]	99	0.000136752	10.5439	0.00616788	0.139918	0.000463179	0.0145553	0.290228
cholesterol [Metabolon]	Isoleucine [Chenomx]	99	0.000136821	56.6686	0.0061686	0.13991	0.000394138	0.0130905	0.293775
phosphate [Metabolon]	KYNURENINE [Biocrates]	99	0.000136919	3.67828	0.00617061	0.139898	0.000283919	0.0105403	0.300868
carnitine [Metabolon]	3-indoxyl sulfate [Metabolon]	99	0.000137004	1.20486	0.00617208	0.139887	0.0001402	0.00668277	0.315646
heptanoate (7:0) [Metabolon]	erythritol [Metabolon]	99	0.000137636	3.80546	0.00619574	0.13981	0.000227277	0.00914763	0.305597
PE e (COOH) C12:1 (alt) [Biocrates]	creatinine [Metabolon]	99	0.000137715	2.35647	0.0061969	0.1398	0.000111152	0.00577187	0.320374
SM C14:0 [Biocrates]	SERINE [Biocrates]	100	0.000138264	8.798	0.00621678	0.138405	0.000149204	0.00694662	0.31276
SM C22:2 [Biocrates]	PHENYLALANINE [Biocrates]	100	0.000138372	17.4601	0.0062169	0.138392	0.00016241	0.00735657	0.311019
glycerol [Metabolon]	KYNURENINE [Biocrates]	99	0.000138428	3.63819	0.0062169	0.139714	0.000191954	0.00822491	0.309143
cysteine [Metabolon]	ADSGEGDFXAEGGGVR* [Metabolon]	93	0.000138493	40.0071	0.00621745	0.148244	0.000155153	0.00712787	0.323729
1-palmitoylglycerophosphocholine [Metabolon]	homocitrulline [Metabolon]	85	0.000138603	2.22603	0.00621814	0.161377	0.000591018	0.0169474	0.307872
arachidonate (20:4n6) [Metabolon]	gamma-glutamylisoleucine* [Metabolon]	92	0.000138616	4.80995	0.00621814	0.149754	6.42579e-05	0.00400554	0.343932
undecanoate (11:0) [Metabolon]	gamma-glutamylisoleucine* [Metabolon]	92	0.000138755	4.80513	0.00621959	0.149736	0.000176285	0.00777912	0.322777
Glutamine [Chenomx]	glutamylvaline [Metabolon]	99	0.000138755	2.11457	0.00621959	0.139674	0.000276177	0.0103488	0.301459
beta-hydroxyisovalerate [Metabolon]	KYNURENINE [Biocrates]	60	0.000139033	3.62235	0.00622964	0.223053	0.000474303	0.0148135	0.374583
pelargonate (9:0) [Metabolon]	Alanine [Chenomx]	99	0.000139588	13.4863	0.00624487	0.139573	0.000557938	0.0163406	0.286091
PC ae C34:3 [Biocrates]	3-hydroxybutyrate (BHBA) [Metabolon]	99	0.000139708	13.4084	0.00624782	0.139559	3.53675e-05	0.00263948	0.342836
beta-hydroxyisovalerate [Metabolon]	PE aa C38:5 [Biocrates]	60	0.000140719	172.958	0.0062882	0.222746	0.000171048	0.00763329	0.402822
benzoate [Metabolon]	3-indoxyl sulfate [Metabolon]	99	0.000140952	1.17112	0.00629619	0.13941	0.000227277	0.00914763	0.305597
SM (COOH) C18:2 [Biocrates]	METHIONINE [Biocrates]	100	0.000141163	7.51077	0.00629955	0.138059	0.00010583	0.00559553	0.319723
PC ae C38:5 [Biocrates]	2-methylbutyroylcarnitine [Metabolon]	87	0.00014119	42.7372	0.00629955	0.15753	0.000152007	0.00704632	0.335406
arachidonate (20:4n6) [Metabolon]	Alanine [Chenomx]	99	0.000141438	38.7697	0.00630819	0.139352	0.000136213	0.00656273	0.316237
PC aa C34:4 [Biocrates]	Pentose [Biocrates]	99	0.000141583	4.58456	0.00631226	0.139335	9.0488e-05	0.00502691	0.324512
PC aa C34:4 [Biocrates]	Lysine [Chenomx]	100	0.000141994	4.5713	0.00632626	0.137962	0.000239927	0.00947701	0.302895
pelargonate (9:0) [Metabolon]	(Iso)leucine [Chenomx]	99	0.000142006	13.2566	0.00632626	0.139285	0.000588159	0.0168862	0.284908
PC ae C38:6 [Biocrates]	KYNURENINE [Biocrates]	100	0.000142175	3.5423	0.00633134	0.13794	0.000275191	0.0103488	0.299994
SM (OH) C20:0 [Biocrates]	homocitrulline [Metabolon]	85	0.000142242	2.16909	0.0063319	0.16088	0.000467889	0.0146668	0.313499
SM (COOH) C18:3 [Biocrates]	ADSGEGDFXAEGGGVR* [Metabolon]	97	0.000142362	12.4595	0.00633481	0.14197	0.000142696	0.00678503	0.318584
SM (COOH) C18:2 [Biocrates]	2-hydroxybutyrate (AHB) [Metabolon]	99	0.000142829	7.42317	0.00634843	0.139188	0.000136213	0.00656273	0.316237
PC aa C34:4 [Biocrates]	glutamate [Metabolon]	99	0.000142832	4.54449	0.00634843	0.139188	7.34909e-05	0.00436891	0.32865
choline [Metabolon]	3-indoxyl sulfate [Metabolon]	99	0.000143198	1.15275	0.00636225	0.139145	0.000416005	0.0135761	0.292593
SM (OH) C20:3 [Biocrates]	3-indoxyl sulfate [Metabolon]	99	0.000144689	1.14087	0.0064158	0.138971	0.000463179	0.0145553	0.290228
SM C28:4 [Biocrates]	gamma-glutamylisoleucine* [Metabolon]	92	0.000144735	4.6066	0.0064158	0.148981	0.000226609	0.00914763	0.317318
SM (OH,COOH) C18:2 [Biocrates]	2-Hydroxybutyrate [Chenomx]	97	0.000144741	87.2684	0.0064158	0.141686	7.09554e-05	0.00428399	0.332791
SM C22:2 [Biocrates]	erythritol [Metabolon]	99	0.000144862	22.7393	0.0064158	0.13895	0.000144297	0.00681375	0.315054
choline [Metabolon]	glutamylvaline [Metabolon]	99	0.000144934	2.02441	0.0064158	0.138942	0.000261283	0.00999052	0.302641
arachidonate (20:4n6) [Metabolon]	ADSGEGDFXAEGGGVR* [Metabolon]	97	0.000144945	37.8317	0.0064158	0.141662	0.000151382	0.00703112	0.317356
SM C22:2 [Biocrates]	ASPARTATE [Biocrates]	100	0.00014599	22.5637	0.00645176	0.137499	0.000214817	0.0088161	0.305216
PC aa C40:5 [Biocrates]	3-hydroxybutyrate (BHBA) [Metabolon]	99	0.0001468	12.7606	0.00648509	0.138727	0.000132332	0.00644258	0.316828
PC a C20:4 (alt) [Biocrates]	2-Hydroxybutyrate [Chenomx]	97	0.000146952	9.81202	0.00648935	0.141427	0.000202765	0.00853399	0.311221
PC aa C34:4 [Biocrates]	phenol sulfate [Metabolon]	99	0.000147094	4.4128	0.00649164	0.138694	0.000501786	0.0152768	0.288455
PC a C20:4 (alt) [Biocrates]	3-methyl-2-oxovalerate [Metabolon]	99	0.000147302	9.78872	0.00649595	0.13867	0.000439001	0.0140541	0.291411
PC aa (OH, COOH) C28:4 [Biocrates]	VALINE [Biocrates]	100	0.000147449	11.3031	0.00649895	0.137334	2.14029e-05	0.00187285	0.350476
PC aa C38:4 [Biocrates]	homocitrulline [Metabolon]	85	0.000147689	2.08909	0.00650435	0.16016	0.000437379	0.0140541	0.315107
caproate (6:0) [Metabolon]	ASPARTATE [Biocrates]	99	0.000147695	10.2346	0.00650435	0.138625	0.000688213	0.0187464	0.281362
heptanoate (7:0) [Metabolon]	PROLINE [Biocrates]	99	0.000147826	3.54313	0.00650435	0.13861	0.000439001	0.0140541	0.291411
PC ae C36:4 [Biocrates]	KYNURENINE [Biocrates]	100	0.000147851	3.40629	0.00650435	0.137288	0.00019219	0.00822593	0.307537
cholesterol [Metabolon]	Uronic Acid [Biocrates]	98	0.000148075	5.37437	0.00651171	0.139926	0.000175832	0.00777912	0.312586
pro-hydroxy-pro [Metabolon]	gamma-glutamylisoleucine* [Metabolon]	92	0.000148445	4.49145	0.00652553	0.148527	0.000128103	0.00633307	0.329601
PC aa C34:4 [Biocrates]	gamma-glutamylphenylalanine [Metabolon]	98	0.000149331	4.34669	0.00655703	0.139783	0.000110148	0.00575831	0.322223
cysteine [Metabolon]	pseudouridine [Metabolon]	95	0.000149822	36.982	0.00657111	0.143916	3.46989e-05	0.00260971	0.350499
pelargonate (9:0) [Metabolon]	XLEUCINE [Biocrates]	99	0.000149965	12.5531	0.00657491	0.138369	0.000501786	0.0152768	0.288455
PC aa C40:4 [Biocrates]	homocitrulline [Metabolon]	85	0.000150059	2.0561	0.00657653	0.159855	0.000332967	0.0117039	0.321537
SM (OH,COOH) C16:2 (alt) [Biocrates]	gamma-glutamylisoleucine* [Metabolon]	92	0.000150519	4.42956	0.00658946	0.148279	0.000281415	0.0105078	0.312541
SM (OH,COOH) C16:1 [Biocrates]	3-indoxyl sulfate [Metabolon]	99	0.000150579	1.09625	0.00658946	0.1383	0.000316966	0.011343	0.298504
heptanoate (7:0) [Metabolon]	Leucine [Chenomx]	99	0.000150714	3.47526	0.00658946	0.138285	0.000439001	0.0140541	0.291411
SM (OH) C26:0 [Biocrates]	3-hydroxybutyrate (BHBA) [Metabolon]	99	0.000150794	12.4226	0.00658946	0.138276	0.000291864	0.010729	0.300277
cortisone [Metabolon]	glutamylvaline [Metabolon]	98	0.000150807	1.94557	0.00658946	0.139616	0.0002578	0.00994572	0.3045
SM (COOH) C18:2 [Biocrates]	Alanine [Chenomx]	100	0.000150962	7.02324	0.00659374	0.136941	0.000112117	0.00580642	0.318562
SM (COOH) C18:1 [Biocrates]	gamma-glutamylisoleucine* [Metabolon]	92	0.000151169	4.41053	0.00659782	0.148202	0.000199965	0.00847439	0.320048
phosphate [Metabolon]	Uronic Acid [Biocrates]	98	0.000151323	5.25901	0.0066007	0.139558	0.00017083	0.00763329	0.313188
1-stearoylglycerophosphoinositol [Metabolon]	2-hydroxybutyrate (AHB) [Metabolon]	99	0.000152067	28.4934	0.00662458	0.138135	0.000724935	0.0192766	0.28018
C0 [Biocrates]	3-indoxyl sulfate [Metabolon]	99	0.000152234	1.08433	0.00662936	0.138116	0.000404934	0.0133424	0.293184
PC ae C36:3 [Biocrates]	erythronate* [Metabolon]	97	0.000152914	25.5457	0.00665649	0.140746	0.000227633	0.00914763	0.308762
PC ae C36:4 [Biocrates]	2-hydroxybutyrate (AHB) [Metabolon]	99	0.000153086	80.0892	0.00666147	0.138022	0.000394138	0.0130905	0.293775
benzoate [Metabolon]	homocitrulline [Metabolon]	85	0.000153211	2.0138	0.00666439	0.159457	0.000696761	0.0188731	0.303853
PC ae C34:1 (alt) [Biocrates]	gamma-glutamylisoleucine* [Metabolon]	92	0.000153511	4.34324	0.00667496	0.147926	0.00029922	0.0109421	0.311176
caprate (10:0) [Metabolon]	glutamylvaline [Metabolon]	99	0.000153853	1.90706	0.00667983	0.137938	0.000394138	0.0130905	0.293775
PC ae C36:4 [Biocrates]	Uronic Acid [Biocrates]	99	0.000154325	5.15672	0.00669531	0.137887	0.000104834	0.00555046	0.321556
PC ae C36:4 [Biocrates]	3-hydroxybutyrate (BHBA) [Metabolon]	99	0.000154821	12.0995	0.00670984	0.137833	4.25745e-05	0.00300915	0.339289
glycerophosphorylcholine (GPC) [Metabolon]	Valine [Chenomx]	98	0.000154833	2.69245	0.00670984	0.139169	0.000336849	0.0117399	0.298733
cysteine [Metabolon]	4-acetamidobutanoate [Metabolon]	89	0.00015496	35.7558	0.00671064	0.15247	0.000167958	0.0075373	0.329353
SM (COOH) C16:0 [Biocrates]	3-hydroxybutyrate (BHBA) [Metabolon]	99	0.000155087	12.0787	0.00671333	0.137804	4.25745e-05	0.00300915	0.339289
PC ae C36:3 [Biocrates]	erythritol [Metabolon]	99	0.000155153	31.7684	0.00671369	0.137797	0.000247145	0.00966628	0.303824
PC aa (OH, COOH) C28:4 [Biocrates]	Alanine [Chenomx]	100	0.000155268	10.7339	0.00671616	0.136473	0.000176711	0.00777985	0.309278
glycerol [Metabolon]	gamma-glutamylisoleucine* [Metabolon]	92	0.000155704	4.28206	0.00673251	0.147672	0.000348458	0.0120263	0.307764
SM (COOH) C18:3 [Biocrates]	ASPARTATE [Biocrates]	100	0.000156394	11.3415	0.0067548	0.136352	0.000412336	0.0135247	0.29129
C5:1-DC [Biocrates]	3-indoxyl sulfate [Metabolon]	99	0.000156651	1.05376	0.00675924	0.137635	0.000181374	0.00791317	0.310326
SM (OH,COOH) C16:0 [Biocrates]	glutamylvaline [Metabolon]	99	0.000156668	1.87279	0.00675924	0.137633	0.000501786	0.0152768	0.288455
histidine [Metabolon]	homocitrulline [Metabolon]	85	0.000156671	1.96932	0.00675924	0.159028	0.000310782	0.0112046	0.323145
SM (OH,COOH) C18:2 [Biocrates]	3-hydroxybutyrate (BHBA) [Metabolon]	99	0.000157408	11.9006	0.00678598	0.137554	7.34909e-05	0.00436891	0.32865
PC aa (OH, COOH) C28:4 [Biocrates]	erythronate* [Metabolon]	97	0.000157527	10.58	0.00678859	0.140238	7.81458e-05	0.00456159	0.33086
PC a C20:4 (alt) [Biocrates]	isoleucine [Metabolon]	99	0.000158284	9.10958	0.00680857	0.137461	0.000276177	0.0103488	0.301459
SM C22:2 [Biocrates]	asparagine [Metabolon]	97	0.000159296	20.6789	0.00684705	0.140046	0.000286449	0.0106004	0.303825
PC aa C34:4 [Biocrates]	mannitol [Metabolon]	89	0.00015957	4.06778	0.0068563	0.151929	0.000250199	0.00976273	0.320527
SM (OH) C26:0 [Biocrates]	Uronic Acid [Biocrates]	99	0.000159733	4.98213	0.00686075	0.137308	0.000186594	0.00806365	0.309735
caproate (6:0) [Metabolon]	leucine [Metabolon]	99	0.000159926	9.45188	0.00686651	0.137287	0.0011475	0.0253922	0.26954
SM C22:2 [Biocrates]	2-methylbutyroylcarnitine [Metabolon]	87	0.000160084	20.5771	0.00686995	0.155169	0.000514964	0.0155176	0.30752
PC aa C38:3 [Biocrates]	glutamylvaline [Metabolon]	99	0.000160184	1.83169	0.00686995	0.13726	0.000240348	0.00947701	0.304415
SM (OH) C20:3 [Biocrates]	glutamylvaline [Metabolon]	99	0.00016045	1.82865	0.00687883	0.137232	0.000439001	0.0140541	0.291411
PC ae C40:5 [Biocrates]	homocitrulline [Metabolon]	85	0.000160772	1.91909	0.00688741	0.158533	0.000437379	0.0140541	0.315107
hydroxyisovaleroyl carnitine [Metabolon]	homocitrulline [Metabolon]	81	0.000160823	1.91848	0.00688741	0.165893	0.000881989	0.0218288	0.305461
SM C16:1 [Biocrates]	homocitrulline [Metabolon]	85	0.000160997	1.91641	0.0068921	0.158506	0.000517395	0.0155724	0.311087
PC aa C34:4 [Biocrates]	Valine [Chenomx]	100	0.000161332	4.02336	0.00690136	0.135834	6.62412e-05	0.00408967	0.329007
SM (COOH) C18:2 [Biocrates]	N-acetylalanine [Metabolon]	98	0.000161516	6.56433	0.00690667	0.138452	7.07544e-05	0.00427849	0.33111
arginine [Metabolon]	homocitrulline [Metabolon]	85	0.000161679	1.90833	0.0069111	0.158425	5.02056e-05	0.00337597	0.363337
glycerophosphorylcholine (GPC) [Metabolon]	asparagine [Metabolon]	96	0.000161936	2.57436	0.0069146	0.141149	0.000678804	0.0185685	0.286132
cholesterol [Metabolon]	3-hydroxybutyrate (BHBA) [Metabolon]	99	0.000162156	11.5521	0.00692131	0.137054	0.000114445	0.00588496	0.319783
glycerophosphorylcholine (GPC) [Metabolon]	PROLINE [Biocrates]	98	0.000162432	2.56649	0.00692802	0.138356	0.000419738	0.0136518	0.293915
cysteine [Metabolon]	2-hydroxybutyrate (AHB) [Metabolon]	95	0.000162797	34.0345	0.00694103	0.142468	0.000236169	0.00938071	0.311269
SM (OH,COOH) C18:2 [Biocrates]	2-hydroxybutyrate (AHB) [Metabolon]	99	0.000162923	75.2536	0.00694385	0.136975	0.000214875	0.0088161	0.306779
PC ae C38:5 [Biocrates]	Isoleucine [Chenomx]	100	0.000163795	47.3364	0.00697128	0.135581	0.000125765	0.00624323	0.316241
caproate (6:0) [Metabolon]	VALINE [Biocrates]	99	0.000163807	9.22797	0.00697128	0.136884	0.000724935	0.0192766	0.28018
uridine [Metabolon]	KYNURENINE [Biocrates]	99	0.000165345	3.04591	0.00701747	0.136726	0.000743971	0.0195966	0.279589
PC a C20:4 (alt) [Biocrates]	SERINE [Biocrates]	100	0.000165685	8.70261	0.00702814	0.13539	0.00101693	0.023723	0.270981
cysteine [Metabolon]	3-hydroxybutyrate (BHBA) [Metabolon]	95	0.0001658	11.2982	0.00702909	0.142149	6.65555e-05	0.00410296	0.337636
PC ae C36:3 [Biocrates]	2-hydroxybutyrate (AHB) [Metabolon]	99	0.00016605	29.9695	0.00703709	0.136655	9.88554e-05	0.00533112	0.322739
2-oleoylglycerophosphocholine* [Metabolon]	homocitrulline [Metabolon]	85	0.000166531	1.85272	0.00705236	0.157857	0.000483878	0.0150149	0.312695
PC ae C38:0 (alt) [Biocrates]	3-hydroxybutyrate (BHBA) [Metabolon]	99	0.000166597	11.2442	0.00705255	0.1366	0.000128557	0.00633307	0.317419
1-stearoylglycerophosphoinositol [Metabolon]	ADpSGEGDFXAEGGGVR* [Metabolon]	98	0.000166741	25.9858	0.00705611	0.137911	0.00153438	0.0303926	0.263981
glycerophosphorylcholine (GPC) [Metabolon]	ADpSGEGDFXAEGGGVR* [Metabolon]	97	0.000167203	2.49326	0.00707306	0.139217	4.29926e-05	0.00302948	0.342651
PE e (COOH) C12:1 (alt) [Biocrates]	glutamylvaline [Metabolon]	99	0.000167376	1.75298	0.00707779	0.136521	0.000121307	0.00610277	0.318601
1-eicosatrienoylglycerophosphocholine* [Metabolon]	3-hydroxybutyrate (BHBA) [Metabolon]	99	0.000167444	11.1873	0.00707812	0.136514	0.000488596	0.0150767	0.289046
PC aa C32:2 [Biocrates]	3-hydroxybutyrate (BHBA) [Metabolon]	99	0.000167515	11.1825	0.00707855	0.136507	4.96239e-05	0.00334848	0.336334
SM C26:3 [Biocrates]	gamma-glutamylisoleucine* [Metabolon]	92	0.000167618	3.97771	0.0070803	0.14635	0.000514219	0.0155176	0.298893
PC a C20:4 (alt) [Biocrates]	erythritol [Metabolon]	99	0.000167936	8.58601	0.00708857	0.136465	0.000117829	0.00598742	0.319192
glycerophosphorylcholine (GPC) [Metabolon]	alanine [Metabolon]	98	0.000168742	2.47052	0.00711248	0.137709	0.000221101	0.00897205	0.307768
PC ae C36:2 [Biocrates]	gamma-glutamylisoleucine* [Metabolon]	92	0.000168747	3.95109	0.00711248	0.146229	0.000499232	0.0152768	0.299575
PC a C20:4 (alt) [Biocrates]	erythronate* [Metabolon]	97	0.000169525	8.50552	0.00713867	0.13898	0.00035843	0.0122838	0.298941
glycine [Metabolon]	homocitrulline [Metabolon]	85	0.000170275	1.81199	0.00716246	0.15743	0.000227023	0.00914763	0.33038
SM (COOH) C18:2 [Biocrates]	XLEUCINE [Biocrates]	100	0.000170656	6.21274	0.00717448	0.134896	0.000197627	0.00838755	0.306957
SM C26:3 [Biocrates]	KYNURENINE [Biocrates]	100	0.000170742	2.94963	0.00717448	0.134888	0.000509385	0.0154555	0.286648
SM C22:2 [Biocrates]	alanine [Metabolon]	99	0.000171035	19.2597	0.00718284	0.136157	6.92194e-05	0.00420317	0.329832
PI aa C38:4 (alt) [Biocrates]	3-hydroxybutyrate (BHBA) [Metabolon]	99	0.000171515	10.9218	0.0071978	0.13611	0.000132332	0.00644258	0.316828
PC ae C42:5 [Biocrates]	homocitrulline [Metabolon]	85	0.000172968	1.78378	0.00725091	0.157128	0.000310782	0.0112046	0.323145
glycerophosphorylcholine (GPC) [Metabolon]	Leucine [Chenomx]	98	0.000173655	2.40063	0.00727709	0.137221	0.000419738	0.0136518	0.293915
PC aa C34:4 [Biocrates]	eicosenoate (20:1n9 or 11) [Metabolon]	99	0.000173726	3.73634	0.00727743	0.135894	0.000261283	0.00999052	0.302641
PC ae C34:2 [Biocrates]	3-hydroxybutyrate (BHBA) [Metabolon]	99	0.000174996	10.7045	0.00731483	0.135771	3.22141e-05	0.0024889	0.344609
LYSINE [Biocrates]	glutamylvaline [Metabolon]	99	0.000175566	1.67121	0.00733336	0.135717	6.13711e-05	0.0038734	0.332196
SM C18:0 (alt) [Biocrates]	homocitrulline [Metabolon]	85	0.000175849	1.75455	0.0073399	0.156811	0.000652513	0.0181293	0.30546
2-stearoylglycerophosphocholine* [Metabolon]	erythritol [Metabolon]	99	0.000176364	27.9477	0.00735728	0.13564	0.00147117	0.029462	0.263629
SM C22:1 [Biocrates]	creatinine [Metabolon]	99	0.000176422	1.83946	0.00735728	0.135635	0.000171345	0.00763329	0.311508
PC a C20:4 (alt) [Biocrates]	VALINE [Biocrates]	100	0.000176455	8.17146	0.00735728	0.134339	0.00101693	0.023723	0.270981
SM (COOH) C16:2 [Biocrates]	Isoleucine [Chenomx]	100	0.000176525	16.039	0.00735755	0.134332	0.000102812	0.00548087	0.320303
SM (COOH) C18:1 [Biocrates]	3-hydroxybutyrate (BHBA) [Metabolon]	99	0.000176648	10.6044	0.00735816	0.135613	3.64822e-05	0.00269326	0.342245
PC aa (OH, COOH) C28:4 [Biocrates]	METHIONINE [Biocrates]	100	0.000177706	9.37859	0.00739085	0.134221	4.35292e-05	0.00305618	0.33713
PC ae C38:2 [Biocrates]	3-hydroxybutyrate (BHBA) [Metabolon]	99	0.00018053	10.3764	0.00749398	0.135247	5.6046e-05	0.00364117	0.333969
SM (COOH) C18:2 [Biocrates]	ALANINE [Biocrates]	100	0.000180572	5.87157	0.00749398	0.133953	0.000122214	0.00613774	0.316821
PC ae C40:4 [Biocrates]	2-Hydroxybutyrate [Chenomx]	97	0.000181104	54.7226	0.00751044	0.137847	0.000227702	0.00914763	0.308756
PC a C20:4 (alt) [Biocrates]	Lysine [Chenomx]	100	0.000181163	7.95911	0.00751044	0.133899	0.00118036	0.0258217	0.267499
ornithine [Metabolon]	homocitrulline [Metabolon]	85	0.000181795	1.69717	0.00752589	0.156172	0.000147927	0.0069336	0.340026
LYSINE [Biocrates]	homocitrulline [Metabolon]	85	0.000182266	1.69277	0.00754004	0.156122	0.000381851	0.012818	0.318322
SM (COOH) C16:2 [Biocrates]	erythritol [Metabolon]	99	0.000183055	15.4668	0.00756457	0.135013	0.000261283	0.00999052	0.302641
PC a C20:4 (alt) [Biocrates]	Pentose [Biocrates]	99	0.000183374	7.86313	0.00757239	0.134984	0.000152831	0.00704632	0.313872
caproate (6:0) [Metabolon]	SERINE [Biocrates]	99	0.000183535	8.23606	0.00757437	0.134969	0.0001402	0.00668277	0.315646
caprate (10:0) [Metabolon]	homocitrulline [Metabolon]	85	0.00018397	1.67709	0.00758622	0.155943	0.000332967	0.0117039	0.321537
SM C14:0 [Biocrates]	VALINE [Biocrates]	100	0.000184274	6.60131	0.00759064	0.133615	0.000496184	0.0152461	0.287228
SM C26:4 [Biocrates]	3-hydroxybutyrate (BHBA) [Metabolon]	99	0.000184441	10.1564	0.00759426	0.134886	0.000124882	0.00621001	0.31801
SM (COOH) C16:2 [Biocrates]	erythronate* [Metabolon]	97	0.000184942	15.309	0.00760738	0.137488	0.000270294	0.0102207	0.305079
caproate (6:0) [Metabolon]	METHIONINE [Biocrates]	99	0.000185026	8.1697	0.00760812	0.134832	0.000763471	0.019934	0.278998
PC ae C38:2 [Biocrates]	Uronic Acid [Biocrates]	99	0.000185224	4.29647	0.0076136	0.134814	0.000227277	0.00914763	0.305597
undecanoate (11:0) [Metabolon]	Uronic Acid [Biocrates]	98	0.00018529	4.29493	0.00761362	0.136119	4.29238e-05	0.00302648	0.340893
PC ae C36:1 (alt) [Biocrates]	homocitrulline [Metabolon]	85	0.000185404	1.66413	0.00761559	0.155794	0.000534954	0.0159549	0.310283
SM C18:1 [Biocrates]	3-hydroxybutyrate (BHBA) [Metabolon]	99	0.000185491	10.0989	0.00761648	0.13479	6.32501e-05	0.00394696	0.331605
SM (OH,COOH) C20:4 [Biocrates]	3-hydroxybutyrate (BHBA) [Metabolon]	99	0.000185854	10.0791	0.00762869	0.134757	9.31998e-05	0.00512365	0.323921
caproate (6:0) [Metabolon]	erythritol [Metabolon]	99	0.000186564	8.10233	0.00764972	0.134693	0.000136213	0.00656273	0.316237
SM (COOH) C18:3 [Biocrates]	Leucine [Chenomx]	100	0.00018725	9.47263	0.00767512	0.133347	9.70183e-05	0.00526869	0.321463
beta-hydroxyisovalerate [Metabolon]	homocitrulline [Metabolon]	52	0.000187385	1.64653	0.00767797	0.245582	0.000299129	0.0109421	0.417388
SM C28:4 [Biocrates]	3-hydroxybutyrate (BHBA) [Metabolon]	99	0.000187499	9.99072	0.00767991	0.134609	9.59883e-05	0.00522257	0.32333
C18 [Biocrates]	3-hydroxybutyrate (BHBA) [Metabolon]	99	0.000187764	9.97659	0.00768808	0.134585	4.5272e-05	0.0031387	0.338107
PC ae C36:2 [Biocrates]	Uronic Acid [Biocrates]	99	0.000188035	4.23224	0.00769575	0.13456	0.000181374	0.00791317	0.310326
SM C22:2 [Biocrates]	ADSGEGDFXAEGGGVR* [Metabolon]	97	0.000188645	17.4617	0.00771328	0.137147	9.10152e-05	0.00505136	0.327791
PC aa C34:4 [Biocrates]	total DMA [Biocrates]	100	0.000188753	3.43887	0.00771496	0.133213	0.000695517	0.018857	0.279685
PC ae C38:5 [Biocrates]	erythronate* [Metabolon]	97	0.000188995	20.6688	0.00771955	0.137116	0.000248105	0.00968751	0.306921
PC ae C38:0 (alt) [Biocrates]	2-Hydroxybutyrate [Chenomx]	97	0.000189598	66.6214	0.00773317	0.137061	0.000294719	0.0107997	0.303209
PC ae C38:2 [Biocrates]	gamma-glutamylisoleucine* [Metabolon]	92	0.000189695	3.51478	0.00773441	0.144128	0.000233772	0.00931097	0.316636
SM (COOH) C18:3 [Biocrates]	METHIONINE [Biocrates]	100	0.000190229	9.32426	0.00775348	0.133083	0.000790327	0.0203561	0.276783
PC aa C38:2 [Biocrates]	glutamylvaline [Metabolon]	99	0.00019032	1.54165	0.00775446	0.134357	0.000268634	0.0101744	0.30205
SM C24:3 [Biocrates]	homocitrulline [Metabolon]	85	0.000191327	1.61261	0.00778728	0.155189	0.00087454	0.0216938	0.298226
SM C22:2 [Biocrates]	Lactate [Chenomx]	100	0.000191709	17.1826	0.00779933	0.132954	0.000370567	0.0125626	0.293611
caproate (6:0) [Metabolon]	gamma-glutamylphenylalanine [Metabolon]	98	0.000192388	7.85705	0.00782226	0.13548	0.00015213	0.00704632	0.315597
1-stearoylglycerophosphocholine [Metabolon]	3-hydroxybutyrate (BHBA) [Metabolon]	99	0.000192678	9.72218	0.00782513	0.134149	0.000268634	0.0101744	0.30205
SM C22:2 [Biocrates]	(Iso)leucine [Chenomx]	100	0.000192728	17.0918	0.00782513	0.132865	0.000149204	0.00694662	0.31276
pelargonate (9:0) [Metabolon]	ADpSGEGDFXAEGGGVR* [Metabolon]	98	0.000193019	9.75305	0.0078342	0.135424	0.000280569	0.0104796	0.302686
PC a C20:4 (alt) [Biocrates]	Leucine [Chenomx]	100	0.000193157	7.46489	0.00783687	0.132828	0.000446505	0.0142511	0.289549
cysteine [Metabolon]	2-Hydroxybutyrate [Chenomx]	92	0.000193417	28.6465	0.00784213	0.143779	0.000152894	0.00704641	0.325836
PE a (OH) C12:1 (alt) [Biocrates]	homocitrulline [Metabolon]	85	0.000193884	1.59135	0.00785307	0.154933	0.000381851	0.012818	0.318322
PC a C18:1 (alt) [Biocrates]	erythritol [Metabolon]	99	0.000194151	25.3873	0.0078609	0.134021	0.000111152	0.00577187	0.320374
SM C22:2 [Biocrates]	METHIONINE [Biocrates]	100	0.000194287	16.9547	0.00786367	0.13273	0.000298623	0.0109359	0.298253
glycerophosphorylcholine (GPC) [Metabolon]	METHIONINE [Biocrates]	98	0.000194459	2.14379	0.00786542	0.135297	0.000336849	0.0117399	0.298733
C14 [Biocrates]	3-hydroxybutyrate (BHBA) [Metabolon]	99	0.000194525	9.62987	0.00786542	0.133988	2.93291e-05	0.00232793	0.346383
caproate (6:0) [Metabolon]	erythronate* [Metabolon]	97	0.000194736	7.76231	0.00786542	0.136602	0.000119369	0.00604452	0.322267
PC ae C38:5 [Biocrates]	N-acetylalanine [Metabolon]	98	0.000194821	41.4559	0.00786612	0.135266	0.000621328	0.0174663	0.285147
SM C28:4 [Biocrates]	KYNURENINE [Biocrates]	100	0.000194954	2.58331	0.00786872	0.132673	0.000275191	0.0103488	0.299994
acetylphosphate [Metabolon]	homocitrulline [Metabolon]	85	0.000195026	1.58202	0.00786892	0.15482	0.000332967	0.0117039	0.321537
PC ae C34:1 (alt) [Biocrates]	3-hydroxybutyrate (BHBA) [Metabolon]	99	0.000195169	9.59809	0.00787194	0.133933	6.51835e-05	0.00403724	0.331014
2-stearoylglycerophosphocholine* [Metabolon]	Uronic Acid [Biocrates]	98	0.000196027	4.05969	0.00789817	0.135161	0.00081795	0.0208617	0.278858
SM (COOH) C18:1 [Biocrates]	SERINE [Biocrates]	100	0.000196151	21.0652	0.00789817	0.132571	0.0004015	0.0132856	0.29187
PC aa C36:3 [Biocrates]	homocitrulline [Metabolon]	85	0.0001965	1.57016	0.00790641	0.154675	0.000452394	0.0143327	0.314303
SM C22:2 [Biocrates]	XLEUCINE [Biocrates]	100	0.000198094	16.6288	0.00795677	0.132406	0.000125765	0.00624323	0.316241
PC ae C38:0 (alt) [Biocrates]	glutamylvaline [Metabolon]	99	0.000198549	1.47776	0.00796954	0.133643	0.000166528	0.00748473	0.312099
PI aa C36:4 (alt) [Biocrates]	3-hydroxybutyrate (BHBA) [Metabolon]	99	0.000198875	9.41922	0.00797786	0.133615	0.000291864	0.010729	0.300277
PC ae C40:4 [Biocrates]	erythronate* [Metabolon]	97	0.000198926	19.637	0.00797786	0.136236	0.000175325	0.00777912	0.314287
PC aa C34:4 [Biocrates]	linolenate [alpha or gamma; (18:3n3 or 6)] [Metabolon]	99	0.000199029	3.26131	0.00797786	0.133602	0.000557938	0.0163406	0.286091
PC aa C34:4 [Biocrates]	valine [Metabolon]	99	0.000199031	3.26129	0.00797786	0.133602	3.32343e-05	0.00253568	0.344018
SM C26:3 [Biocrates]	creatinine [Metabolon]	99	0.000199305	1.62826	0.00798609	0.133579	0.000283919	0.0105403	0.300868
SM (COOH) C16:1 [Biocrates]	KYNURENINE [Biocrates]	100	0.00019953	2.52405	0.00799144	0.132285	0.000203208	0.00853399	0.306377
PC ae C34:3 [Biocrates]	Uronic Acid [Biocrates]	99	0.000200096	3.97715	0.00800948	0.133512	0.000101803	0.00543959	0.322148
10-undecenoate (11:1n1) [Metabolon]	glutamylvaline [Metabolon]	99	0.000200576	1.46282	0.00802596	0.133472	0.000529168	0.0157958	0.287273
cysteine-glutathione disulfide [Metabolon]	homocitrulline [Metabolon]	77	0.000200857	1.53609	0.00803443	0.169328	0.000599971	0.0171533	0.323482
PC aa (OH, COOH) C28:4 [Biocrates]	Leucine [Chenomx]	100	0.000201548	8.26912	0.00805652	0.132117	9.98754e-05	0.00538113	0.320883
carnitine [Metabolon]	homocitrulline [Metabolon]	85	0.000201917	1.52804	0.00806847	0.154152	0.000147927	0.0069336	0.340026
PC ae C40:3 [Biocrates]	gamma-glutamylisoleucine* [Metabolon]	92	0.000202156	3.29812	0.00807525	0.142984	0.000359174	0.012302	0.307082
histidine [Metabolon]	2-methylbutyroylcarnitine [Metabolon]	87	0.000202364	29.8177	0.00807803	0.150752	0.000466845	0.0146626	0.309843
cysteine [Metabolon]	ALANINE [Biocrates]	95	0.000202493	27.3625	0.00808038	0.138656	0.000243298	0.00957386	0.310626
SM (COOH) C16:0 [Biocrates]	glutamylvaline [Metabolon]	99	0.000202798	1.44679	0.00808421	0.133286	0.000220994	0.00897205	0.306188
SM C14:0 [Biocrates]	Leucine [Chenomx]	100	0.000203079	5.99002	0.00808988	0.13199	0.00045847	0.0145055	0.288969
2-linoleoylglycerophosphocholine* [Metabolon]	3-hydroxybutyrate (BHBA) [Metabolon]	83	0.000204165	9.17518	0.00811365	0.157444	0.000227565	0.00914763	0.334376
SM (OH,COOH) C16:2 (alt) [Biocrates]	3-hydroxybutyrate (BHBA) [Metabolon]	99	0.000204691	9.15159	0.00812622	0.133129	0.000171345	0.00763329	0.311508
SM (COOH) C18:3 [Biocrates]	VALINE [Biocrates]	100	0.000205447	8.6336	0.00815345	0.131796	0.0004015	0.0132856	0.29187
glycerophosphorylcholine (GPC) [Metabolon]	2-hydroxybutyrate (AHB) [Metabolon]	98	0.000205599	2.02764	0.0081567	0.134349	0.00049401	0.0152074	0.290301
PC ae C40:3 [Biocrates]	creatinine [Metabolon]	99	0.000206197	1.57384	0.00817598	0.133005	0.000191954	0.00822491	0.309143
pyroglutamate (5-oxoproline) [Metabolon]	homocitrulline [Metabolon]	85	0.000206226	1.4961	0.00817598	0.153745	0.000177067	0.00779255	0.336006
2-palmitoylglycerophosphocholine* [Metabolon]	homocitrulline [Metabolon]	85	0.000206586	1.4935	0.00818747	0.153711	0.000962909	0.0230222	0.295814
PC ae C40:4 [Biocrates]	gamma-glutamylphenylalanine [Metabolon]	98	0.000206676	47.9517	0.00818823	0.13426	0.000191676	0.00822491	0.310779
PC aa (OH, COOH) C28:4 [Biocrates]	erythritol [Metabolon]	99	0.000207066	8.04879	0.00819808	0.132934	0.000121307	0.00610277	0.318601
SM (COOH) C16:1 [Biocrates]	glutamylvaline [Metabolon]	99	0.000207668	1.41287	0.00821352	0.132885	0.000334809	0.0117039	0.297322
C16:1 [Biocrates]	3-hydroxybutyrate (BHBA) [Metabolon]	99	0.000207931	9.00899	0.00822113	0.132864	2.58627e-05	0.00211509	0.348747
PI aa C36:2 (alt) [Biocrates]	homocitrulline [Metabolon]	85	0.000208475	1.47997	0.00823702	0.153536	0.00159064	0.0310202	0.282953
PC aa (OH, COOH) C28:4 [Biocrates]	asparagine [Metabolon]	97	0.000208771	7.98304	0.00824593	0.135407	4.58043e-05	0.00316993	0.341418
PC aa C40:5 [Biocrates]	2-Hydroxybutyrate [Chenomx]	97	0.000209009	60.4343	0.00825251	0.135387	0.000255497	0.00987327	0.306291
PC a C20:4 (alt) [Biocrates]	leucine [Metabolon]	99	0.000209202	6.89237	0.00825491	0.132761	0.000325774	0.0115338	0.297913
PC ae C38:0 (alt) [Biocrates]	Uronic Acid [Biocrates]	99	0.000209643	3.79603	0.00826349	0.132726	4.8131e-05	0.0032956	0.336925
PC ae C40:1 (alt) [Biocrates]	N-acetylalanine [Metabolon]	98	0.000210719	18.9875	0.00830028	0.13393	0.00055818	0.0163406	0.287567
PC ae C40:4 [Biocrates]	ALANINE [Biocrates]	100	0.000211247	46.9141	0.00831522	0.131331	0.000176711	0.00777985	0.309278
caproate (6:0) [Metabolon]	Leucine [Chenomx]	99	0.000213121	7.09268	0.00837787	0.132448	0.000890789	0.0219391	0.275451
SM (COOH) C18:2 [Biocrates]	gamma-glutamylmethionine* [Metabolon]	93	0.000213254	4.97174	0.00837832	0.140569	0.000490875	0.015143	0.298312
1-stearoylglycerophosphoinositol [Metabolon]	gamma-glutamylisoleucine* [Metabolon]	92	0.000213829	3.11807	0.00839433	0.141974	0.000272889	0.0103054	0.313224
cysteine [Metabolon]	myo-inositol [Metabolon]	95	0.000214149	25.8731	0.00840406	0.137677	2.74821e-05	0.00221042	0.355001
heptanoate (7:0) [Metabolon]	phenylalanine [Metabolon]	99	0.000215287	2.43288	0.00843388	0.132277	0.0026196	0.0422549	0.249443
SM C18:0 (alt) [Biocrates]	3-hydroxybutyrate (BHBA) [Metabolon]	99	0.000215934	8.6751	0.0084541	0.132226	4.25745e-05	0.00300915	0.339289
SM (COOH) C18:0 [Biocrates]	3-hydroxybutyrate (BHBA) [Metabolon]	99	0.000216642	8.64675	0.0084761	0.132171	0.0001402	0.00668277	0.315646
uridine [Metabolon]	Isoleucine [Chenomx]	99	0.000217017	35.7274	0.00848657	0.132142	0.000383612	0.0128383	0.294366
SM C26:3 [Biocrates]	3-hydroxybutyrate (BHBA) [Metabolon]	99	0.000217987	8.59341	0.00851724	0.132067	0.000152831	0.00704632	0.313872
caproate (6:0) [Metabolon]	2-hydroxystearate [Metabolon]	99	0.000218249	6.92606	0.00852174	0.132046	0.000670507	0.0184066	0.281953
heptanoate (7:0) [Metabolon]	N-acetylalanine [Metabolon]	98	0.000218436	2.39782	0.00852426	0.133318	0.00125461	0.026884	0.268819
SM (COOH) C16:1 [Biocrates]	Uronic Acid [Biocrates]	99	0.00021857	3.64098	0.00852571	0.132022	0.000268634	0.0101744	0.30205
cysteine [Metabolon]	PHENYLALANINE [Biocrates]	95	0.000218753	11.0444	0.00852997	0.137304	0.000180264	0.00791317	0.317057
PC a C18:1 (alt) [Biocrates]	2-Hydroxybutyrate [Chenomx]	97	0.000219043	43.5801	0.00853842	0.134581	0.000202765	0.00853399	0.311221
dihomo-linoleate (20:2n6) [Metabolon]	homocitrulline [Metabolon]	85	0.000219303	1.40689	0.00854569	0.15256	0.000227023	0.00914763	0.33038
cholesterol [Metabolon]	XLEUCINE [Biocrates]	99	0.000219786	40.4231	0.00856162	0.131928	0.000334809	0.0117039	0.297322
1-methyladenosine [Metabolon]	homocitrulline [Metabolon]	85	0.00022236	1.38755	0.0086561	0.152293	0.000321696	0.0114769	0.322341
heptanoate (7:0) [Metabolon]	Lysine [Chenomx]	99	0.000222734	2.35154	0.00866334	0.131703	0.00166282	0.0318451	0.260674
1-stearoylglycerophosphoinositol [Metabolon]	Isoleucine [Chenomx]	99	0.000223137	19.4182	0.00867181	0.131672	0.000416005	0.0135761	0.292593
SM C18:1 [Biocrates]	creatinine [Metabolon]	99	0.000223599	1.45135	0.00868105	0.131637	0.000743971	0.0195966	0.279589
C14:2 [Biocrates]	homocitrulline [Metabolon]	85	0.000226452	1.36248	0.008783	0.151941	0.000369037	0.0125474	0.319126
PC ae C40:1 (alt) [Biocrates]	Isoleucine [Chenomx]	100	0.000226933	17.6308	0.00879873	0.130132	0.000145031	0.00683453	0.31334
urate [Metabolon]	homocitrulline [Metabolon]	85	0.00022744	1.35656	0.00881469	0.151857	0.000197057	0.00838346	0.333595
PC aa C34:4 [Biocrates]	lactate [Metabolon]	99	0.000227496	2.85322	0.00881469	0.131345	8.78508e-05	0.00495709	0.325103
heptanoate (7:0) [Metabolon]	asparagine [Metabolon]	97	0.000228486	2.29235	0.00884713	0.133855	0.000559185	0.0163494	0.289035
SM (COOH) C16:2 [Biocrates]	3-Hydroxybutyrate [Chenomx]	98	0.000228588	12.3859	0.00884813	0.132544	4.86045e-05	0.00331046	0.338484
SM (COOH) C16:2 [Biocrates]	Pentose [Biocrates]	99	0.000229748	12.3234	0.00888711	0.131179	0.000439001	0.0140541	0.291411
SM (OH,COOH) C16:2 (alt) [Biocrates]	Uronic Acid [Biocrates]	99	0.000230459	3.45314	0.00890277	0.131127	0.000161839	0.00733356	0.31269
C16 [Biocrates]	3-hydroxybutyrate (BHBA) [Metabolon]	99	0.000231306	8.09857	0.00892667	0.131065	5.6046e-05	0.00364117	0.333969
arachidonate (20:4n6) [Metabolon]	XLEUCINE [Biocrates]	99	0.000231309	23.7064	0.00892667	0.131065	0.000208915	0.00867422	0.30737
SM C14:0 [Biocrates]	2-hydroxybutyrate (AHB) [Metabolon]	99	0.000231624	5.25182	0.00893515	0.131042	0.000291864	0.010729	0.300277
C2 [Biocrates]	3-hydroxybutyrate (BHBA) [Metabolon]	99	0.000231682	8.08542	0.00893515	0.131037	0.000136213	0.00656273	0.316237
PC ae C36:2 [Biocrates]	creatinine [Metabolon]	99	0.000232038	1.39857	0.00894292	0.131011	0.000450939	0.0143022	0.290819
PC aa C40:5 [Biocrates]	2-hydroxybutyrate (AHB) [Metabolon]	99	0.000233021	52.6156	0.00897783	0.13094	0.000803901	0.0205666	0.277815
SM (COOH) C18:2 [Biocrates]	Pyroglutamate [Chenomx]	99	0.000233628	4.53817	0.00899612	0.130896	0.000474701	0.0148135	0.289685
PC ae C40:3 [Biocrates]	2-Hydroxybutyrate [Chenomx]	97	0.00023365	54.0606	0.00899612	0.133471	0.000165189	0.00745932	0.315535
PE e (COOH) C12:1 (alt) [Biocrates]	homocitrulline [Metabolon]	85	0.000234023	1.3184	0.00900449	0.151306	0.000467889	0.0146668	0.313499
phosphate [Metabolon]	gamma-glutamylisoleucine* [Metabolon]	92	0.000234144	2.84754	0.00900619	0.140339	0.000443266	0.0141633	0.302305
SM (COOH) C18:3 [Biocrates]	erythronate* [Metabolon]	97	0.000234566	7.56184	0.0090194	0.133403	0.000294332	0.0107958	0.303238
C12:1 [Biocrates]	homocitrulline [Metabolon]	85	0.000235114	1.31228	0.00903748	0.151216	0.000190169	0.00819076	0.334399
SM (COOH) C18:3 [Biocrates]	isoleucine [Metabolon]	99	0.000235585	7.52911	0.00904962	0.130755	0.000254122	0.00985619	0.303232
C14:1 [Biocrates]	3-hydroxybutyrate (BHBA) [Metabolon]	99	0.000236408	7.92378	0.00907509	0.130696	1.36292e-05	0.00136541	0.360569
SM (COOH) C16:2 [Biocrates]	ADSGEGDFXAEGGGVR* [Metabolon]	97	0.000236483	11.9724	0.00907509	0.133263	0.000270294	0.0102207	0.305079
1-stearoylglycerophosphocholine [Metabolon]	Uronic Acid [Biocrates]	98	0.00023666	3.36268	0.00907888	0.131952	0.00245683	0.0405586	0.252357
glycerophosphorylcholine (GPC) [Metabolon]	N-acetylalanine [Metabolon]	97	0.00023697	1.75921	0.00908479	0.133228	0.000859288	0.0215006	0.279174
pelargonate (9:0) [Metabolon]	ASPARTATE [Biocrates]	99	0.000237684	7.92027	0.00910016	0.130605	0.000913831	0.0222472	0.27486
arachidonate (20:4n6) [Metabolon]	linolenate [alpha or gamma; (18:3n3 or 6)] [Metabolon]	99	0.000237957	23.0441	0.00910758	0.130586	0.000416005	0.0135761	0.292593
PC aa (OH, COOH) C28:4 [Biocrates]	SERINE [Biocrates]	100	0.000238458	6.98919	0.00912076	0.129302	7.45571e-05	0.0044255	0.326686
PC ae C40:1 (alt) [Biocrates]	total DMA [Biocrates]	100	0.000239751	16.6882	0.00915714	0.129211	0.000282803	0.0105403	0.299414
PC ae C40:4 [Biocrates]	PHENYLALANINE [Biocrates]	100	0.000239803	10.0749	0.00915714	0.129208	0.000267771	0.0101744	0.300574
trans-4-hydroxyproline [Metabolon]	homocitrulline [Metabolon]	85	0.000240009	1.28552	0.0091581	0.150819	0.000696761	0.0188731	0.303853
SM (OH,COOH) C16:1 [Biocrates]	2-Hydroxybutyrate [Chenomx]	97	0.000240065	52.6162	0.0091581	0.133005	0.000234372	0.00931888	0.308139
10-undecenoate (11:1n1) [Metabolon]	2-hydroxybutyrate (AHB) [Metabolon]	99	0.00024038	51.0049	0.0091671	0.130414	0.0001402	0.00668277	0.315646
cortisone [Metabolon]	homocitrulline [Metabolon]	84	0.000240821	1.28118	0.00918092	0.152454	0.000459626	0.0145381	0.315832
C11 [Biocrates]	Uronic Acid [Biocrates]	99	0.000240965	3.3026	0.00918313	0.130373	0.000157275	0.00718276	0.313281
threonine [Metabolon]	glutamylvaline [Metabolon]	99	0.000241129	1.2168	0.00918313	0.130362	0.000515308	0.0155176	0.287864
SM C22:4 [Biocrates]	homocitrulline [Metabolon]	85	0.000241164	1.27936	0.00918313	0.150726	0.00136255	0.0282708	0.286972
PC a C18:1 (alt) [Biocrates]	Pentose [Biocrates]	99	0.000241479	39.5311	0.0091909	0.130337	0.000439001	0.0140541	0.291411
SM (OH) C20:3 [Biocrates]	3-hydroxybutyrate (BHBA) [Metabolon]	99	0.000241646	7.75202	0.00919166	0.130326	9.0488e-05	0.00502691	0.324512
undecanoate (11:0) [Metabolon]	creatinine [Metabolon]	99	0.000241985	1.34108	0.00920112	0.130302	0.000501786	0.0152768	0.288455
1-arachidonoylglycerophosphoinositol* [Metabolon]	homocitrulline [Metabolon]	85	0.000242146	1.27417	0.00920425	0.150647	0.000252249	0.0098328	0.327968
PC a C20:4 (alt) [Biocrates]	PHENYLALANINE [Biocrates]	100	0.000243016	5.93333	0.00923128	0.128985	0.000580443	0.0167309	0.283747
PC ae C40:1 (alt) [Biocrates]	4-acetamidobutanoate [Metabolon]	93	0.000243324	16.4432	0.00923995	0.138215	0.000299045	0.0109421	0.309476
PC a C20:4 (alt) [Biocrates]	METHIONINE [Biocrates]	100	0.000243633	5.91831	0.00924867	0.128942	0.000660643	0.0182827	0.280845
2-stearoylglycerophosphocholine* [Metabolon]	erythronate* [Metabolon]	97	0.000244042	16.0067	0.00926115	0.132722	0.00102661	0.0238769	0.275001
glycerophosphorylcholine (GPC) [Metabolon]	Proline [Chenomx]	98	0.000244265	1.70667	0.00926659	0.131412	0.000277146	0.0103784	0.302949
SM (COOH) C18:3 [Biocrates]	erythritol [Metabolon]	99	0.000245241	7.23268	0.00929754	0.130076	0.000261283	0.00999052	0.302641
PC ae C32:8 (alt) [Biocrates]	creatinine [Metabolon]	99	0.000245369	1.32258	0.00929879	0.130067	0.000227277	0.00914763	0.305597
C5-DC [Biocrates]	homocitrulline [Metabolon]	85	0.000245434	1.2571	0.00929879	0.150387	0.000344607	0.0119226	0.320733
arachidonate (20:4n6) [Metabolon]	ALANINE [Biocrates]	99	0.000245782	22.3104	0.00930895	0.130039	0.000166528	0.00748473	0.312099
1-stearoylglycerophosphoinositol [Metabolon]	erythronate* [Metabolon]	97	0.000246144	15.87	0.00931659	0.132574	6.70103e-05	0.00412308	0.33393
PC ae C36:2 [Biocrates]	3-hydroxybutyrate (BHBA) [Metabolon]	99	0.000246282	7.60611	0.00931876	0.130004	4.96239e-05	0.00334848	0.336334
glycerol [Metabolon]	erythritol [Metabolon]	99	0.000247527	19.9129	0.00935976	0.129919	8.27928e-05	0.00475872	0.326285
C0 [Biocrates]	homocitrulline [Metabolon]	85	0.000248671	1.24074	0.00939334	0.150134	0.000219154	0.0089623	0.331183
SM (OH,COOH) C18:1 [Biocrates]	3-hydroxybutyrate (BHBA) [Metabolon]	99	0.000248747	7.53074	0.00939334	0.129836	0.000176293	0.00777912	0.310917
PC ae C38:2 [Biocrates]	KYNURENINE [Biocrates]	100	0.000248889	2.02349	0.00939334	0.128584	0.000153489	0.00705985	0.312179
SM C14:0 [Biocrates]	serine [Metabolon]	99	0.000249186	4.88168	0.0094011	0.129806	0.000268634	0.0101744	0.30205
C12:1 [Biocrates]	3-hydroxybutyrate (BHBA) [Metabolon]	99	0.000250065	7.49105	0.00943117	0.129747	2.66908e-05	0.00216437	0.348156
PC a C20:4 (alt) [Biocrates]	PROLINE [Biocrates]	100	0.000250408	5.75818	0.00944107	0.128482	0.000810674	0.0206926	0.276203
PC e C32:2 (alt) [Biocrates]	3-hydroxybutyrate (BHBA) [Metabolon]	99	0.000250683	7.47258	0.00944673	0.129705	5.6046e-05	0.00364117	0.333969
SM (COOH) C18:1 [Biocrates]	erythronate* [Metabolon]	97	0.000250721	15.5803	0.00944673	0.132257	0.000262699	0.0100314	0.305693
SM C16:0 [Biocrates]	glutamylvaline [Metabolon]	99	0.000250886	1.16948	0.00944795	0.129691	0.000316966	0.011343	0.298504
PI aa C38:4 (alt) [Biocrates]	gamma-glutamylisoleucine* [Metabolon]	92	0.000250916	2.6572	0.00944795	0.139091	0.000795684	0.0204623	0.288657
SM (COOH) C18:3 [Biocrates]	serine [Metabolon]	99	0.000251331	7.05741	0.0094591	0.129661	0.000373349	0.0125908	0.294957
SM C22:2 [Biocrates]	glutamate [Metabolon]	99	0.000251481	13.0987	0.0094591	0.129651	0.000394138	0.0130905	0.293775
SM (COOH) C16:2 [Biocrates]	gamma-glutamylisoleucine* [Metabolon]	92	0.000251701	2.64892	0.0094591	0.139035	0.000631457	0.0176857	0.294116
PC ae C36:3 [Biocrates]	PHENYLALANINE [Biocrates]	100	0.000251895	9.59126	0.00946027	0.128383	0.000496184	0.0152461	0.287228
SM C14:0 [Biocrates]	gamma-glutamylleucine [Metabolon]	99	0.000252538	4.81689	0.00947674	0.12958	0.000783444	0.0202416	0.278406
PC ae C40:4 [Biocrates]	METHIONINE [Biocrates]	100	0.000253268	39.1302	0.00949344	0.128292	0.000522913	0.0157059	0.286068
PC ae C40:1 (alt) [Biocrates]	3-Hydroxybutyrate [Chenomx]	98	0.00025415	15.7427	0.0095203	0.130735	0.000386643	0.0129302	0.295722
PC ae C36:3 [Biocrates]	2-Hydroxybutyrate [Chenomx]	97	0.000255248	19.4965	0.00954914	0.131949	0.000138297	0.00664937	0.319232
SM (OH) C22:1 [Biocrates]	3-hydroxybutyrate (BHBA) [Metabolon]	99	0.000255433	7.33363	0.00955134	0.129387	0.000104834	0.00555046	0.321556
dimethylarginine [Metabolon]	gamma-glutamylisoleucine* [Metabolon]	92	0.000255471	2.60983	0.00955134	0.138767	0.000370198	0.0125626	0.306399
SM C14:0 [Biocrates]	margarate (17:0) [Metabolon]	99	0.00025573	4.75676	0.00955797	0.129368	0.000300017	0.0109421	0.299686
PC ae C36:5 (alt) [Biocrates]	ADSGEGDFXAEGGGVR* [Metabolon]	97	0.0002564	31.0268	0.00957376	0.131871	0.000311455	0.0112149	0.30201
SM (COOH) C16:1 [Biocrates]	creatinine [Metabolon]	99	0.000256596	1.26472	0.00957768	0.12931	0.000653226	0.0181293	0.282544
SM (COOH) C16:2 [Biocrates]	(Iso)leucine [Chenomx]	100	0.000256719	11.0287	0.00957768	0.128065	0.000233403	0.00931097	0.303475
1-eicosatrienoylglycerophosphocholine* [Metabolon]	2-methylbutyroylcarnitine [Metabolon]	87	0.000256753	23.5014	0.00957768	0.14625	0.0010366	0.0239628	0.290478
SM (OH,COOH) C16:0 [Biocrates]	3-hydroxybutyrate (BHBA) [Metabolon]	99	0.000257242	7.28206	0.00959284	0.129268	0.000268634	0.0101744	0.30205
SM (COOH) C18:2 [Biocrates]	Leucine [Chenomx]	100	0.000257504	4.11739	0.00959953	0.128014	0.000260539	0.00999052	0.301154
acetylphosphate [Metabolon]	Uronic Acid [Biocrates]	98	0.000257842	3.08642	0.00960907	0.130489	0.000467989	0.0146668	0.291506
SM C14:0 [Biocrates]	alanine [Metabolon]	99	0.000258063	4.71376	0.00961423	0.129214	0.000619898	0.0174545	0.283726
PC aa C40:5 [Biocrates]	Uronic Acid [Biocrates]	99	0.000259028	3.0723	0.00964426	0.129151	9.88554e-05	0.00533112	0.322739
SM (OH,COOH) C18:2 [Biocrates]	Isoleucine [Chenomx]	100	0.000259036	29.932	0.00964426	0.127914	0.000239927	0.00947701	0.302895
glycerol [Metabolon]	Isoleucine [Chenomx]	99	0.000259268	20.8916	0.00964982	0.129135	0.000724935	0.0192766	0.28018
caprylate (8:0) [Metabolon]	glutamylvaline [Metabolon]	99	0.000259772	1.12948	0.00966239	0.129102	0.000653226	0.0181293	0.282544
SM C26:3 [Biocrates]	ADSGEGDFXAEGGGVR* [Metabolon]	97	0.000260034	30.5933	0.00966566	0.131629	0.000499549	0.0152768	0.291575
heptanoate (7:0) [Metabolon]	serine [Metabolon]	99	0.000260124	2.01353	0.00966566	0.129079	0.000344079	0.0119079	0.29673
SM C14:0 [Biocrates]	ADSGEGDFXAEGGGVR* [Metabolon]	97	0.000260193	4.67518	0.00966566	0.131618	0.000151382	0.00703112	0.317356
PI aa C36:4 (alt) [Biocrates]	PE aa C34:2 [Biocrates]	100	0.000260583	211.9	0.00967708	0.127814	0.000233403	0.00931097	0.303475
heptanoate (7:0) [Metabolon]	Valine [Chenomx]	99	0.000261568	2.00242	0.00971055	0.128986	0.000688213	0.0187464	0.281362
PC aa (OH, COOH) C28:4 [Biocrates]	gamma-glutamylleucine [Metabolon]	99	0.000261806	6.36589	0.00971627	0.12897	0.000283919	0.0105403	0.300868
PC ae C36:2 [Biocrates]	glutamylvaline [Metabolon]	99	0.000263327	1.11423	0.00976336	0.128872	0.000488596	0.0150767	0.289046
PC ae C34:0 (alt) [Biocrates]	homocitrulline [Metabolon]	85	0.000263754	1.16978	0.00977296	0.148996	0.000846796	0.0212567	0.29903
caproate (6:0) [Metabolon]	PE aa C34:2 [Biocrates]	99	0.000264764	5.70924	0.00980266	0.12878	0.000824854	0.0209229	0.277224
SM C18:1 [Biocrates]	KYNURENINE [Biocrates]	100	0.000264809	1.90184	0.00980266	0.127545	0.00196263	0.0351952	0.255314
PC a C20:4 (alt) [Biocrates]	total DMA [Biocrates]	100	0.000265174	5.43755	0.00980889	0.127522	0.000351199	0.0121002	0.294771
PC ae C36:3 [Biocrates]	N-acetylalanine [Metabolon]	98	0.000265564	18.7391	0.0098181	0.129985	0.000140776	0.00670196	0.3172
PC aa C34:4 [Biocrates]	phenylalanine [Metabolon]	99	0.000266004	2.44017	0.00983124	0.128701	0.000124882	0.00621001	0.31801
caproate (6:0) [Metabolon]	C5 [Biocrates]	99	0.000266251	5.67736	0.00983723	0.128685	0.000724935	0.0192766	0.28018
2-stearoylglycerophosphocholine* [Metabolon]	total DMA [Biocrates]	99	0.000266446	36.269	0.0098413	0.128673	0.000961581	0.0229999	0.273678
caproate (6:0) [Metabolon]	PE aa C38:6 [Biocrates]	99	0.00026693	5.66292	0.00985291	0.128642	0.000220994	0.00897205	0.306188
SM (COOH) C16:2 [Biocrates]	serine [Metabolon]	99	0.000267578	10.5811	0.00987055	0.128601	0.000261283	0.00999052	0.302641
Acetate [Chenomx]	3-Hydroxybutyrate [Chenomx]	98	0.00026788	41.4778	0.0098728	0.129837	0.000332185	0.0117039	0.299097
SM C14:0 [Biocrates]	Lactate [Chenomx]	100	0.000267992	4.53912	0.0098728	0.127344	0.000423445	0.0137483	0.29071
dimethylarginine [Metabolon]	creatinine [Metabolon]	99	0.000268027	1.21078	0.0098728	0.128573	0.00143538	0.0291057	0.26422
glycerol [Metabolon]	2-Hydroxybutyrate [Chenomx]	96	0.00026811	20.2026	0.0098728	0.132406	0.000736494	0.0195145	0.284247
cholesterol [Metabolon]	erythronate* [Metabolon]	97	0.000268117	14.5694	0.0098728	0.131101	0.000311455	0.0112149	0.30201
PC aa C34:4 [Biocrates]	HNAc-H4 [Biocrates]	99	0.000268149	2.42066	0.0098728	0.128565	9.59883e-05	0.00522257	0.32333
SM (COOH) C16:2 [Biocrates]	SERINE [Biocrates]	100	0.000269357	10.5112	0.00991101	0.127259	0.000208936	0.00867422	0.305796
SM C18:1 [Biocrates]	Uronic Acid [Biocrates]	99	0.000269544	2.95242	0.00991226	0.128477	0.000824854	0.0209229	0.277224
PC ae C40:1 (alt) [Biocrates]	ALANINE [Biocrates]	100	0.000269562	14.8427	0.00991226	0.127246	0.000246621	0.00966628	0.302315
PC a C20:4 (alt) [Biocrates]	asparagine [Metabolon]	97	0.00026967	5.34689	0.0099131	0.131002	0.000905865	0.0221891	0.277942
SM (OH,COOH) C24:1 [Biocrates]	2-Hydroxybutyrate [Chenomx]	97	0.000269771	46.8223	0.00991368	0.130995	0.00037988	0.0127814	0.297663
SM (OH,COOH) C20:4 [Biocrates]	Uronic Acid [Biocrates]	99	0.000270075	2.94663	0.00991753	0.128444	0.000104834	0.00555046	0.321556
SM (OH,COOH) C20:3 [Biocrates]	3-hydroxybutyrate (BHBA) [Metabolon]	99	0.000270916	6.91451	0.00994316	0.128391	6.71728e-05	0.00412308	0.330423
PC ae C38:6 [Biocrates]	2-Hydroxybutyrate [Chenomx]	97	0.000272066	42.9999	0.00998222	0.130849	8.79788e-05	0.00495709	0.328477
beta-hydroxyisovalerate [Metabolon]	PE aa C40:6 [Biocrates]	60	0.000272494	89.3176	0.00998552	0.205783	0.00104587	0.0241172	0.351327
beta-hydroxyisovalerate [Metabolon]	PE aa C38:6 [Biocrates]	60	0.000273133	89.1086	0.0100056	0.205722	0.000375318	0.0126498	0.381227
5-dodecenoate (12:1n7) [Metabolon]	3-hydroxybutyrate (BHBA) [Metabolon]	99	0.000274874	6.81494	0.0100567	0.128146	7.34909e-05	0.00436891	0.32865
PC aa C38:4 [Biocrates]	glutamylvaline [Metabolon]	99	0.000275859	1.06361	0.0100864	0.128085	0.000572863	0.0166015	0.2855
PC ae C34:2 [Biocrates]	glutamylvaline [Metabolon]	99	0.000276287	1.06196	0.0100937	0.128059	0.000197458	0.00838346	0.308552
PC aa C34:4 [Biocrates]	pipecolate [Metabolon]	99	0.000276291	2.34932	0.0100937	0.128059	0.000325774	0.0115338	0.297913
SM (COOH) C18:1 [Biocrates]	METHIONINE [Biocrates]	100	0.000276322	14.9535	0.0100937	0.126831	0.000732096	0.0194159	0.278524
gamma-glutamylglutamine [Metabolon]	Isoleucine [Chenomx]	94	0.000276818	28.0092	0.0101087	0.134529	0.000150283	0.00699406	0.322641
PC aa C34:4 [Biocrates]	Proline [Chenomx]	100	0.000277018	2.34316	0.0101096	0.126788	0.000423445	0.0137483	0.29071
PC aa C34:4 [Biocrates]	Pyroglutamate [Chenomx]	99	0.000277717	2.33726	0.0101298	0.127971	0.000382417	0.0128333	0.294434
PC ae C38:5 [Biocrates]	erythritol [Metabolon]	99	0.000277745	17.7464	0.0101298	0.12797	0.000268634	0.0101744	0.30205
PC ae C34:2 [Biocrates]	gamma-glutamylisoleucine* [Metabolon]	92	0.000277929	2.39894	0.0101322	0.137246	0.000578457	0.0167276	0.296163
1-linoleoylglycerophosphocholine [Metabolon]	homocitrulline [Metabolon]	85	0.000277985	1.1099	0.0101322	0.147979	0.00102634	0.0238769	0.294207
PC a C18:1 (alt) [Biocrates]	erythronate* [Metabolon]	97	0.000278521	14.0252	0.0101485	0.130445	0.000221169	0.00897205	0.309376
PC aa C34:4 [Biocrates]	serine [Metabolon]	99	0.000279508	2.32228	0.0101693	0.127863	0.000261283	0.00999052	0.302641
PC ae C34:1 (alt) [Biocrates]	Uronic Acid [Biocrates]	99	0.000279703	2.8452	0.0101693	0.127851	0.000214875	0.0088161	0.306779
PC ae C40:4 [Biocrates]	2-hydroxybutyrate (AHB) [Metabolon]	99	0.000279924	35.4041	0.0101741	0.127837	0.000404934	0.0133424	0.293184
PC aa C34:4 [Biocrates]	4-methyl-2-oxopentanoate [Metabolon]	99	0.000280068	2.31764	0.0101762	0.127829	0.000191954	0.00822491	0.309143
PC aa C34:4 [Biocrates]	palmitate (16:0) [Metabolon]	99	0.000280462	2.31439	0.0101873	0.127805	0.000463179	0.0145553	0.290228
2-stearoylglycerophosphocholine* [Metabolon]	linoleamide (18:2n6) [Metabolon]	98	0.000281158	34.3711	0.0102062	0.12901	0.000501053	0.0152768	0.289986
1-arachidonoylglycerophosphoinositol* [Metabolon]	3-hydroxybutyrate (BHBA) [Metabolon]	99	0.00028335	6.61107	0.0102794	0.127631	0.000203111	0.00853399	0.307961
PC aa C36:0 (alt) [Biocrates]	2-Hydroxybutyrate [Chenomx]	97	0.000284105	44.4599	0.0103003	0.130102	0.000138297	0.00664937	0.319232
SM (COOH) C18:1 [Biocrates]	PHENYLALANINE [Biocrates]	100	0.000284698	8.48614	0.0103186	0.126329	0.000282803	0.0105403	0.299414
SM (COOH) C18:1 [Biocrates]	ALANINE [Biocrates]	100	0.000285208	14.4876	0.0103306	0.126299	0.000290612	0.0107237	0.298833
PC ae C38:0 (alt) [Biocrates]	2-hydroxybutyrate (AHB) [Metabolon]	99	0.000285438	42.9535	0.0103357	0.127507	0.000653226	0.0181293	0.282544
SM (COOH) C18:1 [Biocrates]	ASPARTATE [Biocrates]	100	0.000285963	14.4494	0.0103503	0.126255	0.000275191	0.0103488	0.299994
glycerophosphorylcholine (GPC) [Metabolon]	Pyroglutamate [Chenomx]	97	0.000286018	1.45753	0.0103503	0.129987	0.00140724	0.0288303	0.267465
PC aa C34:4 [Biocrates]	3-Hydroxybutyrate [Chenomx]	98	0.000286517	2.26548	0.0103651	0.128688	0.000191676	0.00822491	0.310779
SM (COOH) C18:3 [Biocrates]	leucine [Metabolon]	99	0.000287085	6.17847	0.0103805	0.12741	0.000291864	0.010729	0.300277
caproate (6:0) [Metabolon]	2-hydroxypalmitate [Metabolon]	99	0.000287122	5.26467	0.0103805	0.127407	0.00120643	0.0261848	0.268358
PC ae C36:5 (alt) [Biocrates]	KYNURENINE [Biocrates]	100	0.000287941	1.74906	0.0104019	0.126139	0.000660643	0.0182827	0.280845
PC ae C32:1 (alt) [Biocrates]	homocitrulline [Metabolon]	85	0.00028798	1.07138	0.0104019	0.147295	0.00079374	0.0204214	0.300637
arachidonate (20:4n6) [Metabolon]	2-methylbutyroylcarnitine [Metabolon]	87	0.000288211	19.026	0.0104069	0.144059	0.000136729	0.00658489	0.337729
gamma-glutamylglutamine [Metabolon]	gamma-glutamylphenylalanine [Metabolon]	93	0.00028872	29.3189	0.0104177	0.135156	0.000155153	0.00712787	0.323729
glycerophosphorylcholine (GPC) [Metabolon]	mannitol [Metabolon]	88	0.000288739	1.4438	0.0104177	0.142466	0.000267721	0.0101744	0.320855
SM C28:4 [Biocrates]	erythritol [Metabolon]	99	0.000289042	17.0528	0.010424	0.127294	0.000890789	0.0219391	0.275451
PC ae C34:2 [Biocrates]	creatinine [Metabolon]	99	0.000289331	1.12162	0.0104248	0.127277	0.00158356	0.0309452	0.261856
SM (OH,COOH) C16:2 (alt) [Biocrates]	2-Hydroxybutyrate [Chenomx]	97	0.000289334	43.6564	0.0104248	0.129788	0.000270559	0.010224	0.305058
SM (OH) C26:0 [Biocrates]	gamma-glutamylisoleucine* [Metabolon]	92	0.000289843	2.30033	0.0104367	0.136487	0.000120092	0.00607851	0.330966
PC ae C34:2 [Biocrates]	KYNURENINE [Biocrates]	100	0.000290137	1.73582	0.0104422	0.126012	0.000351199	0.0121002	0.294771
cholesterol [Metabolon]	PHENYLALANINE [Biocrates]	99	0.000290177	8.32591	0.0104422	0.127228	0.000404934	0.0133424	0.293184
glycerophosphorylcholine (GPC) [Metabolon]	glutamine [Metabolon]	98	0.000290575	1.43467	0.0104525	0.128447	0.000662918	0.0183238	0.283676
glycerophosphorylcholine (GPC) [Metabolon]	2-Hydroxybutyrate [Chenomx]	96	0.000290983	1.43266	0.0104615	0.130982	0.000435864	0.0140349	0.296183
SM (OH,COOH) C24:1 [Biocrates]	creatinine [Metabolon]	99	0.000291079	1.11489	0.0104617	0.127175	0.000124882	0.00621001	0.31801
SM (COOH) C18:2 [Biocrates]	ADpSGEGDFXAEGGGVR* [Metabolon]	98	0.000292417	3.62579	0.0104968	0.128339	0.0001938	0.0082857	0.310548
SM (OH,COOH) C24:1 [Biocrates]	Uronic Acid [Biocrates]	99	0.000293058	2.71554	0.0105166	0.127061	0.000240348	0.00947701	0.304415
uridine [Metabolon]	ADSGEGDFXAEGGGVR* [Metabolon]	97	0.000293286	27.1247	0.0105215	0.129554	2.27714e-05	0.0019457	0.3548
PC ae C38:4 [Biocrates]	2-hydroxybutyrate (AHB) [Metabolon]	99	0.000293554	40.1593	0.0105263	0.127032	0.000404934	0.0133424	0.293184
caproate (6:0) [Metabolon]	alanine [Metabolon]	99	0.000294273	5.13674	0.0105455	0.126991	0.000501786	0.0152768	0.288455
glycerophosphorylcholine (GPC) [Metabolon]	2-methylbutyroylcarnitine [Metabolon]	86	0.000295827	1.4092	0.0105915	0.145151	0.000939728	0.0226733	0.294658
PC ae C40:3 [Biocrates]	erythronate* [Metabolon]	97	0.000296276	13.1846	0.0106042	0.129379	0.000208755	0.00867422	0.310604
SM C14:0 [Biocrates]	gamma-glutamylmethionine* [Metabolon]	93	0.000296802	4.09852	0.0106198	0.134661	0.000895148	0.0220231	0.284266
PC ae C38:5 [Biocrates]	ADSGEGDFXAEGGGVR* [Metabolon]	97	0.000297008	26.7848	0.010623	0.129336	0.000126713	0.00628488	0.321039
caproate (6:0) [Metabolon]	PE aa C38:4 [Biocrates]	99	0.000297698	5.07765	0.0106354	0.126794	0.000101803	0.00543959	0.322148
PC a C20:4 (alt) [Biocrates]	N-acetylalanine [Metabolon]	98	0.000297698	4.84349	0.0106354	0.128033	0.000487648	0.0150767	0.29059
SM C22:4 [Biocrates]	3-hydroxybutyrate (BHBA) [Metabolon]	99	0.000298103	6.2839	0.0106466	0.126771	0.000111152	0.00577187	0.320374
PC aa C32:2 [Biocrates]	2-Hydroxybutyrate [Chenomx]	97	0.000298748	42.2808	0.0106652	0.129235	0.000142472	0.00677718	0.318616
PC aa C38:5 [Biocrates]	3-hydroxybutyrate (BHBA) [Metabolon]	99	0.000298806	6.26911	0.0106652	0.126731	0.000233727	0.00931097	0.305006
SM C28:3 [Biocrates]	Uronic Acid [Biocrates]	99	0.000299026	2.66134	0.0106687	0.126719	0.000363343	0.0123682	0.295548
PC aa C38:1 (alt) [Biocrates]	homocitrulline [Metabolon]	85	0.000299162	1.03133	0.0106687	0.146557	0.000696761	0.0188731	0.303853
SM (COOH) C18:3 [Biocrates]	Pentose [Biocrates]	99	0.000299179	5.92871	0.0106687	0.12671	0.000197458	0.00838346	0.308552
pelargonate (9:0) [Metabolon]	METHIONINE [Biocrates]	99	0.000299598	6.2835	0.0106771	0.126687	0.00154525	0.0304527	0.262447
PC a C20:4 (alt) [Biocrates]	gamma-glutamylphenylalanine [Metabolon]	98	0.000301071	4.78923	0.0107239	0.12784	0.000254727	0.0098665	0.304756
SM (OH,COOH) C20:3 [Biocrates]	Uronic Acid [Biocrates]	99	0.000301096	2.64304	0.0107239	0.126602	0.000261283	0.00999052	0.302641
caproate (6:0) [Metabolon]	total DMA [Biocrates]	99	0.00030145	5.01444	0.0107332	0.126582	0.000986313	0.0232989	0.273087
PC aa C34:4 [Biocrates]	PUTRESCINE [Biocrates]	100	0.000301674	2.15165	0.0107373	0.125357	0.000496184	0.0152461	0.287228
PC ae C38:3 [Biocrates]	erythronate* [Metabolon]	97	0.000302194	12.9264	0.0107498	0.129037	0.000348535	0.0120263	0.299555
SM (OH) C28:1 [Biocrates]	3-hydroxybutyrate (BHBA) [Metabolon]	99	0.000302656	6.18936	0.0107629	0.126514	0.000191954	0.00822491	0.309143
caprate (10:0) [Metabolon]	3-hydroxybutyrate (BHBA) [Metabolon]	99	0.000302781	6.18681	0.0107641	0.126507	0.000171345	0.00763329	0.311508
5-dodecenoate (12:1n7) [Metabolon]	homocitrulline [Metabolon]	85	0.000303326	1.01718	0.0107767	0.14629	0.000553067	0.0162811	0.30948
SM (COOH) C16:2 [Biocrates]	METHIONINE [Biocrates]	100	0.000303823	9.31882	0.010778	0.125237	0.000580443	0.0167309	0.283747
PC ae C40:1 (alt) [Biocrates]	Alanine [Chenomx]	100	0.000304462	13.1413	0.0107961	0.125202	0.00045847	0.0145055	0.288969
SM (COOH) C16:0 [Biocrates]	gamma-glutamylisoleucine* [Metabolon]	92	0.000304517	2.18948	0.0107961	0.135594	0.000381537	0.012818	0.305717
oleamide [Metabolon]	homocitrulline [Metabolon]	85	0.000304733	1.01248	0.0107974	0.1462	0.00087454	0.0216938	0.298226
SM C14:0 [Biocrates]	phenol sulfate [Metabolon]	99	0.00030474	3.99175	0.0107974	0.126398	0.000913831	0.0222472	0.27486
SM (COOH) C18:2 [Biocrates]	4-acetamidobutanoate [Metabolon]	93	0.000304839	3.47804	0.0107976	0.134183	0.000417299	0.0136145	0.30201
2-stearoylglycerophosphocholine* [Metabolon]	phenol sulfate [Metabolon]	99	0.00030534	31.6491	0.0108087	0.126365	0.000214875	0.0088161	0.306779
CITRATE [Biocrates]	erythronate* [Metabolon]	97	0.00030572	12.7774	0.0108108	0.128837	0.000542159	0.0160671	0.289733
2-stearoylglycerophosphocholine* [Metabolon]	2-hydroxybutyrate (AHB) [Metabolon]	99	0.00030572	31.6097	0.0108108	0.126344	0.000588159	0.0168862	0.284908
SM (COOH) C18:1 [Biocrates]	Isoleucine [Chenomx]	100	0.00030577	13.5133	0.0108108	0.12513	0.000370567	0.0125626	0.293611
SM C22:2 [Biocrates]	N-acetylalanine [Metabolon]	98	0.000306126	10.7605	0.0108168	0.127556	0.00032275	0.0115075	0.299662
SM C14:0 [Biocrates]	PROLINE [Biocrates]	100	0.000306523	3.96854	0.0108261	0.125089	0.000810674	0.0206926	0.276203
glycerol [Metabolon]	ADSGEGDFXAEGGGVR* [Metabolon]	97	0.000306675	17.6621	0.0108261	0.128783	0.000180522	0.00791317	0.313673
arachidonate (20:4n6) [Metabolon]	2-hydroxypalmitate [Metabolon]	99	0.00030722	17.8488	0.0108333	0.126261	0.00183239	0.0337653	0.258309
PC e C32:2 (alt) [Biocrates]	Uronic Acid [Biocrates]	99	0.000307281	2.58984	0.0108333	0.126257	0.000543376	0.0160671	0.286682
1-eicosatrienoylglycerophosphocholine* [Metabolon]	PE aa C34:2 [Biocrates]	99	0.000307805	79.0601	0.0108458	0.126228	0.00244097	0.0403656	0.251216
PC ae C36:3 [Biocrates]	Isoleucine [Chenomx]	100	0.000308309	16.141	0.0108576	0.124991	0.000315269	0.0113206	0.297093
PC ae C36:3 [Biocrates]	Pentose [Biocrates]	99	0.000309359	16.0863	0.0108843	0.126143	0.000261283	0.00999052	0.302641
PC aa C36:0 (alt) [Biocrates]	gamma-glutamylisoleucine* [Metabolon]	92	0.000309396	2.15496	0.0108843	0.135307	0.000248741	0.00970909	0.315271
PC aa C34:4 [Biocrates]	asparagine [Metabolon]	97	0.000311827	2.08159	0.0109566	0.128496	0.000303211	0.0110274	0.302593
PC ae C36:3 [Biocrates]	SERINE [Biocrates]	100	0.000311946	15.9529	0.0109574	0.124794	0.000550979	0.0162341	0.284907
SM C22:1 [Biocrates]	Uronic Acid [Biocrates]	99	0.000312236	2.54874	0.0109643	0.125986	0.000724935	0.0192766	0.28018
SM (COOH) C18:3 [Biocrates]	gamma-glutamylleucine [Metabolon]	99	0.00031278	5.67091	0.0109735	0.125957	0.000363343	0.0123682	0.295548
dimethylarginine [Metabolon]	erythronate* [Metabolon]	97	0.000312956	12.4819	0.0109753	0.128433	0.000270294	0.0102207	0.305079
gamma-glutamylglutamine [Metabolon]	erythritol [Metabolon]	94	0.00031302	15.7465	0.0109753	0.132348	1.77556e-05	0.00163888	0.365266
SM C28:4 [Biocrates]	erythronate* [Metabolon]	97	0.000313225	12.4712	0.0109791	0.128418	0.000262699	0.0100314	0.305693
heptanoate (7:0) [Metabolon]	2-hydroxystearate [Metabolon]	99	0.000313763	1.66931	0.010988	0.125903	0.00330481	0.0486557	0.243532
arachidonate (20:4n6) [Metabolon]	palmitate (16:0) [Metabolon]	99	0.000315254	17.3939	0.0110303	0.125823	0.000488596	0.0150767	0.289046
SM C14:0 [Biocrates]	pseudouridine [Metabolon]	99	0.000315552	3.85498	0.0110341	0.125807	0.000572863	0.0166015	0.2855
C18:1 [Biocrates]	3-hydroxybutyrate (BHBA) [Metabolon]	99	0.000315763	5.93245	0.0110381	0.125796	9.31998e-05	0.00512365	0.323921
PC aa (OH, COOH) C28:4 [Biocrates]	3-Hydroxybutyrate [Chenomx]	98	0.000316019	5.27382	0.0110438	0.127011	0.000318665	0.0113933	0.299938
gamma-glutamylglutamine [Metabolon]	3-methyl-2-oxovalerate [Metabolon]	94	0.000316603	26.7368	0.0110542	0.132146	0.000589945	0.0169291	0.292475
3-phenylpropionate (hydrocinnamate) [Metabolon]	gamma-glutamylisoleucine* [Metabolon]	74	0.000317515	2.09985	0.0110734	0.165809	0.00103487	0.0239628	0.315644
heptanoate (7:0) [Metabolon]	kynurenine [Metabolon]	99	0.000317534	1.64949	0.0110734	0.125701	0.00174571	0.0327602	0.259491
SM (OH,COOH) C18:1 [Biocrates]	Uronic Acid [Biocrates]	99	0.000319864	2.48797	0.0111446	0.125577	0.000203111	0.00853399	0.307961
2-stearoylglycerophosphocholine* [Metabolon]	2-Hydroxybutyrate [Chenomx]	96	0.000320468	30.155	0.0111589	0.1293	0.000183175	0.00797674	0.315028
PE e (COOH) C12:1 (alt) [Biocrates]	KYNURENINE [Biocrates]	100	0.000321218	1.56786	0.0111765	0.124302	0.00109583	0.02471	0.26924
PC ae C36:3 [Biocrates]	ADSGEGDFXAEGGGVR* [Metabolon]	97	0.000321317	15.4876	0.0111765	0.127978	0.000557099	0.0163406	0.289119
heptanoate (7:0) [Metabolon]	lactate [Metabolon]	99	0.000321357	1.62986	0.0111765	0.125498	0.000619898	0.0174545	0.283726
SM (OH) C22:2 [Biocrates]	3-hydroxybutyrate (BHBA) [Metabolon]	99	0.00032168	5.82333	0.011181	0.125481	0.000334809	0.0117039	0.297322
SM C18:0 (alt) [Biocrates]	KYNURENINE [Biocrates]	100	0.000322552	1.56138	0.0112013	0.124232	0.000967288	0.0230841	0.272141
SM (OH,COOH) C24:0 [Biocrates]	3-hydroxybutyrate (BHBA) [Metabolon]	99	0.000322554	5.80755	0.0112013	0.125435	0.000475729	0.0148135	0.289637
SM C14:0 [Biocrates]	4-acetamidobutanoate [Metabolon]	93	0.000323773	3.7571	0.011237	0.133103	0.00051394	0.0155176	0.297259
SM (COOH) C16:2 [Biocrates]	Alanine [Chenomx]	100	0.000324332	8.72956	0.011253	0.124139	0.000919898	0.0223562	0.273302
pelargonate (9:0) [Metabolon]	2-methylbutyroylcarnitine [Metabolon]	87	0.000327375	5.75036	0.0113351	0.141639	0.00045176	0.0143244	0.310618
2-stearoylglycerophosphocholine* [Metabolon]	gamma-glutamylisoleucine* [Metabolon]	92	0.00032743	2.03626	0.0113351	0.134282	0.000891914	0.0219529	0.285927
caprylate (8:0) [Metabolon]	Uronic Acid [Biocrates]	98	0.000329228	2.4172	0.0113876	0.126311	5.84782e-05	0.00375641	0.33487
cysteine [Metabolon]	kynurenine [Metabolon]	95	0.000330416	16.7689	0.0114149	0.130064	0.000273884	0.0103362	0.308053
arachidonate (20:4n6) [Metabolon]	linoleate (18:2n6) [Metabolon]	99	0.000330445	16.5943	0.0114149	0.125025	0.000214875	0.0088161	0.306779
1-stearoylglycerophosphocholine [Metabolon]	linoleamide (18:2n6) [Metabolon]	98	0.000330833	55.8247	0.0114218	0.126227	0.00128681	0.027277	0.268214
PC ae C40:4 [Biocrates]	Alanine [Chenomx]	100	0.000331262	29.9173	0.0114303	0.123784	0.000919898	0.0223562	0.273302
C14 [Biocrates]	Uronic Acid [Biocrates]	99	0.000331493	2.40068	0.0114349	0.124971	7.80109e-05	0.00455601	0.327467
heptanoate (7:0) [Metabolon]	C5 [Biocrates]	99	0.000331667	1.5792	0.0114375	0.124962	0.00136618	0.0282708	0.265402
caproate (6:0) [Metabolon]	Pentose [Biocrates]	98	0.000331829	4.55536	0.0114384	0.126176	5.84782e-05	0.00375641	0.33487
SM (COOH) C16:0 [Biocrates]	Uronic Acid [Biocrates]	99	0.000331892	2.3978	0.0114384	0.124951	0.000114445	0.00588496	0.319783
cholesterol [Metabolon]	(Iso)leucine [Chenomx]	99	0.000332101	26.7522	0.0114422	0.12494	0.000706352	0.0189999	0.280771
caproate (6:0) [Metabolon]	N-acetylalanine [Metabolon]	98	0.000332301	4.5489	0.0114457	0.126151	0.000474579	0.0148135	0.291195
PC ae C38:5 [Biocrates]	(Iso)leucine [Chenomx]	100	0.000333163	24.2418	0.0114643	0.123688	0.000112117	0.00580642	0.318562
1-stearoylglycerophosphocholine [Metabolon]	gamma-glutamylisoleucine* [Metabolon]	92	0.000333236	2.00079	0.0114643	0.133963	0.000417533	0.0136183	0.30367
PC ae C38:3 [Biocrates]	erythritol [Metabolon]	99	0.000333958	14.7592	0.0114824	0.124845	0.000363343	0.0123682	0.295548
SM C14:0 [Biocrates]	mannitol [Metabolon]	89	0.000334113	3.64083	0.0114843	0.138223	0.000393408	0.0130905	0.310235
SM (OH,COOH) C16:2 (alt) [Biocrates]	KYNURENINE [Biocrates]	100	0.000334261	1.50668	0.011486	0.123632	0.00136776	0.0282708	0.264018
SM C14:0 [Biocrates]	3-methyl-2-oxovalerate [Metabolon]	99	0.000334525	3.63635	0.0114917	0.124816	0.000846311	0.0212538	0.276633
PC a C20:4 (alt) [Biocrates]	serine [Metabolon]	99	0.000335879	4.2929	0.0115212	0.124748	0.000688213	0.0187464	0.281362
dehydroisoandrosterone sulfate (DHEA-S) [Metabolon]	3-hydroxybutyrate (BHBA) [Metabolon]	99	0.0003365	5.56686	0.0115254	0.124717	0.00183239	0.0337653	0.258309
arachidonate (20:4n6) [Metabolon]	isoleucine [Metabolon]	99	0.000337212	16.2613	0.0115396	0.124681	0.000334809	0.0117039	0.297322
SM (OH,COOH) C18:1 [Biocrates]	2-Hydroxybutyrate [Chenomx]	97	0.000337388	37.4385	0.0115416	0.127135	0.000151181	0.00703022	0.317384
PC ae C40:3 [Biocrates]	KYNURENINE [Biocrates]	100	0.000337468	1.49237	0.0115416	0.123472	0.000660643	0.0182827	0.280845
PC aa C34:4 [Biocrates]	C5 [Biocrates]	100	0.000337668	1.9223	0.0115431	0.123462	0.000208936	0.00867422	0.305796
SM (COOH) C18:1 [Biocrates]	ADSGEGDFXAEGGGVR* [Metabolon]	97	0.000337888	12.2288	0.0115431	0.127109	0.000286105	0.0106004	0.303851
heptanoate (7:0) [Metabolon]	total DMA [Biocrates]	99	0.000337904	1.55005	0.0115431	0.124646	0.00117662	0.0257982	0.268949
SM (COOH) C18:2 [Biocrates]	asparagine [Metabolon]	97	0.00033795	3.13728	0.0115431	0.127106	0.000108811	0.00570642	0.324163
SM (COOH) C16:1 [Biocrates]	3-hydroxybutyrate (BHBA) [Metabolon]	99	0.000338011	5.54198	0.0115431	0.124641	0.000107949	0.00566635	0.320965
SM C14:0 [Biocrates]	total DMA [Biocrates]	100	0.000338334	3.59541	0.0115475	0.123429	0.000332781	0.0117039	0.295932
PI aa C38:4 (alt) [Biocrates]	Uronic Acid [Biocrates]	99	0.000338435	2.35144	0.0115475	0.124619	0.000176293	0.00777912	0.310917
palmitoylcarnitine [Metabolon]	3-hydroxybutyrate (BHBA) [Metabolon]	99	0.000339036	5.52522	0.0115646	0.124589	0.000543376	0.0160671	0.286682
SM (COOH) C16:2 [Biocrates]	ALANINE [Biocrates]	100	0.000340463	8.31596	0.0116067	0.123323	0.000470734	0.0147131	0.288389
PC aa C38:3 [Biocrates]	gamma-glutamylisoleucine* [Metabolon]	92	0.00034047	1.95828	0.0116067	0.133574	0.000370198	0.0125626	0.306399
PC ae C34:0 (alt) [Biocrates]	3-hydroxybutyrate (BHBA) [Metabolon]	99	0.000341679	5.48249	0.0116444	0.124457	0.000101803	0.00543959	0.322148
SM (OH) C22:1 [Biocrates]	2-Hydroxybutyrate [Chenomx]	97	0.00034196	36.938	0.0116506	0.126902	0.000339526	0.0118226	0.300128
2-stearoylglycerophosphocholine* [Metabolon]	PE aa C34:2 [Biocrates]	99	0.000342074	28.2504	0.0116511	0.124438	0.000543376	0.0160671	0.286682
cysteine [Metabolon]	2-methylbutyroylcarnitine [Metabolon]	84	0.000343294	16.1398	0.0116789	0.145519	0.000255435	0.00987327	0.329671
PC aa C34:4 [Biocrates]	2-aminobutyrate [Metabolon]	99	0.000343709	1.88851	0.0116896	0.124357	0.000501786	0.0152768	0.288455
SM C18:1 [Biocrates]	ADSGEGDFXAEGGGVR* [Metabolon]	97	0.000344095	23.1195	0.0116925	0.126795	0.000900907	0.02209	0.27807
PC ae C36:4 [Biocrates]	2-Hydroxybutyrate [Chenomx]	97	0.000344954	36.6173	0.0117148	0.126751	0.000214894	0.0088161	0.309988
SM (OH) C22:1 [Biocrates]	2-hydroxybutyrate (AHB) [Metabolon]	99	0.000345105	35.527	0.0117165	0.124288	0.000724935	0.0192766	0.28018
PC aa (OH, COOH) C28:4 [Biocrates]	gamma-glutamylphenylalanine [Metabolon]	98	0.000347579	4.79496	0.0117764	0.125382	0.00100607	0.0236369	0.27404
SM C14:0 [Biocrates]	Pyroglutamate [Chenomx]	99	0.000348177	3.49376	0.0117933	0.124138	0.000825034	0.020923	0.277219
PC ae C38:3 [Biocrates]	2-hydroxybutyrate (AHB) [Metabolon]	99	0.0003489	35.1405	0.0118143	0.124102	0.000308383	0.0111423	0.299095
SM (COOH) C18:1 [Biocrates]	serine [Metabolon]	99	0.000349838	11.8111	0.011831	0.124057	0.000233727	0.00931097	0.305006
PC a C20:4 (alt) [Biocrates]	linoleamide (18:2n6) [Metabolon]	98	0.000349846	4.12152	0.011831	0.12527	0.00080943	0.0206926	0.2791
PC aa C34:4 [Biocrates]	PE a (OH) C12:1 (alt) [Biocrates]	100	0.000349902	1.85508	0.011831	0.122863	0.000332781	0.0117039	0.295932
SM (COOH) C18:2 [Biocrates]	pseudouridine [Metabolon]	99	0.000351008	3.02056	0.0118364	0.124	0.000603835	0.0171784	0.284317
caproate (6:0) [Metabolon]	PE aa C40:6 [Biocrates]	99	0.000351442	4.30114	0.0118451	0.123979	0.000688213	0.0187464	0.281362
dimethylarginine [Metabolon]	KYNURENINE [Biocrates]	99	0.000352492	1.42876	0.0118753	0.123928	0.000803901	0.0205666	0.277815
SM (OH) C26:0 [Biocrates]	2-Hydroxybutyrate [Chenomx]	97	0.000352542	35.8292	0.0118753	0.126375	0.000196945	0.00838346	0.311837
PC ae C36:3 [Biocrates]	2-methylbutyroylcarnitine [Metabolon]	87	0.00035322	14.0887	0.0118851	0.140193	0.000382927	0.0128383	0.314491
PC ae C38:4 [Biocrates]	erythritol [Metabolon]	99	0.00035362	13.9386	0.0118884	0.123874	0.000276177	0.0103488	0.301459
beta-hydroxyisovalerate [Metabolon]	glutamate [Metabolon]	60	0.000355088	68.5422	0.0119286	0.198908	0.00104587	0.0241172	0.351327
PC ae C36:5 (alt) [Biocrates]	Isoleucine [Chenomx]	100	0.00035515	21.8315	0.0119286	0.122613	0.000550979	0.0162341	0.284907
SM (COOH) C18:2 [Biocrates]	gamma-glutamylleucine [Metabolon]	99	0.000355375	2.98345	0.0119327	0.12379	0.000763471	0.019934	0.278998
caprate (10:0) [Metabolon]	Uronic Acid [Biocrates]	98	0.000355745	2.23702	0.0119382	0.124984	2.85019e-05	0.00226692	0.348723
PC ae C36:3 [Biocrates]	METHIONINE [Biocrates]	100	0.00035682	13.9466	0.0119693	0.122534	0.000770456	0.0200488	0.277364
SM (COOH) C18:1 [Biocrates]	erythritol [Metabolon]	99	0.0003569	11.5774	0.0119693	0.123717	0.00101163	0.0236374	0.272495
PC aa C36:1 (alt) [Biocrates]	3-hydroxybutyrate (BHBA) [Metabolon]	99	0.000357084	5.24596	0.0119693	0.123709	0.000203111	0.00853399	0.307961
PC ae C32:8 (alt) [Biocrates]	3-hydroxybutyrate (BHBA) [Metabolon]	99	0.000358339	5.22759	0.0120013	0.123649	9.88554e-05	0.00533112	0.322739
PC aa C36:0 (alt) [Biocrates]	Uronic Acid [Biocrates]	99	0.000358744	2.21832	0.01201	0.12363	0.000276177	0.0103488	0.301459
histidine [Metabolon]	KYNURENINE [Biocrates]	99	0.000358856	1.40342	0.01201	0.123625	0.00101163	0.0236374	0.272495
SM (COOH) C18:3 [Biocrates]	Lysine [Chenomx]	100	0.000359306	4.93659	0.0120126	0.122417	0.000580443	0.0167309	0.283747
cysteine [Metabolon]	Isoleucine [Chenomx]	95	0.000359307	15.4206	0.0120126	0.128588	0.000336241	0.0117399	0.303551
SM (COOH) C18:1 [Biocrates]	asparagine [Metabolon]	97	0.000359828	11.4832	0.0120231	0.126022	0.000262927	0.0100335	0.305674
SM C14:0 [Biocrates]	Pentose [Biocrates]	99	0.000359986	3.37916	0.0120249	0.123571	0.000515308	0.0155176	0.287864
PC ae C40:1 (alt) [Biocrates]	ASPARTATE [Biocrates]	100	0.000360549	11.097	0.0120303	0.122359	0.000176711	0.00777985	0.309278
1-stearoylglycerophosphoinositol [Metabolon]	2-hydroxypalmitate [Metabolon]	99	0.00036059	12.0162	0.0120303	0.123543	0.00244097	0.0403656	0.251216
SM (OH,COOH) C18:1 [Biocrates]	gamma-glutamylisoleucine* [Metabolon]	92	0.000360692	1.84849	0.0120303	0.132529	0.000561732	0.0164114	0.296846
cholate [Metabolon]	hyodeoxycholate [Metabolon]	70	0.000360732	76.2187	0.0120303	0.171797	0.000941982	0.022723	0.327404
cysteine [Metabolon]	alanine [Metabolon]	95	0.000361774	15.3154	0.0120538	0.128468	0.000502735	0.0152976	0.294548
PC aa C40:5 [Biocrates]	Isoleucine [Chenomx]	100	0.000362199	21.4066	0.0120642	0.122282	0.000751049	0.0197517	0.277944
SM C22:2 [Biocrates]	lactate [Metabolon]	99	0.000363095	9.0722	0.0120836	0.123425	0.000488596	0.0150767	0.289046
1-stearoylglycerophosphocholine [Metabolon]	2-Hydroxybutyrate [Chenomx]	96	0.000363509	34.7482	0.0120939	0.127102	0.00021868	0.00895237	0.311259
SM (OH,COOH) C16:0 [Biocrates]	Uronic Acid [Biocrates]	99	0.000363978	2.18642	0.0121061	0.123384	0.000515308	0.0155176	0.287864
heptanoate (7:0) [Metabolon]	MET.SULF [Biocrates]	99	0.000365668	1.43236	0.0121508	0.123305	0.000961581	0.0229999	0.273678
PC ae C36:3 [Biocrates]	ASPARTATE [Biocrates]	100	0.000366932	13.5623	0.0121764	0.122063	0.000509385	0.0154555	0.286648
SM (OH) C22:1 [Biocrates]	Uronic Acid [Biocrates]	99	0.000367848	2.16342	0.0121929	0.123204	0.000529168	0.0157958	0.287273
C12 [Biocrates]	Uronic Acid [Biocrates]	99	0.000370158	2.14992	0.0122549	0.123098	0.000176293	0.00777912	0.310917
SM (OH) C22:2 [Biocrates]	Uronic Acid [Biocrates]	99	0.000370247	2.1494	0.0122549	0.123094	0.000913831	0.0222472	0.27486
heptanoate (7:0) [Metabolon]	Lactate [Chenomx]	99	0.000370952	1.41196	0.0122748	0.123061	0.000824854	0.0209229	0.277224
PC aa (OH, COOH) C28:4 [Biocrates]	Lysine [Chenomx]	100	0.000371397	4.48745	0.0122854	0.12186	9.42385e-05	0.00517585	0.322044
PC ae C40:4 [Biocrates]	ASPARTATE [Biocrates]	100	0.000371484	26.678	0.0122854	0.121856	0.000446505	0.0142511	0.289549
1-arachidonoylglycerophosphocholine* - group 14366 [Metabolon]	3-hydroxybutyrate (BHBA) [Metabolon]	99	0.000371921	5.03668	0.0122963	0.123017	0.00109125	0.0246594	0.270722
PC aa C34:4 [Biocrates]	p-cresol sulfate* [Metabolon]	99	0.000372069	1.74456	0.0122977	0.12301	0.000214875	0.0088161	0.306779
PC ae C40:1 (alt) [Biocrates]	Pentose [Biocrates]	99	0.000372217	10.7492	0.0122983	0.123004	0.000325774	0.0115338	0.297913
PC e C32:2 (alt) [Biocrates]	gamma-glutamylisoleucine* [Metabolon]	92	0.000372417	1.79029	0.0122987	0.131949	0.000971048	0.0231344	0.28388
PC a C18:1 (alt) [Biocrates]	2-methylbutyroylcarnitine [Metabolon]	87	0.000372993	16.1774	0.0123106	0.139156	0.000422946	0.0137447	0.312167
SM C26:3 [Biocrates]	Isoleucine [Chenomx]	100	0.000373068	20.7829	0.0123106	0.121784	0.000991821	0.0234052	0.271561
thromboxane B2 [Metabolon]	3-hydroxybutyrate (BHBA) [Metabolon]	99	0.000373096	5.02083	0.0123106	0.122964	0.00117662	0.0257982	0.268949
SM (OH) C22:0 [Biocrates]	3-hydroxybutyrate (BHBA) [Metabolon]	99	0.000373923	5.00972	0.012328	0.122926	0.000276177	0.0103488	0.301459
pelargonate (9:0) [Metabolon]	SERINE [Biocrates]	99	0.000373941	5.03427	0.012328	0.122925	0.000373349	0.0125908	0.294957
heptanoate (7:0) [Metabolon]	valine [Metabolon]	99	0.00037425	1.39952	0.012331	0.122911	0.00201773	0.0357673	0.255945
1-oleoylglycerophosphocholine [Metabolon]	3-hydroxybutyrate (BHBA) [Metabolon]	99	0.000374454	5.00261	0.012331	0.122902	0.000619898	0.0174545	0.283726
SM (COOH) C16:0 [Biocrates]	KYNURENINE [Biocrates]	100	0.000374638	1.3443	0.012331	0.121713	0.000470734	0.0147131	0.288389
1-stearoylglycerophosphoinositol [Metabolon]	3-methyl-2-oxovalerate [Metabolon]	99	0.000374729	11.5628	0.012331	0.122889	0.000986313	0.0232989	0.273087
SM (COOH) C18:1 [Biocrates]	2-Hydroxybutyrate [Chenomx]	97	0.000374775	11.0252	0.012331	0.125318	0.000286449	0.0106004	0.303825
glycerophosphorylcholine (GPC) [Metabolon]	Lysine [Chenomx]	98	0.000375508	1.11018	0.0123516	0.124057	0.000662918	0.0183238	0.283676
PC aa (OH, COOH) C28:4 [Biocrates]	PROLINE [Biocrates]	100	0.000376657	4.42479	0.0123824	0.121623	0.000149204	0.00694662	0.31276
SM (COOH) C16:2 [Biocrates]	PHENYLALANINE [Biocrates]	100	0.000376778	6.41223	0.0123826	0.121617	0.000351199	0.0121002	0.294771
PC e C32:2 (alt) [Biocrates]	KYNURENINE [Biocrates]	100	0.000376992	1.3359	0.0123829	0.121608	0.00166041	0.0318451	0.259376
caproate (6:0) [Metabolon]	PROLINE [Biocrates]	99	0.000378218	3.99664	0.0124197	0.122732	0.000603835	0.0171784	0.284317
cysteine [Metabolon]	gamma-glutamylleucine [Metabolon]	95	0.000378394	14.6427	0.0124219	0.127676	0.00020337	0.00853772	0.314484
2-stearoylglycerophosphocholine* [Metabolon]	3-Hydroxybutyrate [Chenomx]	97	0.000379296	25.478	0.0124375	0.12511	0.000513393	0.0155176	0.290961
SM (COOH) C18:2 [Biocrates]	kynurenine [Metabolon]	99	0.000379924	2.79067	0.0124516	0.122655	0.000383612	0.0128383	0.294366
PC ae C38:4 [Biocrates]	2-methylbutyroylcarnitine [Metabolon]	87	0.000380049	15.877	0.0124516	0.1388	0.000208048	0.00867422	0.328434
SM C22:1 [Biocrates]	KYNURENINE [Biocrates]	100	0.000381473	1.32021	0.0124912	0.121409	0.00127087	0.0270182	0.265759
PC aa C34:4 [Biocrates]	1-methyladenosine [Metabolon]	99	0.000381564	1.70115	0.0124912	0.122582	0.000268634	0.0101744	0.30205
PC a C18:1 (alt) [Biocrates]	KYNURENINE [Biocrates]	100	0.000381578	1.31985	0.0124912	0.121404	0.000595719	0.0170466	0.283166
heptanoate (7:0) [Metabolon]	2-hydroxypalmitate [Metabolon]	99	0.000382116	1.37071	0.0125017	0.122558	0.00133275	0.0278344	0.265993
PC aa C38:2 [Biocrates]	3-hydroxybutyrate (BHBA) [Metabolon]	99	0.000382384	4.89886	0.0125045	0.122546	0.000114445	0.00588496	0.319783
pelargonate (9:0) [Metabolon]	Leucine [Chenomx]	99	0.000382631	4.91994	0.012508	0.122535	0.000961581	0.0229999	0.273678
PC aa C34:4 [Biocrates]	2-hydroxystearate [Metabolon]	99	0.000384356	1.68879	0.0125482	0.122458	0.00103755	0.0239628	0.271904
PC ae C36:3 [Biocrates]	ALANINE [Biocrates]	100	0.00038579	12.8993	0.0125829	0.121219	0.000677871	0.0185474	0.280265
cysteine [Metabolon]	Alanine [Chenomx]	95	0.000386228	14.3457	0.0125902	0.127315	0.000977326	0.0232568	0.279113
PC ae C36:1 (alt) [Biocrates]	3-hydroxybutyrate (BHBA) [Metabolon]	99	0.00038676	4.84343	0.012604	0.122352	0.000181374	0.00791317	0.310326
C18 [Biocrates]	gamma-glutamylisoleucine* [Metabolon]	92	0.000387684	1.71979	0.0126199	0.131221	0.000470473	0.0147131	0.30094
PC aa (OH, COOH) C28:4 [Biocrates]	GLUTAMATE [Biocrates]	100	0.000388364	4.29141	0.0126354	0.121107	0.000315269	0.0113206	0.297093
1-stearoylglycerophosphoinositol [Metabolon]	erythritol [Metabolon]	99	0.000388481	11.1535	0.0126354	0.122277	0.000148506	0.0069336	0.314463
C18 [Biocrates]	Uronic Acid [Biocrates]	99	0.000388641	2.04767	0.0126369	0.12227	0.000220994	0.00897205	0.306188
PC ae C40:3 [Biocrates]	erythritol [Metabolon]	99	0.000388935	12.673	0.0126382	0.122257	0.000117829	0.00598742	0.319192
PC a C20:4 (alt) [Biocrates]	alanine [Metabolon]	99	0.000389008	3.7066	0.0126382	0.122254	0.00106409	0.0243536	0.271313
cholesterol [Metabolon]	2-Hydroxybutyrate [Chenomx]	96	0.000389307	22.8211	0.0126444	0.125905	0.000245837	0.00966394	0.308746
SM C14:0 [Biocrates]	myo-inositol [Metabolon]	99	0.000389725	3.1213	0.0126544	0.122222	0.000233727	0.00931097	0.305006
gamma-glutamylglutamine [Metabolon]	erythronate* [Metabolon]	92	0.000390211	10.0107	0.0126631	0.131103	4.42994e-05	0.00309528	0.351438
PC ae C34:3 [Biocrates]	2-Hydroxybutyrate [Chenomx]	97	0.000390574	32.3403	0.012668	0.124603	0.000214894	0.0088161	0.309988
SM (OH) C26:0 [Biocrates]	Isoleucine [Chenomx]	100	0.000390578	19.8512	0.012668	0.121011	0.000580443	0.0167309	0.283747
SM C24:3 [Biocrates]	Uronic Acid [Biocrates]	99	0.000390733	2.03671	0.0126694	0.122179	0.00126814	0.0270182	0.267176
pelargonate (9:0) [Metabolon]	isoleucine [Metabolon]	99	0.000391091	4.81351	0.0126705	0.122163	0.0018772	0.0342295	0.257718
SM (COOH) C16:2 [Biocrates]	ADpSGEGDFXAEGGGVR* [Metabolon]	98	0.000392015	7.22237	0.0126905	0.123319	0.000350835	0.0121002	0.297848
PC ae C40:4 [Biocrates]	N-acetylalanine [Metabolon]	98	0.000392107	25.2749	0.0126905	0.123315	0.00102262	0.0238462	0.273657
1-stearoylglycerophosphocholine [Metabolon]	erythritol [Metabolon]	99	0.000392148	12.5691	0.0126905	0.122117	0.0036219	0.0513395	0.241167
caproate (6:0) [Metabolon]	asparagine [Metabolon]	97	0.000392316	3.85303	0.0126909	0.124526	0.00103274	0.0239618	0.27486
pelargonate (9:0) [Metabolon]	VALINE [Biocrates]	99	0.000392377	4.79775	0.0126909	0.122107	0.00183239	0.0337653	0.258309
PC aa C32:2 [Biocrates]	Uronic Acid [Biocrates]	99	0.000393254	2.02366	0.0127122	0.122069	0.000325774	0.0115338	0.297913
PC ae C36:3 [Biocrates]	serine [Metabolon]	99	0.000394409	12.6174	0.01274	0.122019	0.000986313	0.0232989	0.273087
SM (OH,COOH) C24:1 [Biocrates]	2-hydroxybutyrate (AHB) [Metabolon]	99	0.000394444	31.0831	0.01274	0.122018	0.000353588	0.0121429	0.296139
PC aa C34:4 [Biocrates]	PC aa C34:1 (alt) [Biocrates]	100	0.000394805	1.64409	0.0127481	0.12083	0.000660643	0.0182827	0.280845
SM (COOH) C16:2 [Biocrates]	Pyroglutamate [Chenomx]	99	0.000395511	7.15852	0.0127638	0.121972	0.00080399	0.0205666	0.277813
PE e (COOH) C12:1 (alt) [Biocrates]	gamma-glutamylisoleucine* [Metabolon]	92	0.000396414	1.68191	0.0127894	0.130817	0.000529624	0.0158012	0.298211
SM (COOH) C18:2 [Biocrates]	Lysine [Chenomx]	100	0.000397476	2.66743	0.012813	0.120716	0.000509385	0.0154555	0.286648
PC aa C38:2 [Biocrates]	gamma-glutamylisoleucine* [Metabolon]	92	0.000398261	1.67412	0.0128256	0.130732	0.000272889	0.0103054	0.313224
phosphate [Metabolon]	erythronate* [Metabolon]	97	0.000398449	9.80376	0.0128256	0.124257	0.000221169	0.00897205	0.309376
SM C14:0 [Biocrates]	glutamate [Metabolon]	99	0.00039845	3.05295	0.0128256	0.121846	0.000344079	0.0119079	0.29673
cysteine [Metabolon]	Pentose [Biocrates]	94	0.000398654	13.8985	0.0128256	0.128049	0.000330317	0.0116698	0.30559
SM (COOH) C18:3 [Biocrates]	total DMA [Biocrates]	100	0.000398751	4.44826	0.0128256	0.120663	0.00254085	0.0414799	0.248931
SM C22:2 [Biocrates]	VALINE [Biocrates]	100	0.000399844	8.23838	0.0128572	0.120616	0.000208936	0.00867422	0.305796
caproate (6:0) [Metabolon]	phenylalanine [Metabolon]	99	0.000400971	3.76985	0.0128863	0.121739	0.00222012	0.038029	0.25358
SM (OH,COOH) C20:4 [Biocrates]	gamma-glutamylisoleucine* [Metabolon]	92	0.000401263	1.66159	0.0128921	0.130596	0.000264605	0.0100943	0.313906
cysteine [Metabolon]	METHIONINE [Biocrates]	95	0.000401441	13.8021	0.0128943	0.126634	0.000377602	0.0127121	0.300979
dihomo-linoleate (20:2n6) [Metabolon]	3-hydroxybutyrate (BHBA) [Metabolon]	99	0.000402129	4.65833	0.0129128	0.12169	0.000373349	0.0125908	0.294957
PC ae C38:4 [Biocrates]	Isoleucine [Chenomx]	100	0.0004024	19.268	0.0129179	0.120509	0.000852833	0.0213543	0.275043
SM (OH,COOH) C18:2 [Biocrates]	erythronate* [Metabolon]	97	0.000402627	9.70202	0.0129204	0.124077	0.000278094	0.0104106	0.304465
benzoate [Metabolon]	3-hydroxybutyrate (BHBA) [Metabolon]	99	0.0004027	4.65172	0.0129204	0.121666	0.000572863	0.0166015	0.2855
glycerol [Metabolon]	XLEUCINE [Biocrates]	99	0.000404638	13.3861	0.0129755	0.121584	0.000670507	0.0184066	0.281953
3-phenylpropionate (hydrocinnamate) [Metabolon]	gamma-glutamylphenylalanine [Metabolon]	79	0.00040608	38.4941	0.0130083	0.150777	0.00110209	0.0248367	0.303575
PC aa (OH, COOH) C28:4 [Biocrates]	Valine [Chenomx]	100	0.000406111	4.10388	0.0130083	0.120354	7.02829e-05	0.00425884	0.327846
arachidonate (20:4n6) [Metabolon]	3-Hydroxybutyrate [Chenomx]	97	0.00040704	13.4717	0.0130273	0.123888	0.000513393	0.0155176	0.290961
PC ae C40:3 [Biocrates]	2-hydroxybutyrate (AHB) [Metabolon]	99	0.000407614	30.0788	0.0130349	0.121459	0.00133275	0.0278344	0.265993
SM C14:0 [Biocrates]	kynurenine [Metabolon]	99	0.00040777	2.98317	0.0130363	0.121453	0.000688213	0.0187464	0.281362
gamma-glutamylglutamine [Metabolon]	gamma-glutamylleucine [Metabolon]	94	0.000407943	20.7504	0.0130382	0.127639	0.000230742	0.00926012	0.31346
PC ae C40:1 (alt) [Biocrates]	asparagine [Metabolon]	97	0.000408165	9.80246	0.0130417	0.12384	0.00037988	0.0127814	0.297663
SM (COOH) C16:1 [Biocrates]	gamma-glutamylisoleucine* [Metabolon]	92	0.000408905	1.63054	0.0130547	0.130254	0.00118164	0.0258399	0.279103
arachidonate (20:4n6) [Metabolon]	PHENYLALANINE [Biocrates]	99	0.000408906	5.90842	0.0130547	0.121406	0.000254122	0.00985619	0.303232
SM (COOH) C18:2 [Biocrates]	isoleucine [Metabolon]	99	0.000409092	2.5917	0.013057	0.121398	0.000603835	0.0171784	0.284317
PC ae C38:4 [Biocrates]	PHENYLALANINE [Biocrates]	100	0.000409332	5.90227	0.0130577	0.120221	0.000677871	0.0185474	0.280265
PC ae C38:4 [Biocrates]	erythronate* [Metabolon]	97	0.000411475	9.49341	0.013115	0.1237	0.000400695	0.0132741	0.296485
Glutamine [Chenomx]	Uronic Acid [Biocrates]	99	0.000412743	1.9281	0.0131446	0.121247	0.000706352	0.0189999	0.280771
PC aa C36:2 [Biocrates]	3-hydroxybutyrate (BHBA) [Metabolon]	99	0.000413395	4.53137	0.0131582	0.12122	0.000334809	0.0117039	0.297322
PC ae C36:4 [Biocrates]	ADSGEGDFXAEGGGVR* [Metabolon]	97	0.000414107	19.2107	0.0131747	0.12359	0.00030278	0.0110221	0.302624
PC ae C36:3 [Biocrates]	XLEUCINE [Biocrates]	100	0.00041414	12.0163	0.0131747	0.120024	0.000643822	0.0179713	0.281426
SM (OH) C26:0 [Biocrates]	2-hydroxybutyrate (AHB) [Metabolon]	99	0.000415007	29.543	0.0131986	0.121154	0.000763471	0.019934	0.278998
SM (COOH) C18:3 [Biocrates]	3-methyl-2-oxovalerate [Metabolon]	99	0.000415791	4.26596	0.0132163	0.121122	0.000763471	0.019934	0.278998
glycerol [Metabolon]	(Iso)leucine [Chenomx]	99	0.000418938	12.9292	0.0132927	0.120993	0.00117662	0.0257982	0.268949
SM (COOH) C18:1 [Biocrates]	Alanine [Chenomx]	100	0.000419932	9.83964	0.0133103	0.11979	0.000660643	0.0182827	0.280845
SM (COOH) C18:2 [Biocrates]	VALINE [Biocrates]	100	0.00041995	2.52469	0.0133103	0.119789	0.0006274	0.0175933	0.282006
beta-hydroxyisovalerate [Metabolon]	gamma-glutamylisoleucine* [Metabolon]	55	0.000420251	1.58652	0.0133162	0.210927	0.00195586	0.0351778	0.347209
1-stearoylglycerophosphocholine [Metabolon]	2-hydroxybutyrate (AHB) [Metabolon]	99	0.00042067	29.1453	0.0133216	0.120923	0.00103755	0.0239628	0.271904
SM C26:3 [Biocrates]	erythronate* [Metabolon]	97	0.000420881	9.28126	0.0133216	0.123309	0.000637721	0.0178224	0.28605
urate [Metabolon]	KYNURENINE [Biocrates]	99	0.000421072	1.19606	0.013324	0.120907	0.00178857	0.0332848	0.2589
SM (COOH) C18:1 [Biocrates]	2-hydroxybutyrate (AHB) [Metabolon]	99	0.000421318	9.80725	0.0133282	0.120897	0.000653226	0.0181293	0.282544
arachidonate (20:4n6) [Metabolon]	leucine [Metabolon]	99	0.000422639	12.9744	0.0133604	0.120844	0.000233727	0.00931097	0.305006
PC aa C34:4 [Biocrates]	PC aa C36:3 [Biocrates]	100	0.000422828	1.53513	0.0133604	0.119674	0.000412336	0.0135247	0.29129
PC ae C36:4 [Biocrates]	Isoleucine [Chenomx]	100	0.000422911	18.3335	0.0133604	0.119671	0.000695517	0.018857	0.279685
SM C22:2 [Biocrates]	gamma-glutamylphenylalanine [Metabolon]	98	0.00042458	7.75842	0.0133949	0.12195	0.000431345	0.0139009	0.293313
PC ae C36:3 [Biocrates]	gamma-glutamylphenylalanine [Metabolon]	98	0.000425308	11.7007	0.0134142	0.12192	0.000580395	0.0167309	0.286688
SM (COOH) C18:2 [Biocrates]	3-methyl-2-oxovalerate [Metabolon]	99	0.00042551	2.4917	0.013417	0.120729	0.000890789	0.0219391	0.275451
PC aa C38:3 [Biocrates]	3-hydroxybutyrate (BHBA) [Metabolon]	99	0.000426303	4.39417	0.0134298	0.120697	0.000254122	0.00985619	0.303232
PC a C20:4 (alt) [Biocrates]	Valine [Chenomx]	100	0.000426355	3.38192	0.0134298	0.119534	0.00196263	0.0351952	0.255314
PC aa C34:4 [Biocrates]	4-acetamidobutanoate [Metabolon]	93	0.00042637	1.52238	0.0134298	0.128159	0.000470215	0.0147131	0.299295
PC ae C36:3 [Biocrates]	(Iso)leucine [Chenomx]	100	0.000427147	11.6504	0.0134467	0.119503	0.000282803	0.0105403	0.299414
1-myristoylglycerophosphocholine [Metabolon]	3-hydroxybutyrate (BHBA) [Metabolon]	99	0.000427445	4.38243	0.0134509	0.120651	0.000706352	0.0189999	0.280771
SM (COOH) C18:2 [Biocrates]	3-Hydroxybutyrate [Chenomx]	98	0.00042769	2.479	0.0134509	0.121825	4.56805e-05	0.00316324	0.339689
cysteine [Metabolon]	asparagine [Metabolon]	93	0.000427813	12.9513	0.0134509	0.128099	0.000400064	0.0132683	0.302964
SM C14:0 [Biocrates]	leucine [Metabolon]	99	0.00042786	2.8431	0.0134509	0.120635	0.00206667	0.0363328	0.255354
SM C14:0 [Biocrates]	phenylalanine [Metabolon]	99	0.000429283	2.83367	0.013481	0.120578	0.000653226	0.0181293	0.282544
PC aa C34:3 [Biocrates]	3-hydroxybutyrate (BHBA) [Metabolon]	99	0.000429608	4.36037	0.0134876	0.120566	0.000233727	0.00931097	0.305006
2-stearoylglycerophosphocholine* [Metabolon]	3-methyl-2-oxovalerate [Metabolon]	99	0.000429791	22.4847	0.0134897	0.120558	0.000334809	0.0117039	0.297322
SM (COOH) C16:2 [Biocrates]	Leucine [Chenomx]	100	0.000430442	6.5776	0.0135028	0.119373	0.000306841	0.011135	0.297673
cysteine [Metabolon]	(Iso)leucine [Chenomx]	95	0.00043058	12.868	0.0135035	0.125397	0.00021594	0.00885578	0.313198
PC a C20:4 (alt) [Biocrates]	phenol sulfate [Metabolon]	99	0.00043138	3.34252	0.013525	0.120495	0.00140039	0.028739	0.264811
SM C28:3 [Biocrates]	3-hydroxybutyrate (BHBA) [Metabolon]	99	0.000432505	4.33116	0.0135514	0.120451	0.000220994	0.00897205	0.306188
PC aa C34:4 [Biocrates]	kynurenine [Metabolon]	99	0.000432573	1.50055	0.0135514	0.120448	0.000203111	0.00853399	0.307961
SM C14:0 [Biocrates]	isoleucine [Metabolon]	99	0.000433098	2.80871	0.0135642	0.120428	0.00130007	0.0274082	0.266585
PC ae C36:3 [Biocrates]	Alanine [Chenomx]	100	0.000433472	11.4804	0.0135686	0.119255	0.000770456	0.0200488	0.277364
PC ae C32:8 (alt) [Biocrates]	gamma-glutamylisoleucine* [Metabolon]	92	0.000433771	1.53707	0.0135743	0.129182	0.000669264	0.0184066	0.292751
1-myristoylglycerophosphocholine [Metabolon]	gamma-glutamylisoleucine* [Metabolon]	92	0.000434078	1.53598	0.0135761	0.129169	0.000998839	0.0235134	0.283198
1-myristoylglycerophosphocholine [Metabolon]	Uronic Acid [Biocrates]	98	0.00043418	1.8329	0.0135761	0.121566	0.000776315	0.0201696	0.280063
PC aa (OH, COOH) C28:4 [Biocrates]	ADSGEGDFXAEGGGVR* [Metabolon]	97	0.000435346	3.82829	0.0135979	0.122723	0.000368587	0.0125357	0.298327
PC aa C34:4 [Biocrates]	GLUTAMATE [Biocrates]	100	0.000435554	1.49028	0.0135999	0.119174	0.000323914	0.0115338	0.296512
10-undecenoate (11:1n1) [Metabolon]	2-Hydroxybutyrate [Chenomx]	96	0.000435897	28.9777	0.0135999	0.123929	0.000448276	0.0142959	0.295554
PC aa C34:4 [Biocrates]	gamma-glutamylmethionine* [Metabolon]	93	0.000436111	1.48837	0.0135999	0.127753	0.000449569	0.0143022	0.300319
PC ae C40:4 [Biocrates]	Isoleucine [Chenomx]	100	0.000436329	17.7697	0.013603	0.119144	0.000536775	0.0159654	0.285487
PC ae C38:4 [Biocrates]	ADSGEGDFXAEGGGVR* [Metabolon]	97	0.000436483	18.2259	0.0136042	0.122678	0.0004729	0.0147769	0.292802
pelargonate (9:0) [Metabolon]	gamma-glutamylphenylalanine [Metabolon]	98	0.000437275	4.30513	0.0136179	0.121444	0.000980543	0.0232904	0.274642
SM (COOH) C16:2 [Biocrates]	gamma-glutamylphenylalanine [Metabolon]	98	0.000438024	6.46375	0.0136316	0.121415	0.000931271	0.0225677	0.275847
SM C18:1 [Biocrates]	ADpSGEGDFXAEGGGVR* [Metabolon]	98	0.000439364	46.0396	0.0136646	0.121362	0.000922153	0.0223794	0.276076
thromboxane B2 [Metabolon]	mannitol [Metabolon]	89	0.000440092	12.3606	0.0136763	0.133078	0.00125842	0.0269607	0.282299
cholesterol [Metabolon]	ALANINE [Biocrates]	99	0.000440213	20.1821	0.0136764	0.120151	0.00101163	0.0236374	0.272495
SM (COOH) C18:1 [Biocrates]	XLEUCINE [Biocrates]	100	0.000440868	9.37237	0.0136857	0.11897	0.000565532	0.0164893	0.284327
1-stearoylglycerophosphocholine [Metabolon]	KYNURENINE [Biocrates]	99	0.000441686	1.14023	0.0137064	0.120094	0.00206667	0.0363328	0.255354
PC aa (OH, COOH) C28:4 [Biocrates]	isoleucine [Metabolon]	99	0.000441851	3.77193	0.0137064	0.120087	0.000529168	0.0157958	0.287273
arginine [Metabolon]	Uronic Acid [Biocrates]	98	0.000441888	1.80093	0.0137064	0.121264	0.000355999	0.0122185	0.297529
caproate (6:0) [Metabolon]	margarate (17:0) [Metabolon]	99	0.00044223	3.41813	0.0137134	0.120073	0.00106409	0.0243536	0.271313
thromboxane B2 [Metabolon]	gamma-glutamylisoleucine* [Metabolon]	92	0.000443665	1.50279	0.01375	0.128772	0.000971048	0.0231344	0.28388
1-stearoylglycerophosphoinositol [Metabolon]	(Iso)leucine [Chenomx]	99	0.000444363	9.75085	0.0137575	0.119991	0.000394138	0.0130905	0.293775
glycerol [Metabolon]	asparagine [Metabolon]	97	0.000444954	12.1732	0.0137721	0.122345	0.000369391	0.0125521	0.298279
PC ae C38:4 [Biocrates]	2-Hydroxybutyrate [Chenomx]	97	0.000445162	26.4824	0.0137736	0.122337	0.000185771	0.00806365	0.31307
SM C28:4 [Biocrates]	2-Hydroxybutyrate [Chenomx]	97	0.000445336	28.3635	0.0137736	0.12233	0.000330084	0.0116651	0.300744
PC ae C38:5 [Biocrates]	PHENYLALANINE [Biocrates]	100	0.000445359	5.42481	0.0137736	0.118799	0.000831506	0.0210183	0.275623
SM C18:0 (alt) [Biocrates]	Uronic Acid [Biocrates]	99	0.000446039	1.78417	0.0137875	0.119927	0.00101163	0.0236374	0.272495
heptanoate (7:0) [Metabolon]	glutamate [Metabolon]	99	0.000446556	1.17291	0.013796	0.119907	0.00123693	0.026618	0.267767
arachidonate (20:4n6) [Metabolon]	eicosenoate (20:1n9 or 11) [Metabolon]	99	0.000447363	12.2574	0.0138135	0.119876	0.000619898	0.0174545	0.283726
caproate (6:0) [Metabolon]	3-Hydroxybutyrate [Chenomx]	97	0.000447951	3.37448	0.0138244	0.122228	0.000709896	0.0190556	0.283595
3-phenylpropionate (hydrocinnamate) [Metabolon]	gamma-glutamylleucine [Metabolon]	80	0.000448359	90.7412	0.0138333	0.146951	0.00109879	0.0247719	0.301703
PC aa (OH, COOH) C28:4 [Biocrates]	N-acetylalanine [Metabolon]	98	0.000449661	3.70641	0.0138587	0.120964	0.00078848	0.0203561	0.279705
SM C22:2 [Biocrates]	Leucine [Chenomx]	100	0.000450887	7.30576	0.0138854	0.118591	0.0004015	0.0132856	0.29187
PC aa C34:4 [Biocrates]	linoleate (18:2n6) [Metabolon]	99	0.000452293	1.43513	0.0139214	0.11969	0.00133275	0.0278344	0.265993
PC ae C34:3 [Biocrates]	gamma-glutamylisoleucine* [Metabolon]	92	0.000453622	1.4698	0.0139549	0.128369	0.00132018	0.0277365	0.276374
PC a C18:1 (alt) [Biocrates]	ASPARTATE [Biocrates]	100	0.000454052	21.0238	0.0139644	0.118473	0.000713589	0.0191105	0.279105
Glutamine [Chenomx]	gamma-glutamylisoleucine* [Metabolon]	92	0.000454555	1.46679	0.0139762	0.128331	0.000866894	0.0215816	0.28661
SM (OH,COOH) C18:2 [Biocrates]	(Iso)leucine [Chenomx]	100	0.000454712	35.421	0.0139773	0.118448	0.000306841	0.011135	0.297673
PC ae C38:6 [Biocrates]	Isoleucine [Chenomx]	100	0.000454958	17.0421	0.0139812	0.118439	0.000267771	0.0101744	0.300574
1-stearoylglycerophosphocholine [Metabolon]	erythronate* [Metabolon]	97	0.000455694	8.5722	0.0139964	0.121931	0.00467274	0.0589791	0.236943
PC ae C36:4 [Biocrates]	erythronate* [Metabolon]	97	0.000456451	8.55799	0.0140122	0.121903	0.000620776	0.0174663	0.286664
PC aa C34:4 [Biocrates]	Pyruvate [Chenomx]	99	0.000457024	1.42027	0.0140204	0.119513	0.000557938	0.0163406	0.286091
PC aa C38:4 [Biocrates]	3-hydroxybutyrate (BHBA) [Metabolon]	99	0.000458594	4.08477	0.0140594	0.119454	0.000363343	0.0123682	0.295548
pelargonate (9:0) [Metabolon]	alanine [Metabolon]	99	0.000459027	4.10111	0.0140616	0.119438	0.000670507	0.0184066	0.281953
arachidonate (20:4n6) [Metabolon]	gamma-glutamylleucine [Metabolon]	99	0.000459189	11.9417	0.0140628	0.119432	0.000316966	0.011343	0.298504
SM (COOH) C18:2 [Biocrates]	total DMA [Biocrates]	100	0.00045939	2.30794	0.0140653	0.118275	0.000220852	0.00897205	0.304636
2-oleoylglycerophosphocholine* [Metabolon]	3-hydroxybutyrate (BHBA) [Metabolon]	99	0.000460799	4.06522	0.0140898	0.119372	0.000588159	0.0168862	0.284908
heptanoate (7:0) [Metabolon]	3-Hydroxybutyrate [Chenomx]	97	0.000461173	1.13573	0.0140976	0.121724	0.000527593	0.0157958	0.290347
SM (COOH) C18:2 [Biocrates]	PROLINE [Biocrates]	100	0.000461429	2.29774	0.014101	0.118201	0.000611369	0.0173172	0.282586
PC ae C36:5 (alt) [Biocrates]	(Iso)leucine [Chenomx]	100	0.000461529	30.037	0.014101	0.118197	0.000496184	0.0152461	0.287228
2-stearoylglycerophosphocholine* [Metabolon]	tiglyl carnitine [Metabolon]	83	0.000461681	20.9316	0.014102	0.141302	0.00408875	0.0549553	0.260445
PC ae C36:4 [Biocrates]	erythritol [Metabolon]	99	0.000462213	10.6638	0.014109	0.11932	0.000353588	0.0121429	0.296139
PC ae C40:1 (alt) [Biocrates]	(Iso)leucine [Chenomx]	100	0.000462274	8.65507	0.014109	0.11817	0.000233403	0.00931097	0.303475
PC ae C38:1 (alt) [Biocrates]	3-hydroxybutyrate (BHBA) [Metabolon]	99	0.000462626	4.04917	0.0141154	0.119305	9.0488e-05	0.00502691	0.324512
PC ae C40:3 [Biocrates]	mannitol [Metabolon]	89	0.000462728	11.756	0.0141154	0.132139	0.000294535	0.0107997	0.316851
1-eicosatrienoylglycerophosphocholine* [Metabolon]	2-hydroxybutyrate (AHB) [Metabolon]	99	0.00046386	26.4316	0.0141425	0.11926	0.00196985	0.0351952	0.256536
SM C22:2 [Biocrates]	gamma-glutamylleucine [Metabolon]	99	0.000464354	7.09387	0.0141481	0.119242	0.000670507	0.0184066	0.281953
SM (OH,COOH) C24:0 [Biocrates]	2-Hydroxybutyrate [Chenomx]	97	0.00046441	27.1986	0.0141481	0.121603	0.000278398	0.0104186	0.304442
PC ae C38:2 [Biocrates]	erythronate* [Metabolon]	97	0.000465339	8.39453	0.0141653	0.121568	0.000460078	0.0145484	0.293416
indoleacetate [Metabolon]	3-hydroxybutyrate (BHBA) [Metabolon]	98	0.000467229	4.00927	0.014211	0.120306	0.000655337	0.0181748	0.283938
SM C18:0 (alt) [Biocrates]	ADSGEGDFXAEGGGVR* [Metabolon]	97	0.000467453	17.0184	0.014211	0.12149	0.000527593	0.0157958	0.290347
PC aa C36:1 (alt) [Biocrates]	gamma-glutamylisoleucine* [Metabolon]	92	0.000468027	1.42456	0.0142195	0.1278	0.000160284	0.00730871	0.324824
SM C22:2 [Biocrates]	3-methyl-2-oxovalerate [Metabolon]	99	0.000468189	7.03577	0.0142195	0.119102	0.00101163	0.0236374	0.272495
dimethylarginine [Metabolon]	erythritol [Metabolon]	99	0.000468221	10.527	0.0142195	0.1191	0.000308383	0.0111423	0.299095
benzoate [Metabolon]	Uronic Acid [Biocrates]	98	0.000468495	1.69865	0.0142241	0.120259	0.00136437	0.0282708	0.266812
SM (COOH) C18:3 [Biocrates]	Valine [Chenomx]	100	0.000469754	3.77591	0.0142549	0.117899	0.000112117	0.00580642	0.318562
heptanoate (7:0) [Metabolon]	PE aa C34:2 [Biocrates]	99	0.000471385	1.11113	0.0142857	0.118986	0.000961581	0.0229999	0.273678
SM C14:0 [Biocrates]	PE aa C34:2 [Biocrates]	100	0.000472412	2.57497	0.0143093	0.117804	0.000390931	0.0130586	0.29245
SM C14:0 [Biocrates]	Valine [Chenomx]	100	0.000473142	2.571	0.014324	0.117778	0.000509385	0.0154555	0.286648
SM C14:0 [Biocrates]	Lysine [Chenomx]	100	0.000474247	2.56501	0.0143462	0.117738	0.00147143	0.029462	0.262277
cholesterol [Metabolon]	erythritol [Metabolon]	99	0.000475372	10.3686	0.0143718	0.118842	0.000572863	0.0166015	0.2855
PC aa C34:4 [Biocrates]	dihomo-alpha-linolenate (20:3n3) [Metabolon]	99	0.000475462	1.36519	0.0143718	0.118839	0.000603835	0.0171784	0.284317
PC aa C36:2 [Biocrates]	gamma-glutamylisoleucine* [Metabolon]	92	0.000478366	1.39378	0.0144332	0.127403	0.000514219	0.0155176	0.298893
PC aa C34:4 [Biocrates]	C3 [Biocrates]	100	0.000478896	1.3554	0.0144358	0.117574	0.000186894	0.00806464	0.308117
SM (COOH) C18:3 [Biocrates]	phenylalanine [Metabolon]	99	0.000480007	3.69525	0.0144602	0.118677	0.000803901	0.0205666	0.277815
caproate (6:0) [Metabolon]	glutamate [Metabolon]	99	0.000480399	3.14656	0.0144645	0.118663	0.00196985	0.0351952	0.256536
caproate (6:0) [Metabolon]	PE aa C36:2 [Biocrates]	99	0.000480798	3.14395	0.0144728	0.118649	0.00111905	0.0250151	0.270131
SM C14:0 [Biocrates]	3-Hydroxybutyrate [Chenomx]	98	0.000481598	2.52586	0.0144856	0.119785	0.000147765	0.0069336	0.3162
uridine [Metabolon]	(Iso)leucine [Chenomx]	99	0.000481918	35.8444	0.0144905	0.118609	0.00140039	0.028739	0.264811
PC ae C36:4 [Biocrates]	(Iso)leucine [Chenomx]	100	0.000482617	35.7925	0.0144978	0.117443	0.000695517	0.018857	0.279685
PC ae C38:3 [Biocrates]	2-Hydroxybutyrate [Chenomx]	97	0.000483368	26.1318	0.0144979	0.120909	0.000262927	0.0100335	0.305674
caproate (6:0) [Metabolon]	Valine [Chenomx]	99	0.000483468	3.12658	0.0144979	0.118555	0.0030132	0.0460098	0.245896
glycine [Metabolon]	Uronic Acid [Biocrates]	98	0.000483506	1.64591	0.0144979	0.119717	0.000135369	0.00656273	0.318007
PC ae C40:5 [Biocrates]	3-hydroxybutyrate (BHBA) [Metabolon]	99	0.000484004	3.87032	0.0144982	0.118536	0.000132332	0.00644258	0.316828
PC a C20:4 (alt) [Biocrates]	PE aa C38:4 [Biocrates]	100	0.000484426	2.97651	0.0145031	0.11738	0.000852833	0.0213543	0.275043
2-stearoylglycerophosphocholine* [Metabolon]	Pentose [Biocrates]	98	0.000485263	19.9144	0.0145147	0.119655	0.00136437	0.0282708	0.266812
SM (COOH) C16:2 [Biocrates]	XLEUCINE [Biocrates]	100	0.000485342	5.83357	0.0145147	0.117348	0.000470734	0.0147131	0.288389
1-stearoylglycerophosphoinositol [Metabolon]	alanine [Metabolon]	99	0.000485371	8.927	0.0145147	0.118488	0.000515308	0.0155176	0.287864
SM C22:2 [Biocrates]	PROLINE [Biocrates]	100	0.000485439	6.78575	0.0145147	0.117344	0.000595719	0.0170466	0.283166
PC aa (OH, COOH) C28:4 [Biocrates]	2-methylbutyroylcarnitine [Metabolon]	87	0.000485849	3.43034	0.0145189	0.134114	0.00124697	0.0267696	0.285831
caproate (6:0) [Metabolon]	Lysine [Chenomx]	99	0.000485948	3.11063	0.0145189	0.118467	0.00133275	0.0278344	0.265993
PC aa C34:4 [Biocrates]	PE aa C36:4 [Biocrates]	100	0.000485955	1.33571	0.0145189	0.117327	0.000102812	0.00548087	0.320303
SM (COOH) C16:2 [Biocrates]	N-acetylalanine [Metabolon]	98	0.000486354	5.82143	0.0145196	0.119616	0.000946374	0.0227864	0.275471
[truncated: 2,301 more rows]
