# Supplementary material for: Metabolic Footprint of Diabetes: A Multiplatform Metabolomics Study in an Epidemiological Setting
Source: PLoS One. 2010 Nov 11;5(11):e13953. doi: 10.1371/journal.pone.0013953 (PMC2978704; doi:10.1371/journal.pone.0013953)
Supplement: Table S4 — Influence of covariates on the association with all 482 metabolite concentrations. (0.58 MB XLS) [file pone.0013953.s005.xls]

## Sheet: legend
Supplemental Table S4 - Influence of covariates on the association with all 482 metabolite concentrations
This file contains several sheets
SHEET	CONTENTS
covariates	list of covariates tested
diab + covariates pvalues	p-values for the association with 'diabetes state' when different covariates are added to the model
diab + covariates pchange	change in p-value when a covariate is added to the model (compared to the p-value obtained without covariate)
insulin therapy	associations with parameter 'insulin therapy', limitted to the 40 diabetic cases
oral antidiabetics	associations with parameter 'oral antidiabetics', limitted to the 40 diabetic cases
antidiabetic treatment	associations with parameter 'antidiabetic treatment', limitted to the 40 diabetic cases

## Sheet: covariates
Covariate	Coding
Age	integer (number of years)
Smoking habits	integer, 1-4 (never, occasionally, former, regular)
Body mass index (BMI)	real value (kg/m2)
Waist-hip-ratio	real value
Alcohol consumption	integer, 1-6 (never, 0-20, 20-40, 40-60, 60-80, more than 80 g/day)
Lipid lowering medication (excl. plant based)	1=yes, 2=no
Blood pressure lowering medication	1=yes, 2=no
Antidiabetic medication	1=yes, 2=no
Statins	1=yes, 2=no
Insulin therapy	1=yes, 2=no
Oral antidiabetic medication	1=yes, 2=no
Calcium antagonists	1=yes, 2=no
Beta blocker	1=yes, 2=no
Diuretics	1=yes, 2=no
ACE inhibitors	1=yes, 2=no
Physical activity	1=yes, 2=no
Myocardial infarction	1=yes, 2=no

## Sheet: diab + covariates pvalues
Factor: Diabetes state (40 cases, 60 controls)
i	variable (using log-scaled data)	metabolite	p (diabetes, 40 cases, 60 controls)	p(diabetes) with Age	p(diabetes) with Smoking habits	p(diabetes) with Body mass index (BMI)	p(diabetes) with Waist-hip-ratio	p(diabetes) with Alcohol consumption	p(diabetes) with Lipid lowering medication (excl. plant based)	p(diabetes) with Blood pressure lowering medication	p(diabetes) with Statins	p(diabetes) with Calcium antagonists	p(diabetes) with Beta blocker	p(diabetes) with Diuretics	p(diabetes) with ACE inhibitors	p(diabetes) with Physical activity	p(diabetes) with Myocardial infarction
329	MET_V128	glucose [M]	2.46812e-09	2.26244e-09	1.93748e-09	3.16377e-08	4.73111e-08	5.95129e-09	2.93134e-09	6.7446e-08	2.77401e-09	1.12356e-08	1.52729e-08	1.27399e-08	2.00519e-08	1.91596e-09	3.98816e-09
62	BIO_V062	H3-HNAc2-NANA [B]	2.37767e-08	1.97209e-08	2.92594e-08	1.47276e-07	3.33212e-07	5.30099e-08	3.78854e-08	1.96566e-07	3.23372e-08	1.18349e-07	1.06429e-07	4.04723e-08	4.9453e-08	1.6003e-08	4.79384e-08
467	NMR_V009	Glucose [C]	5.00553e-08	4.63352e-08	4.39863e-08	4.90618e-07	1.29518e-06	1.08924e-07	4.18166e-08	1.88677e-07	7.08229e-08	2.40237e-07	1.58092e-07	1.10996e-07	1.40704e-07	2.56216e-08	3.30564e-08
55	BIO_V055	HNAc-H2-dH [B]	8.17898e-08	6.21286e-08	1.04845e-07	4.29683e-07	8.21604e-07	1.87116e-07	1.50447e-07	4.97486e-07	1.32561e-07	3.08785e-07	3.34919e-07	1.23223e-07	1.53323e-07	5.52737e-08	1.52183e-07
377	MET_V176	mannose [M]	2.35051e-07	3.3687e-07	1.69037e-07	2.71136e-06	8.99214e-07	3.03809e-07	1.4642e-07	4.86545e-06	8.96703e-08	1.39208e-06	4.4871e-07	1.62758e-06	7.28817e-07	1.57313e-07	5.13478e-07
59	BIO_V059	DH [B]	1.26872e-06	1.65317e-06	1.59028e-06	2.96661e-06	7.42934e-06	1.24326e-06	5.16282e-06	2.50105e-05	3.86411e-06	1.1601e-05	3.06082e-06	4.20367e-06	3.25339e-06	1.46692e-06	1.46653e-06
203	MET_V002	1,5-anhydroglucitol (1,5-AG) [M]	5.08723e-06	6.71597e-06	5.99823e-06	2.33648e-05	3.94052e-05	7.19964e-06	1.23695e-05	9.5175e-06	7.67646e-06	8.71084e-06	1.98693e-05	5.1156e-06	4.5663e-06	6.20921e-06	4.60118e-06
61	BIO_V061	H2 [B]	2.70506e-05	9.16837e-05	3.33758e-05	2.57077e-05	9.3956e-05	4.4382e-05	4.2984e-05	0.000389102	3.42293e-05	0.000169574	0.000122036	0.000102118	0.000126419	3.08742e-05	5.33309e-05
408	MET_V207	phenylacetylglutamine [M]	6.21768e-05	0.000189887	6.80138e-05	3.58973e-05	0.000110778	0.00012887	9.9239e-05	0.00120784	7.61194e-05	0.000481149	0.000579078	0.00080607	0.000121162	3.61328e-05	0.000149062
63	BIO_V063	HNAC [B]	6.23024e-05	0.000152721	6.7125e-05	0.00010101	0.000509986	3.72765e-05	7.98941e-05	0.00068901	6.60973e-05	0.000471119	0.000180914	0.000212966	6.52903e-05	4.41911e-05	5.49532e-05
60	BIO_V060	H1 [B]	0.000126931	8.52215e-05	9.42575e-05	0.000806676	0.000986405	8.60367e-05	0.000141905	0.000226259	0.000115029	0.000215797	4.3418e-05	0.000260782	4.43993e-05	0.000140891	5.72773e-05
246	MET_V045	3-indoxyl sulfate [M]	0.000165072	0.000253076	0.000177992	0.000396036	0.000687609	0.000168952	0.000196384	0.00192098	0.000141485	0.00135123	0.000293594	0.00101985	0.000294596	0.000175825	0.000270427
332	MET_V131	glutamylvaline [M]	0.000293407	0.00031583	0.000298955	0.000346959	0.000339855	0.000326317	0.000592145	0.00288297	0.000453074	0.000568997	0.000915353	0.00140279	0.000683504	0.000311407	0.000406403
349	MET_V148	homocitrulline [M]	0.000308536	0.00166614	0.00038889	0.000452466	0.000687995	0.000280973	0.000229857	0.00488973	0.000206785	0.00416984	0.0011333	0.00253719	0.000501556	0.000331302	0.000501829
303	MET_V102	creatinine [M]	0.000324521	0.000696762	0.000394968	0.000385949	0.000889033	0.000681561	0.000157355	0.000671367	0.000144868	0.00216125	0.000564994	0.000679208	9.64889e-05	0.000245027	0.000368377
336	MET_V135	glycerophosphorylcholine (GPC) [M]	0.00041688	0.000819345	0.000381415	0.000716883	0.00257079	0.000292439	0.000831563	0.00806829	0.000751052	0.0031615	0.00142727	0.00446553	0.000730692	0.000403212	0.000766629
48	BIO_V048	KYNURENINE [B]	0.000503625	0.00111983	0.000607264	0.00115544	0.000981419	0.000465854	0.000359412	0.00334648	0.000302386	0.00354005	0.00228454	0.00173915	0.00130125	0.000520099	0.000870846
344	MET_V143	heptanoate (7:0) [M]	0.000523769	0.00099816	0.000623748	0.000536235	0.000861947	0.00105587	8.71182e-05	0.000377327	0.000103936	0.000621729	0.000818978	0.0011906	0.000154004	0.000528076	0.000569737
76	BIO_V076	PC aa C34:4 [B]	0.000649097	0.0014292	0.000782102	0.000679241	0.00179922	0.00115265	0.000539294	0.00718685	0.000657763	0.00187063	0.00326014	0.00324356	0.00281725	0.000677966	0.00114678
323	MET_V122	gamma-glutamylisoleucine* [M]	0.000666735	0.00106281	0.000603348	0.000560317	0.00194756	0.000547177	0.000450773	0.0055464	0.000383008	0.00243691	0.00181425	0.00277211	0.000709086	0.000602507	0.000776831
58	BIO_V058	Uronic Acid [B]	0.00079581	0.00230944	0.000746541	0.00101467	0.0048885	0.00095227	0.000767368	0.00724277	0.000617679	0.00813783	0.00170516	0.00256294	0.00111514	0.000671246	0.00135614
163	BIO_V163	SM (COOH) C18:2 [B]	0.00106024	0.00160854	0.00128637	0.00590725	0.00193917	0.00192334	0.00431779	0.00594857	0.00356338	0.00277671	0.00323404	0.00172946	0.00365335	0.00113896	0.00234201
185	BIO_V185	SM C14:0 [B]	0.00121645	0.000845422	0.00109585	0.00155715	0.00262577	0.00155029	0.00463436	0.00898292	0.00393174	0.00354576	0.00494422	0.00287043	0.00440076	0.00117276	0.00236718
65	BIO_V065	PC a C20:4 (alt) [B]	0.0014419	0.00414409	0.00175091	0.00130459	0.0027783	0.00201833	0.000242826	0.00170703	0.000356333	0.00110117	0.00114405	0.00242734	0.00144989	0.00155438	0.000968009
290	MET_V089	caproate (6:0) [M]	0.0015116	0.00264354	0.00181541	0.00111709	0.00443708	0.00307566	0.000332556	0.00136917	0.000393409	0.00217319	0.00248585	0.00449936	0.00051889	0.00147149	0.00196681
66	BIO_V066	PC aa (OH, COOH) C28:4 [B]	0.00166663	0.00404291	0.00201895	0.00135031	0.00134532	0.00204546	0.00562917	0.00944438	0.00507268	0.00177593	0.0063514	0.00538159	0.00631952	0.00170467	0.0043959
164	BIO_V164	SM (COOH) C18:3 [B]	0.00177375	0.00420729	0.00214841	0.00225222	0.000796285	0.00397245	0.0030266	0.00782747	0.00316847	0.00475257	0.00322621	0.0049834	0.00365937	0.00189767	0.00317993
245	MET_V044	3-hydroxybutyrate (BHBA) [M]	0.00187325	0.00350545	0.00211945	0.00955221	0.0103895	0.000658093	0.00155003	0.0378421	0.00169992	0.0147088	0.00265204	0.012765	0.00195011	0.00164107	0.00140593
404	MET_V203	pelargonate (9:0) [M]	0.00188252	0.00425814	0.0022144	0.00197356	0.00315362	0.00412074	0.000578207	0.00254971	0.000651108	0.00470138	0.00236869	0.00736308	0.00113773	0.00184728	0.00333531
40	BIO_V040	PHENYLALANINE [B]	0.00241599	0.00375527	0.00292992	0.00853998	0.0162564	0.00481159	0.00456872	0.0104492	0.00471703	0.00284956	0.00652142	0.00525163	0.00598972	0.00260844	0.00327414
160	BIO_V160	SM (COOH) C16:2 [B]	0.00283127	0.00363228	0.0025046	0.00987132	0.00884835	0.0045091	0.00425327	0.00661415	0.00408967	0.00543147	0.0053487	0.00306825	0.00354201	0.00298404	0.00529967
194	BIO_V194	SM C22:2 [B]	0.00329407	0.00399023	0.00398505	0.00128951	0.00217289	0.0040062	0.0056714	0.00802234	0.00512809	0.00447788	0.00564059	0.00632019	0.00392548	0.00349001	0.00207908
320	MET_V119	erythronate* [M]	0.0039063	0.00875938	0.00442868	0.00387124	0.0100303	0.00390549	0.00169293	0.0365126	0.00169435	0.0333159	0.0101251	0.0141862	0.00351886	0.00414761	0.00629421
116	BIO_V116	PC ae C40:1 (alt) [B]	0.00400102	0.00602918	0.0043844	0.00915328	0.00746113	0.00708945	0.004155	0.0191924	0.00421541	0.00237818	0.0148938	0.0049882	0.0108583	0.00430985	0.00760584
162	BIO_V162	SM (COOH) C18:1 [B]	0.00413198	0.00536668	0.00448395	0.0137745	0.00493211	0.00371129	0.00916429	0.0260753	0.00850184	0.010142	0.00781174	0.00682841	0.0101111	0.00440529	0.00534137
229	MET_V028	1-stearoylglycerophosphoinositol [M]	0.00433291	0.00744652	0.00514113	0.00649558	0.0149146	0.00638683	0.00721793	0.00901775	0.00704214	0.0171747	0.00516543	0.0182216	0.00481548	0.00428823	0.00506386
319	MET_V118	erythritol [M]	0.00492896	0.0120219	0.0058061	0.0041252	0.00917408	0.00303991	0.00457519	0.0509219	0.00454564	0.0473554	0.0168529	0.0192563	0.0049074	0.00539026	0.0076728
104	BIO_V104	PC ae C36:3 [B]	0.00497643	0.00819386	0.00557178	0.0225684	0.0204901	0.0064846	0.0201775	0.0481028	0.0181031	0.0309494	0.0152498	0.0200866	0.024381	0.00523834	0.010389
334	MET_V133	glycerol [M]	0.00541653	0.00747377	0.00574439	0.0122897	0.0519325	0.00577175	0.00839159	0.00574518	0.00845429	0.00927721	0.0064589	0.0138533	0.00499954	0.00518253	0.00766926
376	MET_V175	mannitol [M]	0.00543982	0.0181218	0.00859955	0.006705	0.012964	0.00807675	0.00444024	0.0223409	0.0036213	0.0293195	0.0102546	0.0101483	0.00566103	0.00497273	0.00736916
274	MET_V073	arachidonate (20:4n6) [M]	0.0054835	0.0107614	0.00650637	0.00131244	0.00612481	0.00740401	0.00198847	0.00585654	0.00228141	0.0058367	0.0165288	0.0115972	0.00456216	0.00551088	0.00653863
304	MET_V103	cysteine [M]	0.00554071	0.00246917	0.00388323	0.036121	0.0401222	0.00441727	0.00482812	0.0116251	0.00461905	0.00230239	0.00591909	0.0032429	0.0064501	0.00567278	0.00324954
236	MET_V035	2-methylbutyroylcarnitine [M]	0.00603405	0.00972535	0.00583774	0.0104719	0.0163648	0.00808926	0.0099695	0.0256701	0.00827528	0.028914	0.0127678	0.0164863	0.010795	0.00627025	0.00664402
471	NMR_V013	Isoleucine [C]	0.00775345	0.00283423	0.00756488	0.0132817	0.00810823	0.0103182	0.0102855	0.0110974	0.0121405	0.021071	0.0159145	0.0140834	0.00774859	0.0078065	0.00649328
265	MET_V064	ADSGEGDFXAEGGGVR* [M]	0.00795529	0.0131595	0.00789911	0.0214655	0.00549532	0.0109519	0.0207451	0.0265329	0.0183645	0.0174342	0.0126993	0.0144869	0.0290586	0.00516888	0.0150457
113	BIO_V113	PC ae C38:5 [B]	0.00807649	0.0137615	0.00931886	0.00651718	0.014402	0.014128	0.0153213	0.0165298	0.015329	0.0114029	0.00849835	0.0265753	0.0208709	0.00867693	0.0075252
322	MET_V121	gamma-glutamylglutamine [M]	0.00846496	0.00425002	0.00825865	0.0227064	0.0144134	0.0107761	0.00844794	0.0180201	0.00803419	0.0057657	0.0237468	0.00818802	0.0086839	0.00968477	0.0147533
295	MET_V094	cholesterol [M]	0.00888442	0.0142949	0.00964738	0.0238012	0.059916	0.0140076	0.0181073	0.0328886	0.0179476	0.0332441	0.013549	0.0163853	0.0182979	0.00841665	0.0129953
64	BIO_V064	PC a C18:1 (alt) [B]	0.00954593	0.0237875	0.0114642	0.0595273	0.0252152	0.0180955	0.0123162	0.0129828	0.0117567	0.00778866	0.0130024	0.018445	0.03138	0.0102239	0.0131785
239	MET_V038	2-stearoylglycerophosphocholine* [M]	0.00966372	0.0151088	0.00985223	0.0321842	0.0691611	0.0151621	0.00479739	0.0105203	0.00500557	0.0131348	0.0183305	0.0159407	0.0130508	0.00826416	0.00872339
119	BIO_V119	PC ae C40:4 [B]	0.00991046	0.0138823	0.010436	0.0362211	0.033075	0.0121295	0.0237387	0.0375539	0.0189436	0.0218065	0.0250323	0.017829	0.0280185	0.010593	0.0111952
30	BIO_V030	ALANINE [B]	0.0110218	0.0129284	0.0115181	0.0137083	0.0137674	0.0166688	0.0268374	0.0316209	0.0253515	0.0141003	0.0142253	0.0173116	0.0203309	0.0116167	0.0194373
461	NMR_V003	3-Hydroxybutyrate [C]	0.0111111	0.0198323	0.0128757	0.0291981	0.0271094	0.00629656	0.00884845	0.0559073	0.0101685	0.0659695	0.0151986	0.0358271	0.00949123	0.00936949	0.00878508
114	BIO_V114	PC ae C38:6 [B]	0.0116988	0.0120156	0.00926617	0.0176725	0.0231371	0.0134244	0.0116777	0.04452	0.0146905	0.0249992	0.0212176	0.0314336	0.0254824	0.0123845	0.0170028
112	BIO_V112	PC ae C38:4 [B]	0.0117889	0.0156137	0.0128441	0.0199759	0.0409475	0.0132977	0.0133113	0.0757492	0.015557	0.0236012	0.0265472	0.0333646	0.0289384	0.0125065	0.0145089
231	MET_V030	2-hydroxybutyrate (AHB) [M]	0.0122605	0.012036	0.013296	0.0805184	0.0565755	0.00779722	0.0101542	0.13101	0.0126874	0.0391085	0.0141728	0.049374	0.0231882	0.0125878	0.0123428
459	NMR_V001	2-Hydroxybutyrate [C]	0.0126313	0.0109398	0.0134658	0.0724198	0.0826384	0.00392496	0.00618604	0.0666286	0.0112059	0.0579326	0.00742494	0.0460285	0.0124263	0.0130088	0.00818886
111	BIO_V111	PC ae C38:3 [B]	0.0133407	0.0139508	0.0141364	0.0336686	0.035501	0.0106858	0.0389139	0.0291372	0.0382324	0.0279296	0.0184937	0.0290419	0.0406674	0.0138386	0.0194568
106	BIO_V106	PC ae C36:5 (alt) [B]	0.0138629	0.0187971	0.0132529	0.0124752	0.0278402	0.0180744	0.0102474	0.0710342	0.0129046	0.0152754	0.0289212	0.038596	0.0417026	0.014787	0.0189791
198	BIO_V198	SM C26:3 [B]	0.0142517	0.0217793	0.016412	0.0179567	0.0352186	0.0152329	0.01871	0.0594553	0.0197089	0.0439359	0.0279512	0.030826	0.0237996	0.0150996	0.0212761
171	BIO_V171	SM (OH) C26:0 [B]	0.0145879	0.0349141	0.0158704	0.0138958	0.0368749	0.0200505	0.0308741	0.145644	0.0307439	0.028168	0.0264311	0.0442806	0.0765455	0.0155314	0.0124786
201	BIO_V201	SM C28:4 [B]	0.0152708	0.0212684	0.0166675	0.0187679	0.0257188	0.0246871	0.025052	0.0956142	0.0231608	0.0219272	0.0652766	0.0207999	0.0597151	0.0163331	0.0232949
387	MET_V186	N-acetylalanine [M]	0.0155471	0.03074	0.0158177	0.0116222	0.0374257	0.0115581	0.017936	0.100615	0.0157526	0.0776725	0.0590368	0.0641897	0.0166447	0.0154451	0.0249595
326	MET_V125	gamma-glutamylphenylalanine [M]	0.0156317	0.0264353	0.0177272	0.0395949	0.152151	0.0174484	0.0190259	0.050143	0.0194244	0.0287755	0.0266798	0.067606	0.0171001	0.013676	0.0158446
178	BIO_V178	SM (OH,COOH) C18:2 [B]	0.0161064	0.0327922	0.0179831	0.00295385	0.0165295	0.0168963	0.0264487	0.0924108	0.0248654	0.0107453	0.0372106	0.0275918	0.0380557	0.016005	0.0292459
110	BIO_V110	PC ae C38:2 [B]	0.0161316	0.0206718	0.0113593	0.0426759	0.0656461	0.0122053	0.0459025	0.167102	0.041372	0.0570945	0.0486067	0.0571619	0.10057	0.0172418	0.0289895
47	BIO_V047	XLEUCINE [B]	0.0165977	0.00505487	0.0183856	0.035073	0.0312643	0.0230902	0.0186944	0.0372626	0.0197642	0.0136803	0.0146901	0.0325999	0.0211237	0.0177157	0.0145592
434	MET_V233	stachydrine [M]	0.016887	0.0299705	0.0197236	0.00457914	0.00206543	0.0279914	0.022739	0.00958163	0.0198193	0.0101667	0.0399655	0.0274568	0.0176684	0.0183274	0.0264684
482	NMR_V024	(Iso)leucine [C]	0.0172741	0.007684	0.0184134	0.027213	0.0158862	0.0227639	0.0179763	0.0201574	0.0231511	0.0406043	0.0242934	0.0300462	0.0182346	0.0173276	0.0135164
38	BIO_V038	METHIONINE [B]	0.0173595	0.0206803	0.0207626	0.0397074	0.0373809	0.0285792	0.0403391	0.0599083	0.0406168	0.00933536	0.0284165	0.0422035	0.020176	0.0185442	0.0308791
105	BIO_V105	PC ae C36:4 [B]	0.017832	0.0254695	0.0194706	0.0183166	0.030538	0.0260382	0.023582	0.0683977	0.0257731	0.034155	0.0292513	0.0596058	0.0369727	0.0190465	0.0277919
277	MET_V076	asparagine [M]	0.0178508	0.0254476	0.0208236	0.00989231	0.00780918	0.0292971	0.0238471	0.241154	0.0277965	0.0389925	0.0645037	0.0951376	0.067428	0.0146315	0.0368193
228	MET_V027	1-stearoylglycerophosphocholine [M]	0.0184687	0.0243979	0.0195543	0.0407186	0.0454289	0.0258703	0.0120825	0.00852972	0.01194	0.013657	0.0205852	0.0213944	0.016802	0.0163956	0.0122206
57	BIO_V057	Pentose [B]	0.0185689	0.0146124	0.0184406	0.00840601	0.020743	0.0194971	0.0177017	0.0367027	0.0146886	0.0250827	0.0281599	0.0171318	0.0120794	0.0187927	0.0164746
32	BIO_V032	ASPARTATE [B]	0.0185695	0.0150634	0.0177509	0.0234913	0.0396054	0.0215882	0.0302834	0.0326214	0.0341763	0.0138524	0.0259869	0.00627979	0.0155185	0.0195557	0.0236539
118	BIO_V118	PC ae C40:3 [B]	0.0186808	0.025268	0.0220299	0.0288707	0.0404074	0.0199962	0.0626716	0.102951	0.0552659	0.076894	0.0636007	0.0372863	0.079432	0.0182925	0.0303386
263	MET_V062	ADpSGEGDFXAEGGGVR* [M]	0.0202281	0.0383308	0.0196962	0.0322088	0.0143726	0.0262238	0.0485067	0.0471061	0.0446416	0.047744	0.0242433	0.0572029	0.0445999	0.0194362	0.0288902
463	NMR_V005	Alanine [C]	0.0208136	0.0211827	0.0212985	0.0251108	0.0222058	0.0221744	0.0413621	0.0292598	0.0467563	0.0245587	0.0238307	0.029468	0.0244731	0.0221759	0.0264563
54	BIO_V054	total DMA [B]	0.0215765	0.0344332	0.0255684	0.00785828	0.0395856	0.0203443	0.0184067	0.0500352	0.019769	0.0589817	0.0227949	0.0706366	0.0191643	0.0213575	0.0302491
406	MET_V205	phenol sulfate [M]	0.0217872	0.0306783	0.0212325	0.0165674	0.0519274	0.0223702	0.0173371	0.105262	0.0211033	0.0240685	0.0386765	0.0646716	0.0380637	0.0168309	0.0289294
189	BIO_V189	SM C18:1 [B]	0.0225856	0.0219569	0.0230594	0.0126507	0.0628967	0.0240346	0.0625976	0.120335	0.0607638	0.0352899	0.0874538	0.0489879	0.0546157	0.0236054	0.0317403
213	MET_V012	1-eicosatrienoylglycerophosphocholine* [M]	0.0243351	0.0427509	0.0276114	0.0480811	0.113143	0.0400233	0.0151657	0.0134763	0.0156982	0.0403083	0.0327181	0.0306477	0.0234148	0.0212378	0.0265773
282	MET_V081	beta-hydroxyisovalerate [M]	0.0243385	0.0259967	0.0238252	0.0169024	0.000979329	0.0287985	0.058492	0.0231026	0.0409178	0.00356767	0.110661	0.018059	0.0979214	0.0255994	0.0623819
159	BIO_V159	SM (COOH) C16:1 [B]	0.0249793	0.0372943	0.0267	0.0704223	0.0456878	0.0321995	0.0778366	0.0993521	0.072701	0.061425	0.0302427	0.0337874	0.0773064	0.0266102	0.0398726
294	MET_V093	cholate [M]	0.0274945	0.0327768	0.0280571	0.123159	0.0689101	0.0278678	0.0668445	0.0936222	0.0750733	0.0194021	0.0272577	0.0341543	0.0705655	0.031034	0.0273603
253	MET_V052	4-acetamidobutanoate [M]	0.0276722	0.0521086	0.0281422	0.0222946	0.0450084	0.0188656	0.0165176	0.149206	0.0175089	0.132359	0.0403754	0.0925616	0.0297241	0.0261607	0.0430206
91	BIO_V091	PC aa C40:5 [B]	0.0276727	0.0617168	0.0314223	0.014148	0.0200761	0.0432717	0.0349835	0.117172	0.0358692	0.0725073	0.0865815	0.0820065	0.0886314	0.0274503	0.0450486
126	BIO_V126	PC e C32:2 (alt) [B]	0.0295484	0.0374683	0.0321607	0.0347532	0.0487204	0.0543566	0.0885494	0.203262	0.075928	0.0453151	0.113793	0.064283	0.120177	0.0314364	0.0548249
176	BIO_V176	SM (OH,COOH) C16:2 (alt) [B]	0.0302471	0.0626409	0.0351407	0.014039	0.0693068	0.0405461	0.0480717	0.127173	0.0455728	0.0206101	0.0453481	0.0833723	0.0620143	0.030425	0.0545493
98	BIO_V098	PC ae C34:2 [B]	0.0302688	0.0317923	0.0252299	0.0601318	0.121656	0.0298804	0.0742222	0.121548	0.0732043	0.0716387	0.0479174	0.0875569	0.0814059	0.0321345	0.0495638
247	MET_V046	3-methoxytyrosine [M]	0.0307018	0.069924	0.0379818	0.0288198	0.0990322	0.0688844	0.0178968	0.101358	0.0193968	0.0612332	0.0270367	0.096001	0.0470117	0.0329265	0.0486434
390	MET_V189	N-acetylthreonine [M]	0.031777	0.0391127	0.0323417	0.00956318	0.00510434	0.0293153	0.0477844	0.0327902	0.0411921	0.0554249	0.0855946	0.0296486	0.0157488	0.0316867	0.0451853
188	BIO_V188	SM C18:0 (alt) [B]	0.0320111	0.0360824	0.0349208	0.0070132	0.0330818	0.0358763	0.0667039	0.149169	0.0601653	0.0475546	0.119868	0.0581672	0.0518681	0.0334869	0.0439098
99	BIO_V099	PC ae C34:3 [B]	0.0326434	0.0357892	0.0249003	0.0824993	0.122264	0.039664	0.0493228	0.0915847	0.0500358	0.0480284	0.0657549	0.0650698	0.0780788	0.0341071	0.0572646
478	NMR_V020	Pyroglutamate [C]	0.0328125	0.0347285	0.0330881	0.0113324	0.0235868	0.0281349	0.0234419	0.0556881	0.0317921	0.0444407	0.0647541	0.0383608	0.0286741	0.0334153	0.0317704
169	BIO_V169	SM (OH) C22:1 [B]	0.0333699	0.0620589	0.0306866	0.0135187	0.0958117	0.0288935	0.0631561	0.22586	0.058572	0.0444301	0.0819862	0.0704925	0.0983831	0.0331111	0.0561337
411	MET_V210	phosphate [M]	0.0336411	0.0444041	0.0315589	0.0655892	0.145959	0.0364337	0.0687299	0.0843012	0.0668991	0.0600231	0.0644704	0.0561697	0.0559105	0.0338354	0.0485378
108	BIO_V108	PC ae C38:0 (alt) [B]	0.0337411	0.0323159	0.0376244	0.0511099	0.0702226	0.040733	0.0496258	0.108914	0.0480905	0.0593	0.062099	0.100781	0.0749299	0.0358521	0.0529596
446	MET_V245	thromboxane B2 [M]	0.0352801	0.089516	0.0395928	0.0708758	0.131444	0.0524645	0.0445074	0.0886039	0.0503231	0.100113	0.086249	0.100007	0.0500267	0.029739	0.0622583
42	BIO_V042	SERINE [B]	0.0359334	0.0219125	0.0406549	0.0411252	0.00646201	0.050114	0.0643936	0.0249366	0.0624526	0.0129395	0.0269899	0.0137953	0.0320093	0.0379335	0.0507553
193	BIO_V193	SM C22:1 [B]	0.0370912	0.0556647	0.0412471	0.0356382	0.0792135	0.0304946	0.0905245	0.165829	0.0783267	0.0984912	0.122594	0.0817411	0.073069	0.0375206	0.0548421
455	MET_V254	uridine [M]	0.0380451	0.0595187	0.0421599	0.0710507	0.0948496	0.0356358	0.0232987	0.0752904	0.0222075	0.114446	0.038643	0.0664746	0.0323275	0.0370573	0.0339301
151	BIO_V151	PI aa C38:4 (alt) [B]	0.0387268	0.0881366	0.0459244	0.0426599	0.0358356	0.0650079	0.0774482	0.111694	0.0767918	0.132673	0.0551506	0.131195	0.105688	0.0408378	0.06224
473	NMR_V015	Leucine [C]	0.0388922	0.0208427	0.0421983	0.0583437	0.035333	0.0501395	0.0369355	0.0398401	0.0477664	0.0764507	0.0452691	0.0616824	0.0413432	0.0389845	0.0306731
249	MET_V048	3-methyl-2-oxovalerate [M]	0.0391095	0.0196064	0.0307804	0.139052	0.0701225	0.0150346	0.0864877	0.239394	0.0793521	0.0754606	0.0352244	0.115127	0.0926191	0.0426384	0.0518811
158	BIO_V158	SM (COOH) C16:0 [B]	0.039125	0.0758882	0.0466803	0.116875	0.0905803	0.0691173	0.0899469	0.111281	0.0802543	0.0793759	0.0714449	0.069445	0.12131	0.0395419	0.0693082
452	MET_V251	undecanoate (11:0) [M]	0.0400535	0.0464124	0.0441902	0.117352	0.0613545	0.0509579	0.0210149	0.0651971	0.0244831	0.0952103	0.0249179	0.0851167	0.0522036	0.0421669	0.0480157
252	MET_V051	3-phenylpropionate (hydrocinnamate) [M]	0.0406847	0.046523	0.0390975	0.11002	0.127557	0.0452977	0.0190739	0.0356585	0.0190739	0.0437352	0.0153793	0.0751264	0.034372	0.0482238	0.0216789
403	MET_V202	p-cresol sulfate* [M]	0.0440786	0.103426	0.0400134	0.0255715	0.0590471	0.056839	0.0655658	0.170181	0.0561039	0.226997	0.0892398	0.16709	0.109924	0.0393313	0.0542334
71	BIO_V071	PC aa C32:2 [B]	0.0448006	0.083383	0.0521415	0.0439423	0.0715406	0.0704255	0.107371	0.175557	0.100767	0.0717826	0.122441	0.164004	0.1377	0.0449153	0.0979084
266	MET_V065	alanine [M]	0.0450688	0.0474319	0.0470442	0.0295939	0.0232576	0.0578741	0.0631887	0.158437	0.0580994	0.0505235	0.0712402	0.0900192	0.0993735	0.0477152	0.0871303
468	NMR_V010	Glutamine [C]	0.045756	0.0508035	0.0477681	0.0631107	0.0809168	0.0200991	0.0962277	0.181703	0.0847381	0.126691	0.0315922	0.101118	0.0716492	0.0448105	0.0256384
103	BIO_V103	PC ae C36:2 [B]	0.0472916	0.0502821	0.0463163	0.191612	0.160812	0.0350827	0.158702	0.223183	0.140665	0.142503	0.0621238	0.146735	0.186238	0.0498616	0.0810588
330	MET_V129	glutamate [M]	0.049782	0.032884	0.040856	0.147652	0.119197	0.030118	0.0719347	0.13897	0.0570851	0.102263	0.041786	0.0673039	0.104076	0.053874	0.0609096
184	BIO_V184	SM (OH,COOH) C24:1 [B]	0.0504313	0.0830178	0.0456636	0.0160648	0.115413	0.0466294	0.113239	0.256164	0.0970895	0.048415	0.115431	0.0813057	0.242039	0.0530625	0.0629041
365	MET_V164	kynurenine [M]	0.0505316	0.08107	0.0532424	0.0529625	0.0703434	0.0517318	0.0529598	0.12666	0.0486502	0.0896722	0.118928	0.116008	0.0697236	0.0464313	0.0655738
155	BIO_V155	TXB2 [B]	0.050617	0.0939157	0.0554132	0.0458398	0.0751831	0.053551	0.113856	0.253884	0.113856	0.169611	0.231611	0.133203	0.100539	0.0419054	0.126287
41	BIO_V041	PROLINE [B]	0.0506519	0.0507023	0.0561338	0.0285904	0.0399031	0.0758783	0.0412713	0.0734835	0.0444037	0.115499	0.0579641	0.11799	0.0366058	0.0516674	0.0532568
207	MET_V006	10-undecenoate (11:1n1) [M]	0.052549	0.0579016	0.0495719	0.0868289	0.138678	0.0623728	0.0394352	0.0321328	0.0365333	0.151002	0.0271287	0.0392713	0.0473436	0.0524342	0.0418521
53	BIO_V053	ADMA [B]	0.0545629	0.0536266	0.0564065	0.0396558	0.108629	0.052924	0.0627832	0.0646842	0.0656946	0.0332837	0.0424291	0.0757623	0.0750464	0.054464	0.0583134
324	MET_V123	gamma-glutamylleucine [M]	0.0548132	0.0353696	0.0542131	0.0686485	0.0813673	0.0635258	0.0562775	0.141175	0.0518347	0.0505249	0.0660191	0.183577	0.0672623	0.0565231	0.0515574
307	MET_V106	dehydroisoandrosterone sulfate (DHEA-S) [M]	0.0551323	0.115885	0.0539004	0.137453	0.203039	0.0703808	0.0750249	0.167835	0.0794515	0.0918479	0.146872	0.120159	0.0941565	0.0519471	0.0938621
135	BIO_V135	PE aa C34:2 [B]	0.0552175	0.0407647	0.0372575	0.0383801	0.0886091	0.020315	0.058703	0.107491	0.0507015	0.0715257	0.0454543	0.0534548	0.0593499	0.0579967	0.0326549
166	BIO_V166	SM (OH) C20:1 [B]	0.0582609	0.0904647	0.0593007	0.0342088	0.0960698	0.026119	0.0694043	0.315615	0.0710003	0.115751	0.104925	0.106665	0.124602	0.0586243	0.0732189
46	BIO_V046	VALINE [B]	0.0585142	0.0276055	0.0649761	0.0810579	0.0441785	0.0878335	0.0663344	0.0424955	0.0655787	0.0210675	0.050046	0.0601886	0.0737353	0.0618068	0.0581313
200	BIO_V200	SM C28:3 [B]	0.0587209	0.0518578	0.0611482	0.0606387	0.0401762	0.0721103	0.0569667	0.0816479	0.0613278	0.0635437	0.168834	0.0460558	0.0600763	0.0617755	0.088267
382	MET_V181	myo-inositol [M]	0.0589832	0.115111	0.0675938	0.0318839	0.0625773	0.0457897	0.0423596	0.33392	0.0403249	0.330303	0.127363	0.235464	0.068018	0.0592345	0.0882692
199	BIO_V199	SM C26:4 [B]	0.0608424	0.0855364	0.0720253	0.0357908	0.0358574	0.108567	0.0785857	0.088908	0.0802021	0.0721163	0.144681	0.0726308	0.10944	0.0529098	0.0915236
177	BIO_V177	SM (OH,COOH) C18:1 [B]	0.0620304	0.116561	0.0683234	0.0161137	0.115804	0.0806082	0.0986042	0.208397	0.0952292	0.0470612	0.0949103	0.0971531	0.167289	0.0636977	0.101158
170	BIO_V170	SM (OH) C22:2 [B]	0.0634645	0.0660703	0.0469235	0.0905508	0.107159	0.0244565	0.165155	0.36672	0.14383	0.0711624	0.108289	0.118815	0.239809	0.0671566	0.0748157
174	BIO_V174	SM (OH,COOH) C16:0 [B]	0.0653177	0.0762986	0.0532412	0.042055	0.213121	0.063347	0.108941	0.282925	0.104119	0.0689761	0.103808	0.139512	0.231314	0.0628794	0.0956989
220	MET_V019	1-myristoylglycerophosphocholine [M]	0.0663981	0.114957	0.0772404	0.105719	0.0953624	0.103244	0.0559155	0.0609089	0.0619598	0.0884606	0.0951909	0.0947585	0.0907515	0.0633076	0.0569496
8	BIO_V008	C5 [B]	0.0676727	0.0819733	0.0678912	0.0444238	0.113531	0.0748656	0.0879827	0.140228	0.0723191	0.174681	0.0928798	0.178559	0.0901675	0.0692156	0.0401412
432	MET_V231	serine [M]	0.0679906	0.0531534	0.0771956	0.0526531	0.0085004	0.0944642	0.0808519	0.0808362	0.0726014	0.017094	0.0750431	0.0570312	0.113661	0.0736041	0.116869
418	MET_V217	pseudouridine [M]	0.0723886	0.152891	0.0747636	0.0599715	0.142551	0.0682494	0.0602663	0.337028	0.0604005	0.348984	0.146377	0.237117	0.0820625	0.0613471	0.101191
472	NMR_V014	Lactate [C]	0.0728183	0.0635794	0.0570419	0.212047	0.190316	0.0586456	0.0895902	0.0558684	0.0969492	0.0442007	0.048757	0.0739448	0.0562799	0.0769864	0.0729166
183	BIO_V183	SM (OH,COOH) C24:0 [B]	0.0744721	0.133842	0.0754534	0.0417266	0.168201	0.0776238	0.159554	0.52765	0.145937	0.108594	0.16874	0.181777	0.353426	0.0777922	0.0986804
271	MET_V070	androsterone sulfate [M]	0.0771265	0.117575	0.0776343	0.273039	0.280346	0.0868958	0.0970854	0.128496	0.10409	0.203079	0.122929	0.103815	0.147023	0.0690142	0.100443
209	MET_V008	1-arachidonoylglycerophosphocholine* - group 14366 [M]	0.0774145	0.0922906	0.0827753	0.0722078	0.185215	0.10797	0.0293935	0.0404933	0.0311074	0.0557348	0.0897187	0.092002	0.0642153	0.0775333	0.0493259
261	MET_V060	acetylphosphate [M]	0.0797665	0.108739	0.0806525	0.109603	0.223444	0.0693802	0.175425	0.146104	0.153051	0.106819	0.105353	0.0735841	0.0986025	0.0837545	0.0681538
317	MET_V116	eicosenoate (20:1n9 or 11) [M]	0.0809002	0.0882939	0.0711452	0.226748	0.360651	0.0283214	0.0540766	0.23713	0.0617133	0.147596	0.0394011	0.159812	0.046646	0.0748535	0.0616156
445	MET_V244	threonine [M]	0.0822721	0.146312	0.0834304	0.0679223	0.173059	0.0470776	0.0517648	0.272716	0.0539064	0.493617	0.0880716	0.278289	0.15751	0.0755596	0.0880097
357	MET_V156	indoleacetate [M]	0.0824554	0.0809257	0.0861585	0.0576232	0.0736327	0.0886189	0.083851	0.0821632	0.0821046	0.0629077	0.0956663	0.0440586	0.0952109	0.0837176	0.0678532
276	MET_V075	ascorbate (Vitamin C) [M]	0.0830301	0.0838607	0.0988654	0.0197401	0.0339743	0.159616	0.0987788	0.0731802	0.0920369	0.030502	0.0744851	0.0781055	0.0796657	0.0859118	0.14634
85	BIO_V085	PC aa C38:2 [B]	0.0836804	0.156386	0.0976186	0.0551319	0.0708342	0.121539	0.156471	0.423032	0.149693	0.217169	0.280999	0.237881	0.336041	0.0860891	0.18078
389	MET_V188	N-acetylornithine [M]	0.0840026	0.122525	0.0874331	0.0238889	0.0793019	0.0702282	0.07576	0.167961	0.0671789	0.116093	0.19801	0.144189	0.127955	0.0883912	0.0733111
143	BIO_V143	PE e (COOH) C12:1 (alt) [B]	0.0843941	0.197361	0.0859294	0.0729348	0.0750133	0.0553342	0.0757214	0.261556	0.0770859	0.171476	0.138643	0.168083	0.185195	0.0879574	0.0974096
366	MET_V165	lactate [M]	0.0846916	0.108614	0.0798465	0.121752	0.127258	0.0858499	0.103233	0.232519	0.0988104	0.179372	0.108676	0.164354	0.146908	0.0906383	0.142689
371	MET_V170	linoleamide (18:2n6) [M]	0.0849369	0.0730237	0.0886321	0.0877636	0.0677501	0.068515	0.105472	0.241234	0.105472	0.165521	0.0643489	0.201491	0.0945979	0.0869326	0.0962966
161	BIO_V161	SM (COOH) C18:0 [B]	0.0859263	0.124731	0.0985663	0.137653	0.0834226	0.0955752	0.142703	0.204995	0.131985	0.0896993	0.138228	0.0685823	0.208084	0.0863008	0.116642
369	MET_V168	leucine [M]	0.0871439	0.0382622	0.0813382	0.0932897	0.107808	0.0998678	0.10399	0.192878	0.104312	0.0445364	0.155835	0.198338	0.129304	0.0901937	0.0815192
356	MET_V155	hypoxanthine [M]	0.0871732	0.153378	0.096823	0.171641	0.38628	0.102071	0.0904782	0.146305	0.0886016	0.273823	0.0954275	0.158679	0.107954	0.0790576	0.0705538
109	BIO_V109	PC ae C38:1 (alt) [B]	0.0892596	0.132539	0.0789633	0.0858415	0.284079	0.090861	0.136655	0.511625	0.144851	0.172617	0.250896	0.218598	0.302314	0.0863064	0.143542
424	MET_V223	pyruvate [M]	0.0923774	0.087158	0.103337	0.157628	0.170027	0.0912773	0.0716667	0.131703	0.0779191	0.0975594	0.0852426	0.111948	0.0902615	0.104408	0.0999123
150	BIO_V150	PI aa C36:4 (alt) [B]	0.0925546	0.216216	0.110191	0.072942	0.0927276	0.154151	0.192545	0.273332	0.176734	0.170183	0.176343	0.185689	0.240905	0.0869655	0.200635
186	BIO_V186	SM C16:0 [B]	0.0938905	0.0917868	0.0947977	0.117552	0.287299	0.0980902	0.27896	0.45377	0.237044	0.249222	0.276153	0.22093	0.288519	0.0968427	0.131811
211	MET_V010	1-arachidonoylglycerophosphoinositol* [M]	0.0939407	0.167581	0.112135	0.0336681	0.0741953	0.13852	0.0646931	0.113058	0.0710857	0.102155	0.121748	0.204579	0.0928494	0.0977023	0.124075
154	BIO_V154	12S-HETE [B]	0.0941601	0.174682	0.101538	0.117097	0.290568	0.0938728	0.153604	0.224146	0.129786	0.184608	0.228755	0.12357	0.0650446	0.0909781	0.125737
363	MET_V162	isoleucine [M]	0.094905	0.0547988	0.0907446	0.176634	0.208807	0.0780739	0.157438	0.247304	0.14303	0.0814823	0.133671	0.194115	0.167141	0.0925121	0.0910116
168	BIO_V168	SM (OH) C22:0 [B]	0.0950661	0.143051	0.101477	0.0725579	0.151749	0.0920664	0.155552	0.638535	0.150257	0.0652873	0.264374	0.224666	0.292519	0.0993126	0.130381
181	BIO_V181	SM (OH,COOH) C20:4 [B]	0.0959215	0.0999305	0.0986311	0.0490524	0.142297	0.118784	0.150486	0.298404	0.138211	0.0698465	0.157871	0.129861	0.247483	0.100329	0.122246
95	BIO_V095	PC ae C32:8 (alt) [B]	0.100203	0.107982	0.10119	0.141596	0.265014	0.136668	0.292338	0.438926	0.252783	0.250279	0.290002	0.296527	0.369903	0.104808	0.196797
289	MET_V088	caprate (10:0) [M]	0.100682	0.148974	0.11956	0.112504	0.088974	0.137521	0.101046	0.137053	0.0965847	0.235901	0.112301	0.203763	0.13012	0.0991635	0.156553
86	BIO_V086	PC aa C38:3 [B]	0.104517	0.204709	0.125041	0.0496708	0.0915781	0.167175	0.124003	0.234608	0.137072	0.193806	0.238478	0.221579	0.197383	0.0996183	0.188638
378	MET_V177	margarate (17:0) [M]	0.104659	0.123575	0.107779	0.221023	0.312524	0.075382	0.0758909	0.170826	0.0805827	0.162556	0.0401347	0.165313	0.0793886	0.102665	0.0699899
97	BIO_V097	PC ae C34:1 (alt) [B]	0.108848	0.145293	0.117531	0.172123	0.207803	0.142763	0.257917	0.353576	0.243939	0.211469	0.232136	0.241852	0.315559	0.102787	0.220602
375	MET_V174	malate [M]	0.109862	0.144268	0.123257	0.287432	0.381152	0.11	0.0677083	0.462038	0.0936727	0.19458	0.151721	0.204372	0.12627	0.112497	0.122303
413	MET_V212	pipecolate [M]	0.110275	0.104674	0.103654	0.186147	0.180192	0.0615589	0.0921374	0.232851	0.0975379	0.123038	0.0823471	0.225742	0.0791965	0.115106	0.111256
281	MET_V080	benzoate [M]	0.11349	0.139517	0.121354	0.134751	0.231163	0.127416	0.0463947	0.105931	0.0542294	0.11183	0.106726	0.15565	0.14229	0.105564	0.131477
196	BIO_V196	SM C24:3 [B]	0.114704	0.0889985	0.123403	0.0969648	0.174391	0.12952	0.169396	0.362402	0.169232	0.112761	0.23679	0.245207	0.15245	0.120118	0.160418
348	MET_V147	histidine [M]	0.115184	0.231156	0.126802	0.202477	0.145962	0.132755	0.100563	0.441447	0.103184	0.504336	0.176091	0.272979	0.181431	0.0967545	0.108513
77	BIO_V077	PC aa C36:0 (alt) [B]	0.116389	0.197308	0.132532	0.105557	0.121146	0.186214	0.172891	0.295019	0.174753	0.164687	0.256902	0.283098	0.355421	0.119616	0.229039
167	BIO_V167	SM (OH) C20:3 [B]	0.117272	0.145158	0.126947	0.0683422	0.190259	0.141495	0.168903	0.423913	0.163805	0.163993	0.180117	0.207742	0.329503	0.121246	0.172934
195	BIO_V195	SM C22:4 [B]	0.118723	0.0953841	0.118569	0.195268	0.131009	0.144078	0.166746	0.185947	0.164048	0.219875	0.186935	0.0858885	0.269878	0.124349	0.141185
477	NMR_V019	Proline [C]	0.118838	0.0891412	0.131217	0.11165	0.102708	0.122244	0.113147	0.147781	0.131324	0.311051	0.115801	0.204619	0.0811333	0.121598	0.1093
474	NMR_V016	Lysine [C]	0.121125	0.0988516	0.117286	0.180236	0.177729	0.161974	0.112992	0.188776	0.128825	0.0718703	0.256794	0.122192	0.169196	0.124372	0.154438
141	BIO_V141	PE aa C40:6 [B]	0.121697	0.133719	0.0852409	0.215694	0.257712	0.0958606	0.181935	0.209296	0.151837	0.201149	0.109043	0.144517	0.220027	0.127971	0.0955668
409	MET_V208	phenylalanine [M]	0.126248	0.1158	0.125773	0.241387	0.285361	0.156086	0.204276	0.21294	0.197698	0.0472374	0.252223	0.259231	0.167562	0.123345	0.160681
449	MET_V248	trigonelline (N'-methylnicotinate) [M]	0.127026	0.164828	0.0942852	0.106232	0.120114	0.115728	0.139834	0.177664	0.134891	0.289556	0.133338	0.186356	0.210673	0.123026	0.153029
140	BIO_V140	PE aa C38:6 [B]	0.127441	0.139337	0.0955665	0.123866	0.118488	0.092355	0.194522	0.203086	0.170487	0.243174	0.107287	0.146142	0.197014	0.129551	0.101545
173	BIO_V173	SM (OH) C28:1 [B]	0.127593	0.171785	0.131416	0.0908299	0.156371	0.164318	0.216989	0.522204	0.201534	0.116457	0.293678	0.17283	0.481329	0.134459	0.134015
216	MET_V015	1-linoleoylglycerophosphocholine [M]	0.128287	0.155313	0.123253	0.234428	0.418077	0.160183	0.100197	0.0732823	0.0981366	0.103967	0.156936	0.163036	0.139959	0.125436	0.100347
15	BIO_V015	C9 [B]	0.129239	0.073076	0.115933	0.38513	0.305135	0.0515999	0.165063	0.231659	0.16849	0.160177	0.0682624	0.0893907	0.132716	0.132032	0.111064
101	BIO_V101	PC ae C36:0 (alt) [B]	0.13211	0.15809	0.138976	0.17972	0.267702	0.173284	0.195519	0.221575	0.19512	0.134724	0.207827	0.180325	0.354615	0.138158	0.189285
136	BIO_V136	PE aa C36:2 [B]	0.139139	0.0763367	0.0952008	0.114609	0.254418	0.0841153	0.0981504	0.22023	0.0919657	0.133452	0.159653	0.112544	0.150179	0.146178	0.0512645
318	MET_V117	epiandrosterone sulfate [M]	0.139935	0.180852	0.131179	0.395191	0.447903	0.17337	0.151232	0.134307	0.1601	0.171204	0.202902	0.1547	0.198873	0.131916	0.156626
3	BIO_V003	C3 [B]	0.146655	0.189306	0.135799	0.0884585	0.24495	0.132103	0.142636	0.345881	0.135122	0.185921	0.226882	0.225042	0.246822	0.146603	0.113126
88	BIO_V088	PC aa C38:5 [B]	0.147671	0.20335	0.168979	0.123274	0.222339	0.214355	0.141784	0.353359	0.158245	0.175297	0.292669	0.28574	0.348577	0.152096	0.183577
481	NMR_V023	Valine [C]	0.149505	0.0704352	0.156054	0.191585	0.108592	0.199754	0.13539	0.0690878	0.164879	0.11563	0.157032	0.15407	0.184751	0.152132	0.132623
102	BIO_V102	PC ae C36:1 (alt) [B]	0.149994	0.17504	0.154638	0.282314	0.237673	0.131527	0.298618	0.559355	0.29624	0.310966	0.336317	0.277252	0.463601	0.148651	0.205858
180	BIO_V180	SM (OH,COOH) C20:3 [B]	0.150295	0.161823	0.158084	0.103703	0.220665	0.193513	0.195484	0.433526	0.190706	0.143201	0.231181	0.227388	0.336822	0.155292	0.217346
26	BIO_V026	C18 [B]	0.150618	0.117479	0.156237	0.245694	0.219305	0.20588	0.264243	0.137043	0.22637	0.276987	0.0958763	0.253493	0.16252	0.156123	0.190164
373	MET_V172	linolenate [alpha or gamma; (18:3n3 or 6)] [M]	0.151608	0.159391	0.156031	0.316103	0.414755	0.0958597	0.141108	0.290154	0.144472	0.151713	0.0694487	0.182325	0.121244	0.150827	0.15475
79	BIO_V079	PC aa C36:2 [B]	0.151888	0.310613	0.178844	0.158704	0.154057	0.217902	0.262352	0.300001	0.259447	0.263844	0.250167	0.356334	0.38808	0.154164	0.294837
325	MET_V124	gamma-glutamylmethionine* [M]	0.153848	0.149994	0.160429	0.128213	0.163769	0.218195	0.20449	0.283638	0.224091	0.0718384	0.269374	0.295565	0.111647	0.143789	0.168382
175	BIO_V175	SM (OH,COOH) C16:1 [B]	0.154091	0.254729	0.175862	0.134296	0.187322	0.271225	0.186564	0.271323	0.183127	0.111572	0.163655	0.255431	0.344103	0.157175	0.253094
440	MET_V239	taurodeoxycholate [M]	0.159851	0.140002	0.135858	0.174565	0.219908	0.162719	0.178264	0.361288	0.178264	0.156984	0.245623	0.221888	0.21628	0.139941	0.134294
343	MET_V142	heme* [M]	0.161531	0.139379	0.169473	0.168346	0.225597	0.238176	0.244347	0.10427	0.225911	0.380249	0.10798	0.179278	0.163098	0.164851	0.133634
300	MET_V099	cortisone [M]	0.162379	0.260928	0.200201	0.158655	0.30504	0.194729	0.14583	0.263681	0.148739	0.282762	0.231258	0.21631	0.358099	0.16491	0.212961
447	MET_V246	tiglyl carnitine [M]	0.16304	0.206465	0.159215	0.276022	0.294605	0.166407	0.179427	0.503231	0.179427	0.54957	0.332664	0.452953	0.121356	0.179725	0.181739
96	BIO_V096	PC ae C34:0 (alt) [B]	0.165303	0.186231	0.176011	0.161633	0.180762	0.206243	0.419199	0.366106	0.384802	0.178976	0.319438	0.316303	0.450528	0.167396	0.223262
87	BIO_V087	PC aa C38:4 [B]	0.165709	0.276031	0.198815	0.0413028	0.0995375	0.238668	0.0921318	0.234032	0.108777	0.182613	0.264808	0.236871	0.183338	0.168168	0.191156
393	MET_V192	oleamide [M]	0.166006	0.227712	0.159167	0.357411	0.506372	0.251068	0.153449	0.0967363	0.14237	0.187608	0.223513	0.111618	0.258979	0.140196	0.145058
179	BIO_V179	SM (OH,COOH) C20:2 [B]	0.168597	0.254149	0.169691	0.0764014	0.225548	0.211855	0.213908	0.789057	0.212637	0.176562	0.42602	0.32083	0.419663	0.168911	0.299263
256	MET_V055	4-methyl-2-oxopentanoate [M]	0.173241	0.110836	0.179118	0.240883	0.135323	0.158165	0.280334	0.356027	0.314312	0.172705	0.154453	0.294791	0.259974	0.186885	0.224994
107	BIO_V107	PC ae C36:6 (alt) [B]	0.174178	0.210208	0.195144	0.146034	0.178861	0.189394	0.268775	0.372944	0.270199	0.155292	0.315515	0.355637	0.30984	0.182238	0.283704
222	MET_V021	1-oleoylglycerophosphocholine [M]	0.178579	0.237763	0.19253	0.331741	0.367353	0.280992	0.132223	0.0797665	0.128702	0.116483	0.198526	0.222142	0.270846	0.175364	0.161246
14	BIO_V014	C8:1 [B]	0.179398	0.26537	0.205332	0.13846	0.350695	0.223157	0.269926	0.521925	0.250243	0.206706	0.396065	0.272593	0.297377	0.168475	0.266182
439	MET_V238	taurocholate [M]	0.184085	0.194151	0.187055	0.289861	0.489137	0.127391	0.127283	0.506558	0.152548	0.14211	0.373515	0.404902	0.189302	0.181196	0.268831
11	BIO_V011	C5-M-DC [B]	0.186307	0.389704	0.199475	0.135596	0.20615	0.263966	0.156062	0.357995	0.153105	0.443483	0.312912	0.470259	0.198896	0.17284	0.298628
238	MET_V037	2-palmitoylglycerophosphocholine* [M]	0.18916	0.264784	0.195585	0.333866	0.5167	0.286969	0.132924	0.117657	0.138455	0.190593	0.227476	0.200316	0.195415	0.176047	0.140571
292	MET_V091	carnitine [M]	0.191713	0.313056	0.216525	0.23337	0.416281	0.278442	0.157186	0.247603	0.165639	0.468016	0.27953	0.348905	0.154092	0.182939	0.306681
84	BIO_V084	PC aa C38:1 (alt) [B]	0.194082	0.331565	0.211013	0.139244	0.234026	0.25709	0.300325	0.792606	0.276017	0.355598	0.505872	0.440705	0.512544	0.196682	0.395279
386	MET_V185	N2,N2-dimethylguanosine [M]	0.197118	0.239182	0.17871	0.175772	0.196216	0.268045	0.0732277	0.168956	0.0907429	0.220165	0.142387	0.248619	0.143531	0.205241	0.197811
138	BIO_V138	PE aa C38:4 [B]	0.197509	0.145064	0.112999	0.223707	0.269426	0.124806	0.237973	0.292388	0.20633	0.250828	0.241217	0.206298	0.250735	0.203386	0.161629
442	MET_V241	theobromine [M]	0.204624	0.310462	0.241213	0.156291	0.253234	0.141027	0.282426	0.421952	0.272632	0.190506	0.320824	0.239208	0.27852	0.212344	0.233306
258	MET_V057	7-methylguanine [M]	0.204965	0.233877	0.183407	0.275176	0.346195	0.067109	0.191906	0.543194	0.176703	0.461426	0.202461	0.400278	0.180804	0.200458	0.167184
51	BIO_V051	MET.SULF [B]	0.205074	0.294305	0.221621	0.324586	0.309231	0.174474	0.297206	0.569137	0.279753	0.296843	0.241582	0.442285	0.391305	0.213479	0.262279
187	BIO_V187	SM C16:1 [B]	0.210038	0.222101	0.204767	0.18269	0.257555	0.20931	0.454134	0.649532	0.436988	0.301855	0.547885	0.399395	0.457451	0.217987	0.358825
78	BIO_V078	PC aa C36:1 (alt) [B]	0.210636	0.425819	0.248562	0.235081	0.22075	0.3349	0.3378	0.466697	0.332727	0.302012	0.421178	0.443389	0.58893	0.20707	0.415313
310	MET_V109	dihomo-linoleate (20:2n6) [M]	0.215744	0.25941	0.235481	0.115991	0.157479	0.24784	0.240218	0.146201	0.240835	0.303951	0.342103	0.229869	0.219622	0.203715	0.265755
364	MET_V163	isovalerylcarnitine [M]	0.217518	0.166143	0.218016	0.206841	0.256257	0.207868	0.240303	0.216199	0.200882	0.340032	0.168393	0.415716	0.179305	0.219785	0.118947
139	BIO_V139	PE aa C38:5 [B]	0.221422	0.186855	0.17402	0.157907	0.202674	0.166468	0.264393	0.335505	0.242825	0.267572	0.235988	0.209497	0.238897	0.22638	0.207834
479	NMR_V021	Pyruvate [C]	0.229066	0.232304	0.216629	0.344724	0.422183	0.169135	0.277381	0.137675	0.281887	0.125328	0.14374	0.278815	0.199905	0.235238	0.193434
423	MET_V222	pyrophosphate (PPi) [M]	0.231343	0.191743	0.198218	0.204684	0.0641157	0.175348	0.250129	0.477942	0.231857	0.418162	0.254922	0.300393	0.277091	0.21096	0.302662
273	MET_V072	arabitol [M]	0.232575	0.31448	0.242563	0.0901168	0.14822	0.181557	0.113326	0.518659	0.125599	0.576449	0.443855	0.42784	0.192395	0.224	0.327297
190	BIO_V190	SM C20:1 [B]	0.234966	0.180604	0.203375	0.253649	0.433272	0.178471	0.21271	0.560523	0.223877	0.385182	0.513593	0.284517	0.346007	0.240187	0.245712
286	MET_V085	bradykinin, des-arg(9) [M]	0.236291	0.165523	0.231996	0.270895	0.198964	0.266937	0.278673	0.201931	0.241724	0.361757	0.201116	0.135799	0.397713	0.236133	0.198795
370	MET_V169	levulinate (4-oxovalerate) [M]	0.236752	0.36743	0.237742	0.373466	0.630814	0.291729	0.112107	0.309319	0.130851	0.247562	0.295531	0.132198	0.35051	0.24982	0.197207
130	BIO_V130	PA aa C42:5 [B]	0.237329	0.227914	0.242409	0.255503	0.38925	0.254787	0.310345	0.370112	0.297226	0.328339	0.180255	0.2784	0.356578	0.238125	0.298629
278	MET_V077	aspartate [M]	0.237552	0.289159	0.266916	0.271372	0.259823	0.223238	0.163873	0.397341	0.159423	0.179697	0.246182	0.295202	0.266832	0.239241	0.186067
122	BIO_V122	PC ae C42:5 [B]	0.244571	0.193186	0.221335	0.235462	0.181271	0.333084	0.519387	0.6065	0.462932	0.324836	0.607955	0.363056	0.623686	0.256923	0.260172
131	BIO_V131	PE a (OH, COOH) C12:2 [B]	0.248916	0.291486	0.275403	0.388632	0.577539	0.384932	0.228295	0.226143	0.226346	0.175853	0.272268	0.44601	0.315878	0.25216	0.260485
465	NMR_V007	Creatinine [C]	0.250407	0.367472	0.266736	0.180887	0.315943	0.337933	0.196746	0.332587	0.210459	0.588994	0.412219	0.391139	0.178524	0.227877	0.323578
291	MET_V090	caprylate (8:0) [M]	0.250569	0.268772	0.288389	0.177583	0.183855	0.298605	0.157167	0.153364	0.152588	0.261165	0.232403	0.345104	0.133498	0.244299	0.287518
214	MET_V013	1-heptadecanoylglycerophosphocholine [M]	0.252253	0.249564	0.239721	0.485745	0.607324	0.284054	0.278278	0.412427	0.276527	0.46397	0.267622	0.40006	0.605818	0.258114	0.262255
56	BIO_V056	HNAc-H4 [B]	0.253953	0.23114	0.27374	0.228394	0.334543	0.28057	0.277175	0.312286	0.297084	0.2335	0.429823	0.314412	0.225821	0.217364	0.333568
50	BIO_V050	PUTRESCINE [B]	0.254539	0.297154	0.270958	0.307401	0.380743	0.130511	0.23833	0.354546	0.259243	0.219116	0.220296	0.191643	0.168759	0.260071	0.297861
433	MET_V232	serotonin (5HT) [M]	0.25529	0.400379	0.281122	0.280136	0.607254	0.166827	0.197294	0.763448	0.198337	0.732966	0.286197	0.674604	0.415433	0.252446	0.281304
476	NMR_V018	Phenylalanine [C]	0.258566	0.392349	0.273826	0.396311	0.399219	0.255516	0.265695	0.372532	0.29257	0.290324	0.347269	0.348071	0.376653	0.232994	0.251895
237	MET_V036	2-oleoylglycerophosphocholine* [M]	0.260636	0.390088	0.281092	0.44989	0.608256	0.402574	0.185477	0.13285	0.188627	0.23753	0.281325	0.257144	0.352394	0.251645	0.213837
466	NMR_V008	Ethanol [C]	0.261468	0.261968	0.279792	0.130262	0.324815	0.329776	0.323956	0.146107	0.30616	0.146929	0.33123	0.263899	0.182092	0.328609	0.287241
415	MET_V214	pro-hydroxy-pro [M]	0.263973	0.186508	0.279391	0.6383	0.300113	0.263014	0.352444	0.215984	0.354372	0.170132	0.215833	0.196254	0.404991	0.281316	0.215028
82	BIO_V082	PC aa C36:5 [B]	0.264111	0.2992	0.271015	0.308505	0.462003	0.329031	0.247409	0.653446	0.270825	0.37271	0.435248	0.531497	0.492021	0.271871	0.339106
257	MET_V056	5-dodecenoate (12:1n7) [M]	0.264301	0.33852	0.311721	0.280635	0.20902	0.376321	0.331774	0.358303	0.310768	0.566939	0.292467	0.344911	0.487229	0.271605	0.371168
230	MET_V029	2-aminobutyrate [M]	0.265394	0.22782	0.304177	0.429264	0.299929	0.173916	0.248017	0.467472	0.256638	0.192751	0.257958	0.338583	0.260872	0.262549	0.233194
321	MET_V120	fructose [M]	0.265452	0.275253	0.257097	0.351312	0.281408	0.295726	0.261376	0.571358	0.260419	0.348894	0.39422	0.309082	0.347289	0.255006	0.22659
283	MET_V082	betaine [M]	0.266895	0.317286	0.270196	0.113379	0.119783	0.333862	0.264749	0.331881	0.264749	0.353332	0.296689	0.290012	0.386904	0.285818	0.126626
431	MET_V230	sebacate (decanedioate) [M]	0.270249	0.338499	0.261052	0.329428	0.174568	0.250969	0.212029	0.258466	0.20914	0.264114	0.216031	0.203143	0.331217	0.254147	0.408213
454	MET_V253	urea [M]	0.275174	0.505595	0.32007	0.121332	0.220821	0.407676	0.283655	0.8722	0.284887	0.729683	0.732107	0.816672	0.431506	0.251782	0.393738
75	BIO_V075	PC aa C34:3 [B]	0.277071	0.425589	0.316792	0.382783	0.306779	0.425723	0.37592	0.487168	0.400436	0.475923	0.558721	0.592686	0.622789	0.275133	0.458574
309	MET_V108	dihomo-alpha-linolenate (20:3n3) [M]	0.278917	0.306791	0.259065	0.641171	0.815796	0.124235	0.241953	0.682863	0.25914	0.507589	0.145759	0.467564	0.246568	0.269267	0.230961
165	BIO_V165	SM (OH) C20:0 [B]	0.279566	0.370694	0.290441	0.234696	0.339668	0.381954	0.336016	0.89824	0.325702	0.197768	0.501236	0.516956	0.642611	0.29308	0.322931
405	MET_V204	pentadecanoate (15:0) [M]	0.286943	0.26609	0.268301	0.245467	0.280985	0.304031	0.269224	0.0630324	0.284472	0.120553	0.202934	0.123002	0.266205	0.237119	0.292299
217	MET_V016	1-methyladenosine [M]	0.287753	0.395154	0.288014	0.344533	0.533201	0.261812	0.20645	0.566213	0.222261	0.611895	0.325219	0.482612	0.232555	0.220324	0.235958
120	BIO_V120	PC ae C40:5 [B]	0.291453	0.297989	0.284203	0.455983	0.427475	0.361119	0.520347	0.502752	0.475073	0.432387	0.365344	0.423983	0.619959	0.303833	0.355221
192	BIO_V192	SM C20:3 [B]	0.292453	0.198057	0.282637	0.414476	0.437636	0.22107	0.52104	0.479012	0.459833	0.454845	0.354244	0.357778	0.358315	0.304167	0.309819
361	MET_V160	isobutyrylcarnitine [M]	0.294407	0.478446	0.318808	0.0444973	0.116644	0.40169	0.411594	0.276022	0.330148	0.373753	0.388292	0.388358	0.337517	0.278336	0.342181
81	BIO_V081	PC aa C36:4 [B]	0.298857	0.47054	0.346078	0.147813	0.296672	0.447499	0.181758	0.379599	0.204638	0.308018	0.399497	0.448469	0.376302	0.305777	0.358619
305	MET_V104	cysteine-glutathione disulfide [M]	0.301922	0.200402	0.237524	0.59552	0.89133	0.241945	0.249818	0.601169	0.24582	0.316738	0.440361	0.312202	0.340417	0.308591	0.344113
360	MET_V159	inosine [M]	0.304023	0.394068	0.293792	0.414346	0.497858	0.275539	0.244646	0.491785	0.257695	0.285358	0.493341	0.539666	0.387719	0.313378	0.454368
417	MET_V216	propionylcarnitine [M]	0.308593	0.354405	0.279501	0.166149	0.379883	0.257676	0.35279	0.650399	0.323854	0.306392	0.485173	0.492337	0.409584	0.294221	0.2447
407	MET_V206	phenylacetate [M]	0.308835	0.298189	0.291007	0.164071	0.226667	0.338456	0.362525	0.459149	0.345522	0.425988	0.425221	0.528768	0.349251	0.237362	0.293313
450	MET_V249	tryptophan [M]	0.314007	0.471347	0.333706	0.25118	0.351752	0.277199	0.231004	0.537278	0.223728	0.875926	0.345074	0.362467	0.23835	0.317206	0.28837
191	BIO_V191	SM C20:2 [B]	0.318239	0.253532	0.308464	0.395554	0.635359	0.297219	0.478325	0.371235	0.460287	0.374305	0.379199	0.217793	0.34005	0.30694	0.331619
90	BIO_V090	PC aa C40:4 [B]	0.320126	0.56887	0.38642	0.19877	0.277259	0.432116	0.291742	0.579659	0.295094	0.394574	0.552836	0.477234	0.630322	0.319768	0.42393
337	MET_V136	glycine [M]	0.326242	0.302884	0.275923	0.943159	0.99339	0.249904	0.598024	0.629338	0.586216	0.935339	0.372397	0.41427	0.46341	0.306163	0.203683
93	BIO_V093	PC ae C32:0 (alt) [B]	0.328946	0.247696	0.322695	0.54047	0.39886	0.260653	0.767683	0.767315	0.707834	0.543457	0.536814	0.398632	0.619002	0.319798	0.423537
279	MET_V078	aspartylphenylalanine [M]	0.329244	0.446669	0.360951	0.246725	0.330778	0.4213	0.403437	0.473411	0.378214	0.884049	0.278311	0.470263	0.448204	0.326185	0.388
37	BIO_V037	LYSINE [B]	0.330091	0.291188	0.284426	0.887182	0.903884	0.198947	0.611832	0.561699	0.54289	0.618613	0.262397	0.42518	0.487668	0.338707	0.356307
327	MET_V126	gamma-glutamyltyrosine [M]	0.337286	0.407126	0.33261	0.579485	0.683189	0.399512	0.409494	0.795101	0.416087	0.388797	0.45678	0.740159	0.461152	0.339064	0.430591
234	MET_V033	2-hydroxystearate [M]	0.338681	0.245967	0.28938	0.438352	0.584203	0.348084	0.222836	0.468919	0.259494	0.428896	0.266818	0.427815	0.419999	0.317725	0.276971
372	MET_V171	linoleate (18:2n6) [M]	0.340482	0.363033	0.331347	0.733405	0.755394	0.20966	0.284374	0.713754	0.304436	0.474907	0.200544	0.437737	0.281117	0.344591	0.323354
134	BIO_V134	PE a C10:0 [B]	0.349343	0.287498	0.325146	0.421065	0.598777	0.310227	0.368674	0.296113	0.382305	0.407853	0.329259	0.309632	0.28545	0.336115	0.32964
132	BIO_V132	PE a (OH, COOH) C14:3 (alt) [B]	0.351347	0.614022	0.412681	0.463639	0.358458	0.467172	0.395554	0.34762	0.376024	0.261646	0.311242	0.442399	0.564516	0.361094	0.372731
6	BIO_V006	C4 [B]	0.351998	0.55554	0.352461	0.154443	0.200259	0.322803	0.63497	0.43479	0.558629	0.513046	0.378833	0.391677	0.4129	0.345732	0.409353
462	NMR_V004	Acetate [C]	0.355299	0.358152	0.347495	0.187384	0.306266	0.417927	0.43577	0.140619	0.438464	0.102351	0.335853	0.212759	0.510574	0.371194	0.298411
2	BIO_V002	C2 [B]	0.369828	0.536946	0.356674	0.380134	0.589689	0.229481	0.319892	0.720556	0.337053	0.72184	0.505815	0.873645	0.371298	0.365183	0.324678
34	BIO_V034	GLUTAMATE [B]	0.370975	0.26093	0.336069	0.661513	0.59758	0.2931	0.473129	0.567685	0.423251	0.54977	0.282091	0.378721	0.521006	0.3807	0.331165
172	BIO_V172	SM (OH) C28:0 [B]	0.371669	0.43618	0.384557	0.354094	0.452254	0.4542	0.472372	0.939358	0.472771	0.395305	0.673576	0.523541	0.985503	0.388683	0.400316
225	MET_V024	1-palmitoylglycerol (1-monopalmitin) [M]	0.377396	0.235126	0.269143	0.340244	0.319868	0.310267	0.513209	0.5724	0.48873	0.296329	0.503783	0.347396	0.449199	0.379442	0.292191
205	MET_V004	10-heptadecenoate (17:1n7) [M]	0.379015	0.362642	0.350299	0.772216	0.823212	0.217005	0.272113	0.463546	0.285768	0.351519	0.150009	0.495145	0.228265	0.382865	0.289102
297	MET_V096	citrate [M]	0.380029	0.635289	0.44034	0.313515	0.460437	0.420232	0.36437	0.701907	0.377	0.684725	0.776927	0.946304	0.655915	0.379707	0.504676
19	BIO_V019	C12 [B]	0.382218	0.254728	0.391643	0.579358	0.378406	0.414059	0.523896	0.379855	0.461877	0.364245	0.396109	0.316618	0.533346	0.392987	0.429737
142	BIO_V142	PE ae C42:7 [B]	0.388363	0.427453	0.369419	0.446315	0.606205	0.369986	0.486643	0.562419	0.483041	0.540288	0.453523	0.70865	0.353649	0.370385	0.52634
345	MET_V144	hexadecanedioate [M]	0.393918	0.499412	0.348131	0.504284	0.945168	0.347628	0.281697	0.812719	0.281697	0.566429	0.417598	0.64272	0.217243	0.403201	0.416125
39	BIO_V039	ORNITHINE [B]	0.396427	0.395089	0.409028	0.358635	0.262224	0.516801	0.409282	0.483274	0.425719	0.314928	0.570892	0.406985	0.367987	0.384718	0.56614
117	BIO_V117	PC ae C40:2 [B]	0.397504	0.443566	0.371629	0.648629	0.761516	0.367967	0.472752	0.829072	0.494998	0.588775	0.817749	0.681063	0.796925	0.405938	0.496994
342	MET_V141	guanosine [M]	0.397528	0.467659	0.381082	0.497332	0.786699	0.363986	0.260142	0.564503	0.288465	0.298466	0.718753	0.520351	0.492372	0.404884	0.553189
226	MET_V025	1-palmitoylglycerophosphocholine [M]	0.39937	0.462732	0.415609	0.44214	0.564598	0.575414	0.329686	0.19893	0.323903	0.281607	0.464298	0.399005	0.401001	0.375788	0.336347
235	MET_V034	2-linoleoylglycerophosphocholine* [M]	0.401901	0.501086	0.41322	0.4479	0.454474	0.446062	0.357149	0.225207	0.360341	0.326955	0.305419	0.441675	0.333977	0.404392	0.297435
233	MET_V032	2-hydroxypalmitate [M]	0.402049	0.366251	0.372682	0.468917	0.569365	0.284829	0.447666	0.58196	0.431995	0.495293	0.304309	0.445009	0.499672	0.377197	0.361208
362	MET_V161	isocitrate [M]	0.402164	0.452383	0.388087	0.674549	0.67304	0.391817	0.41508	0.523449	0.397903	0.773724	0.402153	0.644672	0.353908	0.367234	0.338269
458	MET_V257	xanthine [M]	0.403601	0.487185	0.41533	0.464976	0.46529	0.528507	0.453947	0.270111	0.433605	0.270276	0.449742	0.292063	0.73823	0.403233	0.461264
224	MET_V023	1-palmitoleoylglycerophosphocholine* [M]	0.406938	0.5656	0.471968	0.420225	0.421781	0.72531	0.377608	0.253813	0.366393	0.32881	0.600179	0.475073	0.594702	0.395584	0.459565
206	MET_V005	10-nonadecenoate (19:1n9) [M]	0.407917	0.497676	0.404244	0.734036	0.817148	0.272294	0.301276	0.632597	0.327012	0.597075	0.153892	0.524363	0.280617	0.39695	0.340304
92	BIO_V092	PC aa C40:6 [B]	0.412272	0.521373	0.47895	0.178447	0.278685	0.467422	0.32847	0.646663	0.357082	0.380618	0.693775	0.555714	0.502789	0.413422	0.478314
212	MET_V011	1-docosahexaenoylglycerophosphocholine* [M]	0.412616	0.399632	0.413811	0.367892	0.703769	0.469485	0.203281	0.364354	0.224319	0.345618	0.514687	0.464063	0.373103	0.406288	0.361243
264	MET_V063	adrenate (22:4n6) [M]	0.414516	0.391245	0.371474	0.904599	0.991043	0.221658	0.459993	0.834154	0.466116	0.741161	0.252069	0.619866	0.407388	0.417833	0.347899
335	MET_V134	glycerol 3-phosphate (G3P) [M]	0.425053	0.616663	0.440263	0.653701	0.841721	0.305342	0.39109	0.795992	0.420805	0.834202	0.576643	0.684382	0.281342	0.411723	0.451854
204	MET_V003	1,7-dimethylurate [M]	0.428999	0.54033	0.352445	0.412146	0.61694	0.291733	0.516969	0.421868	0.47049	0.481918	0.341737	0.535317	0.477419	0.344476	0.445027
475	NMR_V017	Methionine [C]	0.429711	0.426562	0.468753	0.688515	0.542503	0.541677	0.502122	0.583742	0.572623	0.626389	0.696717	0.561615	0.454308	0.424908	0.618685
425	MET_V224	quinate [M]	0.432829	0.503166	0.2825	0.37616	0.31543	0.477698	0.367256	0.347834	0.358626	0.403458	0.55095	0.43132	0.301569	0.43695	0.45408
298	MET_V097	citrulline [M]	0.435244	0.630046	0.466576	0.269386	0.384878	0.456854	0.304209	0.315748	0.320427	0.482272	0.493615	0.291647	0.148658	0.399625	0.564677
45	BIO_V045	TYROSINE [B]	0.436463	0.360053	0.462413	0.991441	0.86035	0.541538	0.571907	0.741552	0.594253	0.363443	0.488632	0.66907	0.610458	0.452936	0.554999
80	BIO_V080	PC aa C36:3 [B]	0.44608	0.677377	0.51328	0.483213	0.596967	0.630626	0.549798	0.58939	0.567634	0.66117	0.505878	0.739927	0.779498	0.449623	0.65347
221	MET_V020	1-oleoylglycerol (1-monoolein) [M]	0.447284	0.457396	0.378167	0.308793	0.451339	0.466199	0.459609	0.468204	0.459609	0.532751	0.586887	0.350674	0.231041	0.441647	0.335794
394	MET_V193	oleate (18:1n9) [M]	0.449416	0.443478	0.420933	0.952252	0.931323	0.261318	0.360181	0.698721	0.381999	0.554302	0.21664	0.580563	0.300077	0.444572	0.392939
21	BIO_V021	C14 [B]	0.450009	0.29594	0.457563	0.741342	0.42852	0.500202	0.643199	0.475785	0.583076	0.433415	0.43911	0.436209	0.610608	0.459144	0.478207
137	BIO_V137	PE aa C36:4 [B]	0.452303	0.245259	0.350558	0.225643	0.264813	0.275058	0.462727	0.511837	0.432621	0.454183	0.421519	0.37395	0.39319	0.463925	0.33342
12	BIO_V012	C6 [B]	0.455073	0.668774	0.41987	0.543961	0.671104	0.417966	0.462576	0.609279	0.492001	0.592969	0.525525	0.64023	0.45735	0.447411	0.424846
215	MET_V014	1-linoleoylglycerol (1-monolinolein) [M]	0.457398	0.377541	0.487448	0.327558	0.20934	0.475731	0.504322	0.42412	0.508036	0.584592	0.405653	0.757544	0.37986	0.483975	0.523426
453	MET_V252	urate [M]	0.459622	0.535436	0.516162	0.480316	0.427874	0.483448	0.281024	0.13201	0.31962	0.450899	0.246575	0.218782	0.209506	0.45693	0.440739
285	MET_V084	biliverdin [M]	0.461226	0.83985	0.557558	0.577556	0.519121	0.435085	0.381242	0.767398	0.382993	0.472708	0.427008	0.545913	0.408255	0.456508	0.579115
44	BIO_V044	TRYPTOPHANE [B]	0.46421	0.67938	0.470526	0.273935	0.539647	0.422703	0.407054	0.449438	0.39255	0.828659	0.437595	0.422506	0.218117	0.432489	0.377495
218	MET_V017	1-methylurate [M]	0.464738	0.400588	0.414579	0.399468	0.336269	0.428431	0.268676	0.366134	0.251178	0.454088	0.328688	0.485326	0.296567	0.449573	0.50853
243	MET_V042	3-carboxy-4-methyl-5-propyl-2-furanpropanoate (CMPF) [M]	0.48314	0.608098	0.536325	0.522212	0.571967	0.51729	0.457389	0.75109	0.464894	0.570217	0.653927	0.810346	0.729339	0.447209	0.550342
299	MET_V098	cortisol [M]	0.491436	0.619945	0.48292	0.550462	0.379709	0.502414	0.752656	0.886002	0.714684	0.622787	0.627137	0.670432	0.584479	0.442553	0.445991
268	MET_V067	alpha-hydroxyisovalerate [M]	0.491446	0.352447	0.459627	0.574905	0.80099	0.156895	0.552193	0.746247	0.528367	0.612599	0.574236	0.804833	0.349531	0.518102	0.478169
5	BIO_V005	C3-DC-M [B]	0.491812	0.694741	0.491091	0.334034	0.501591	0.48955	0.385726	0.725834	0.401103	0.898825	0.61732	0.719594	0.364211	0.4861	0.492826
275	MET_V074	arginine [M]	0.491968	0.490676	0.52949	0.719222	0.586359	0.397381	0.377058	0.858712	0.389377	0.679586	0.453603	0.676598	0.642173	0.505609	0.434539
398	MET_V197	palmitate (16:0) [M]	0.508647	0.455128	0.458451	0.936161	0.905085	0.279721	0.423125	0.698182	0.441448	0.592244	0.239095	0.611494	0.385191	0.51321	0.382512
311	MET_V110	dimethylarginine [M]	0.508703	0.299388	0.48959	0.974514	0.842226	0.608466	0.673692	0.289491	0.66446	0.421052	0.323712	0.289704	0.758542	0.540072	0.493524
419	MET_V218	pyridoxate [M]	0.510937	0.703567	0.470523	0.860123	0.686067	0.361811	0.717131	0.878331	0.675035	0.935986	0.551951	0.820029	0.710875	0.501649	0.583609
316	MET_V115	eicosapentaenoate (EPA; 20:5n3) [M]	0.513575	0.497816	0.491564	0.39269	0.579849	0.533977	0.433227	0.754446	0.466101	0.677226	0.941243	0.675706	0.594302	0.519646	0.549575
9	BIO_V009	C5:1-DC [B]	0.513896	0.340952	0.510436	0.716278	0.641801	0.38923	0.643951	0.508996	0.587496	0.466753	0.366652	0.312442	0.563936	0.517866	0.444646
31	BIO_V031	ARGININE [B]	0.515703	0.54843	0.473764	0.346854	0.520532	0.691572	0.602092	0.462959	0.56218	0.525697	0.694434	0.395759	0.412052	0.501172	0.577163
124	BIO_V124	PC ae C44:5 [B]	0.5171	0.560088	0.541327	0.619015	0.456071	0.663807	0.656752	0.832718	0.639701	0.5797	0.68213	0.601028	0.790532	0.52342	0.505227
259	MET_V058	7-methylxanthine [M]	0.522783	0.589079	0.544176	0.543966	0.896154	0.540519	0.811343	0.496052	0.713684	0.242222	0.541015	0.542844	0.713143	0.588348	0.548907
83	BIO_V083	PC aa C38:0 (alt) [B]	0.526074	0.510746	0.48994	0.52475	0.436972	0.593102	0.672665	0.996084	0.660161	0.574647	0.671637	0.725114	0.79713	0.536146	0.628288
443	MET_V242	theophylline [M]	0.532841	0.700734	0.583167	0.360756	0.310966	0.575975	0.432893	0.47273	0.462525	0.457992	0.640619	0.37887	0.351463	0.57197	0.527549
210	MET_V009	1-arachidonoylglycerophosphoethanolamine* [M]	0.537413	0.652714	0.594186	0.793373	0.762359	0.616092	0.388413	0.379708	0.425783	0.388874	0.430283	0.771177	0.419053	0.514592	0.495424
68	BIO_V068	PC aa (OH, COOH) C30:4 [B]	0.538223	0.746349	0.600616	0.611548	0.481374	0.655879	0.816661	0.630653	0.8019	0.701461	0.632916	0.71673	0.846677	0.549395	0.866856
374	MET_V173	lysine [M]	0.540064	0.49973	0.491762	0.739557	0.808981	0.42314	0.585438	0.610728	0.621383	0.459207	0.508167	0.551387	0.675567	0.538364	0.50587
144	BIO_V144	PE e (COOH) C16:3 (alt) [B]	0.541409	0.84648	0.608121	0.940938	0.862283	0.660663	0.570763	0.305418	0.578341	0.389269	0.432327	0.503898	0.682444	0.523098	0.646577
125	BIO_V125	PC e C30:0 (alt) [B]	0.544264	0.620158	0.590522	0.551928	0.329368	0.751473	0.536775	0.39258	0.541349	0.420593	0.564025	0.392864	0.431299	0.558082	0.439119
52	BIO_V052	SEROTONIN [B]	0.544926	0.373827	0.514196	0.484124	0.352673	0.646915	0.574412	0.379556	0.58977	0.31821	0.639494	0.264345	0.469387	0.555215	0.537618
331	MET_V130	glutamine [M]	0.545805	0.435986	0.536533	0.336023	0.176694	0.625192	0.403467	0.118102	0.413624	0.230798	0.317183	0.218685	0.417921	0.580276	0.48687
457	MET_V256	valine [M]	0.549914	0.296647	0.500956	0.792429	0.574361	0.570209	0.645167	0.258914	0.609666	0.215544	0.416083	0.422572	0.528735	0.549414	0.491492
67	BIO_V067	PC aa (OH, COOH) C30:3 [B]	0.555959	0.799212	0.645544	0.653913	0.520568	0.810642	0.66932	0.612773	0.673321	0.592143	0.757845	0.651593	0.941719	0.555878	0.862804
16	BIO_V016	C10 [B]	0.557658	0.428379	0.581397	0.632549	0.505502	0.498994	0.640558	0.604439	0.585169	0.554591	0.497206	0.432515	0.657387	0.565563	0.583339
33	BIO_V033	CITRATE [B]	0.562152	0.319661	0.5152	0.992285	0.741239	0.567602	0.690531	0.502951	0.682443	0.498787	0.400642	0.635311	0.978043	0.586012	0.436877
347	MET_V146	hippurate [M]	0.563151	0.460984	0.576944	0.918835	0.656232	0.454477	0.486723	0.553296	0.522912	0.473716	0.348247	0.45963	0.618692	0.599592	0.469713
346	MET_V145	hexanoylcarnitine [M]	0.563368	0.698195	0.510479	0.811706	0.917831	0.505085	0.543871	0.782997	0.567262	0.48988	0.592712	0.880318	0.560819	0.549823	0.457054
395	MET_V194	oleoylcarnitine [M]	0.563834	0.592476	0.560383	0.754063	0.894706	0.339614	0.676247	0.686448	0.690839	0.793692	0.7614	0.908166	0.816171	0.562259	0.717755
24	BIO_V024	C16 [B]	0.565533	0.415732	0.545093	0.517814	0.490288	0.783427	0.559944	0.292921	0.518262	0.545767	0.529771	0.479369	0.482524	0.556896	0.732382
302	MET_V101	creatine [M]	0.569192	0.382359	0.577273	0.881034	0.863933	0.617943	0.5783	0.535385	0.564296	0.409583	0.222818	0.430886	0.590872	0.553354	0.386594
351	MET_V150	HWESASXX* [M]	0.57159	0.724477	0.573589	0.49065	0.712538	0.576032	0.621387	0.801885	0.625903	0.517903	0.767011	0.830637	0.587326	0.549567	0.740383
115	BIO_V115	PC ae C40:0 (alt) [B]	0.571991	0.469109	0.585802	0.529324	0.490295	0.624816	0.552815	0.601353	0.553661	0.545522	0.639325	0.716204	0.914333	0.5818	0.571971
10	BIO_V010	C5-DC [B]	0.572551	0.869533	0.580047	0.36689	0.521905	0.612	0.493639	0.889995	0.526543	0.827155	0.75735	0.975656	0.456073	0.570655	0.619407
359	MET_V158	indolepropionate [M]	0.578369	0.652434	0.646602	0.31584	0.443737	0.664249	0.909362	0.28641	0.817123	0.424384	0.544058	0.64222	0.347341	0.572332	0.60835
272	MET_V071	anthranilate [M]	0.586442	0.720479	0.610572	0.617012	0.532647	0.684369	0.546009	0.530678	0.560602	0.961148	0.326354	0.890065	0.581629	0.587591	0.729538
223	MET_V022	1-oleoylglycerophosphoethanolamine [M]	0.593557	0.800261	0.666152	0.916254	0.619549	0.685586	0.572314	0.282702	0.572158	0.525926	0.429166	0.632897	0.478634	0.585628	0.629718
72	BIO_V072	PC aa C34:0 (alt) [B]	0.5945	0.862598	0.682719	0.62602	0.58369	0.89384	0.728925	0.748479	0.72844	0.662233	0.77417	0.87229	0.973856	0.60119	0.857709
350	MET_V149	homostachydrine* [M]	0.594994	0.573697	0.5785	0.333153	0.39621	0.678552	0.575739	0.793965	0.576744	0.547108	0.690622	0.92335	0.700836	0.617167	0.680637
399	MET_V198	palmitoleate (16:1n7) [M]	0.596692	0.592855	0.534341	0.935709	0.831683	0.340876	0.457829	0.736292	0.47841	0.686356	0.259383	0.612811	0.377138	0.604668	0.461908
383	MET_V182	myristate (14:0) [M]	0.606134	0.625636	0.572087	0.822945	0.919434	0.42435	0.496525	0.630113	0.525426	0.757999	0.413252	0.662667	0.391885	0.616789	0.46511
284	MET_V083	bilirubin [M]	0.607401	0.49814	0.531471	0.389108	0.449019	0.578284	0.471572	0.496837	0.473935	0.505255	0.583907	0.399009	0.499321	0.61663	0.534399
480	NMR_V022	Tyrosine [C]	0.617662	0.630364	0.635429	0.759911	0.881433	0.573235	0.608401	0.938483	0.741814	0.839042	0.721152	0.956518	0.715614	0.617966	0.646978
35	BIO_V035	GLYCINE [B]	0.618814	0.500792	0.546366	0.697484	0.800743	0.478606	0.864871	0.735921	0.833432	0.740902	0.722151	0.922961	0.939351	0.633873	0.539356
469	NMR_V011	Glycerol [C]	0.620984	0.647021	0.655227	0.534423	0.556692	0.758431	0.848194	0.720996	0.818226	0.611451	0.76028	0.510163	0.671384	0.628983	0.618555
7	BIO_V007	C4:1-DC [B]	0.625351	0.474612	0.646113	0.690549	0.588138	0.562951	0.700803	0.679472	0.645098	0.621949	0.568012	0.48859	0.721991	0.635189	0.65629
128	BIO_V128	PA aa C20:7 [B]	0.62654	0.613975	0.653402	0.814506	0.888114	0.729333	0.571136	0.522186	0.574675	0.554135	0.646742	0.543558	0.687277	0.617673	0.373804
416	MET_V215	proline [M]	0.627888	0.547476	0.621214	0.483173	0.510507	0.642356	0.585723	0.630208	0.603714	0.743508	0.503148	0.935661	0.465134	0.627215	0.627047
456	MET_V255	ursodeoxycholate [M]	0.629535	0.576418	0.59442	0.488411	0.866013	0.693828	0.545659	0.689489	0.567974	0.772021	0.628367	0.57359	0.573738	0.56612	0.822201
74	BIO_V074	PC aa C34:2 [B]	0.633627	0.866557	0.68727	0.634045	0.661831	0.822322	0.929786	0.710571	0.934974	0.856543	0.754431	0.940988	0.981992	0.633636	0.967754
127	BIO_V127	PA a C20:1 [B]	0.639441	0.689089	0.666585	0.810048	0.8345	0.756845	0.604918	0.387054	0.595322	0.493143	0.567275	0.393221	0.715663	0.624331	0.372624
436	MET_V235	stearidonate (18:4n3) [M]	0.645185	0.532652	0.628766	0.697777	0.928092	0.577009	0.596162	0.483952	0.599509	0.43675	0.402588	0.558327	0.366861	0.641618	0.707269
18	BIO_V018	C11 [B]	0.648082	0.448875	0.64008	0.91431	0.795751	0.50643	0.765822	0.674051	0.70947	0.597669	0.426155	0.45815	0.751317	0.65363	0.57828
414	MET_V213	piperine [M]	0.651755	0.687147	0.636134	0.881503	0.811902	0.455405	0.953346	0.423595	0.983995	0.72142	0.781448	0.946008	0.99754	0.619216	0.779609
402	MET_V201	paraxanthine [M]	0.659107	0.901489	0.724508	0.522935	0.631769	0.735785	0.566099	0.619474	0.605897	0.581693	0.684357	0.411406	0.545476	0.684837	0.682714
435	MET_V234	stearate (18:0) [M]	0.661334	0.59421	0.617771	0.930888	0.920263	0.430904	0.506126	0.898679	0.53883	0.83642	0.276886	0.821447	0.572678	0.659507	0.512532
197	BIO_V197	SM C24:4 [B]	0.66336	0.664237	0.707687	0.355822	0.396376	0.797099	0.705411	0.560871	0.649005	0.518889	0.916759	0.605841	0.665445	0.660255	0.711629
339	MET_V138	glycocholate [M]	0.675767	0.737146	0.666226	0.976764	0.75112	0.550445	0.405686	0.799539	0.483559	0.498816	0.745569	0.9472	0.587576	0.663407	0.699659
208	MET_V007	1-arachidonoyl glycerol [M]	0.677704	0.727456	0.711818	0.421848	0.386385	0.725391	0.487971	0.482288	0.521484	0.781337	0.717362	0.894401	0.465344	0.671048	0.678283
269	MET_V068	alpha-ketoglutarate [M]	0.678932	0.872735	0.707952	0.609874	0.848063	0.642114	0.646526	0.869409	0.630035	0.73262	0.706174	0.849181	0.644655	0.702497	0.647064
358	MET_V157	indolelactate [M]	0.680657	0.710936	0.63132	0.667814	0.940075	0.628499	0.758346	0.722476	0.715164	0.986929	0.922405	0.724575	0.686587	0.657699	0.819681
333	MET_V132	glutaroyl carnitine [M]	0.683565	0.950086	0.698377	0.381784	0.576368	0.868781	0.638227	0.517841	0.618907	0.838484	0.90094	0.944729	0.489498	0.645921	0.688546
248	MET_V047	3-methyl-2-oxobutyrate [M]	0.684174	0.739114	0.715084	0.714945	0.855333	0.904427	0.532278	0.454571	0.514404	0.851665	0.727221	0.619504	0.711446	0.680546	0.641328
396	MET_V195	ornithine [M]	0.694132	0.603144	0.66705	0.718988	0.619048	0.645538	0.790553	0.441283	0.786899	0.783187	0.451537	0.522145	0.874363	0.661039	0.592525
89	BIO_V089	PC aa C38:6 [B]	0.695074	0.703291	0.657745	0.99119	0.72857	0.605565	0.77302	0.517843	0.729657	0.855886	0.501037	0.501732	0.53716	0.684492	0.640962
1	BIO_V001	C0 [B]	0.697493	0.702442	0.744854	0.883818	0.861086	0.907205	0.52224	0.276535	0.548435	0.668367	0.500687	0.558774	0.477495	0.694395	0.795651
157	BIO_V157	Arachidonic Acid [B]	0.701777	0.802615	0.686657	0.275639	0.648245	0.705311	0.680442	0.590179	0.647307	0.676084	0.930455	0.665644	0.616137	0.697352	0.739425
280	MET_V079	azelate (nonanedioate) [M]	0.702799	0.714874	0.631776	0.815127	0.776723	0.810304	0.686361	0.891379	0.734734	0.84665	0.886497	0.784544	0.842802	0.720383	0.721432
401	MET_V200	pantothenate [M]	0.711128	0.932757	0.714459	0.887198	0.957113	0.689891	0.657224	0.759771	0.676587	0.731445	0.72851	0.894709	0.657304	0.704882	0.766044
129	BIO_V129	PA aa C22:2 [B]	0.712089	0.792659	0.741029	0.978767	0.825771	0.846014	0.810717	0.615259	0.80228	0.610902	0.612046	0.842785	0.713927	0.684198	0.602899
149	BIO_V149	PI aa C36:2 (alt) [B]	0.713661	0.867382	0.748965	0.96307	0.680583	0.77857	0.973315	0.701386	0.943116	0.94971	0.665568	0.902696	0.972328	0.710674	0.85447
49	BIO_V049	SPERMIDINE [B]	0.716553	0.84175	0.712657	0.960888	0.722735	0.885807	0.83719	0.828913	0.83719	0.942481	0.585736	0.89837	0.634219	0.689631	0.720125
145	BIO_V145	PG a C26:6 [B]	0.718535	0.711581	0.720992	0.660061	0.660339	0.75936	0.643655	0.84598	0.703401	0.8371	0.809506	0.906678	0.67991	0.704913	0.921106
288	MET_V087	caffeine [M]	0.719643	0.493175	0.636721	0.842699	0.804594	0.607565	0.869627	0.995066	0.850558	0.937479	0.807265	0.990899	0.923715	0.720937	0.732735
400	MET_V199	palmitoylcarnitine [M]	0.723995	0.696286	0.755667	0.551574	0.429962	0.907591	0.619942	0.224539	0.605218	0.531863	0.880647	0.387277	0.649405	0.705492	0.726828
94	BIO_V094	PC ae C32:1 (alt) [B]	0.728312	0.855049	0.765677	0.647489	0.87234	0.903713	0.956212	0.651141	0.99907	0.922076	0.903075	0.96168	0.650279	0.718336	0.884666
148	BIO_V148	PI aa C36:1 [B]	0.728994	0.930442	0.789336	0.962001	0.913086	0.945261	0.739598	0.950826	0.799453	0.932355	0.830795	0.907273	0.953884	0.739921	0.984912
430	MET_V229	scyllo-inositol [M]	0.737965	0.820279	0.808855	0.565653	0.594609	0.644338	0.73717	0.852258	0.719338	0.87682	0.771921	0.818742	0.576985	0.672695	0.752475
270	MET_V069	alpha-tocopherol [M]	0.745135	0.735123	0.703995	0.826762	0.929788	0.634251	0.583566	0.520926	0.673904	0.707959	0.555477	0.799544	0.523474	0.719503	0.598821
438	MET_V237	taurochenodeoxycholate [M]	0.750596	0.720082	0.752944	0.807442	0.817072	0.587288	0.679626	0.791268	0.679626	0.652098	0.76471	0.927028	0.534309	0.753619	0.977206
379	MET_V178	methionine [M]	0.752335	0.705054	0.776201	0.800869	0.812745	0.758114	0.878516	0.981752	0.887626	0.484565	0.937585	0.911252	0.745647	0.789807	0.97661
355	MET_V154	hyodeoxycholate [M]	0.755858	0.457104	0.671143	0.96417	0.947892	0.850272	0.629776	0.691647	0.629776	0.581888	0.656143	0.581305	0.630989	0.74268	0.784001
43	BIO_V043	THREONINE [B]	0.758039	0.573778	0.814741	0.369721	0.245773	0.981454	0.840344	0.426573	0.853983	0.316041	0.749407	0.499873	0.585634	0.761057	0.777181
17	BIO_V017	C10:1 [B]	0.758255	0.978505	0.744283	0.771292	0.971169	0.810328	0.769833	0.820046	0.834194	0.929474	0.888907	0.876781	0.872398	0.746054	0.866521
13	BIO_V013	C8 [B]	0.765714	0.568691	0.792446	0.775581	0.636884	0.715078	0.827009	0.79156	0.776718	0.737051	0.670945	0.611316	0.84214	0.777631	0.798343
315	MET_V114	DSGEGDFXAEGGGVR* [M]	0.775207	0.804623	0.78013	0.918494	0.674327	0.821161	0.990544	0.806815	0.978583	0.848673	0.707728	0.703002	0.827127	0.733135	0.811804
73	BIO_V073	PC aa C34:1 (alt) [B]	0.776273	0.957655	0.883655	0.801632	0.776002	0.86851	0.886866	0.910494	0.891915	0.890694	0.991886	0.944687	0.746472	0.775512	0.870584
451	MET_V250	tyrosine [M]	0.788626	0.945299	0.813144	0.399597	0.335333	0.691233	0.568651	0.489886	0.56132	0.918673	0.66229	0.519341	0.590894	0.7808	0.66545
123	BIO_V123	PC ae C42:6 [B]	0.792467	0.781546	0.808501	0.376034	0.419592	0.69798	0.714442	0.900981	0.706514	0.792273	0.809857	0.693399	0.779923	0.824396	0.767817
367	MET_V166	laurate (12:0) [M]	0.801332	0.652611	0.756501	0.636266	0.73548	0.758525	0.53896	0.579936	0.589653	0.54099	0.570927	0.547874	0.523725	0.811954	0.554433
146	BIO_V146	PI aa (OH, COOH) C28:1 [B]	0.803534	0.994152	0.868202	0.401092	0.745993	0.883278	0.842328	0.949541	0.84397	0.722741	0.971677	0.62775	0.797825	0.78042	0.936683
69	BIO_V069	PC aa C32:0 (alt) [B]	0.803761	0.710369	0.731909	0.938405	0.952284	0.444542	0.673544	0.672487	0.684267	0.603126	0.606216	0.560569	0.41301	0.813427	0.519666
306	MET_V105	decanoylcarnitine [M]	0.818439	0.720063	0.85447	0.807389	0.740333	0.794586	0.830223	0.734629	0.784798	0.85229	0.750861	0.573177	0.905095	0.836847	0.812106
156	BIO_V156	DHA [B]	0.81938	0.876637	0.843727	0.973252	0.877756	0.787902	0.571723	0.773899	0.610637	0.842486	0.559297	0.759132	0.615162	0.826669	0.780958
353	MET_V152	hydroxyisovaleroyl carnitine [M]	0.824023	0.932986	0.811412	0.96261	0.847106	0.692752	0.616865	0.761469	0.640578	0.894691	0.873397	0.985936	0.647064	0.825749	0.976116
182	BIO_V182	SM (OH,COOH) C22:0 [B]	0.832124	0.898953	0.820049	0.678053	0.924766	0.691979	0.981123	0.448966	0.989228	0.77037	0.922766	0.808233	0.673725	0.816592	0.957767
100	BIO_V100	PC ae C34:6 (alt) [B]	0.835975	0.988317	0.91372	0.720486	0.859498	0.803524	0.971951	0.646504	0.997927	0.896083	0.808244	0.888302	0.771155	0.814935	0.92664
338	MET_V137	glycochenodeoxycholate [M]	0.837513	0.733676	0.813883	0.970686	0.958944	0.791022	0.718897	0.547699	0.760152	0.714794	0.840557	0.954512	0.798783	0.847315	0.992153
296	MET_V095	choline [M]	0.84172	0.873562	0.832051	0.872127	0.965583	0.675113	0.871071	0.538905	0.881299	0.825719	0.814789	0.729751	0.936846	0.815095	0.937231
153	BIO_V153	13S-HODE [B]	0.842649	0.921312	0.92781	0.754592	0.944362	0.900912	0.715271	0.772105	0.751791	0.846288	0.991817	0.921415	0.944379	0.84473	0.870875
36	BIO_V036	HISTIDINE [B]	0.847852	0.589922	0.865894	0.428598	0.554844	0.922517	0.716507	0.421736	0.716997	0.335358	0.670879	0.663994	0.635291	0.872829	0.82314
420	MET_V219	pyroglutamate (5-oxoproline) [M]	0.859581	0.800616	0.816395	0.486054	0.677677	0.835512	0.617149	0.743092	0.677392	0.62064	0.90348	0.991358	0.732961	0.868065	0.789228
4	BIO_V004	C3-DC [B]	0.86154	0.905789	0.87446	0.531533	0.6937	0.776285	0.789971	0.71987	0.817514	0.960295	0.975747	0.711164	0.671839	0.858555	0.948691
421	MET_V220	pyroglutamine* - group 16276 [M]	0.874282	0.946783	0.850155	0.298728	0.253537	0.86902	0.772508	0.97767	0.780362	0.872734	0.721521	0.817605	0.936528	0.883452	0.942789
70	BIO_V070	PC aa C32:1 (alt) [B]	0.879048	0.809976	0.985714	0.706913	0.677266	0.674013	0.987445	0.901725	0.982474	0.976297	0.731298	0.820384	0.65814	0.855536	0.778892
293	MET_V092	catechol sulfate [M]	0.881173	0.943083	0.829565	0.415235	0.713117	0.952396	0.951125	0.746288	0.981969	0.965273	0.899266	0.892555	0.894954	0.881898	0.968942
227	MET_V026	1-palmitoylglycerophosphoethanolamine [M]	0.8821	0.94056	0.934768	0.687532	0.767344	0.875889	0.928699	0.968528	0.94389	0.997218	0.927757	0.974789	0.709717	0.847812	0.880362
444	MET_V243	threonate [M]	0.885199	0.822493	0.860246	0.593598	0.702109	0.687542	0.887616	0.80477	0.880723	0.946976	0.649589	0.751569	0.825641	0.873729	0.694536
308	MET_V107	deoxycholate [M]	0.892986	0.936502	0.914596	0.883822	0.511209	0.877093	0.979135	0.880423	0.979135	0.726281	0.827216	0.962001	0.869212	0.819737	0.943378
23	BIO_V023	C14:2 [B]	0.894105	0.702352	0.883817	0.959428	0.796862	0.953652	0.952756	0.50508	0.881481	0.774041	0.678332	0.610356	0.904308	0.904519	0.836567
260	MET_V059	acetylcarnitine [M]	0.898412	0.944564	0.871048	0.969894	0.957329	0.679732	0.874134	0.22792	0.890094	0.752339	0.874297	0.487122	0.91815	0.869124	0.876925
312	MET_V111	docosahexaenoate (DHA; 22:6n3) [M]	0.899531	0.921549	0.898073	0.598346	0.725791	0.999673	0.809344	0.784196	0.809336	0.795803	0.721882	0.894085	0.950674	0.899316	0.946766
121	BIO_V121	PC ae C40:6 [B]	0.90321	0.834974	0.98269	0.706397	0.657324	0.885144	0.774318	0.390651	0.759041	0.735433	0.688063	0.744755	0.632331	0.883218	0.902352
147	BIO_V147	PI aa C34:1 (alt) [B]	0.905746	0.881392	0.996774	0.906553	0.800767	0.851638	0.791543	0.982133	0.813735	0.779464	0.835853	0.885561	0.795286	0.878614	0.7846
28	BIO_V028	C18:2 [B]	0.915281	0.809268	0.959883	0.808149	0.961659	0.78754	0.911893	0.273054	0.988299	0.924213	0.568398	0.85874	0.745807	0.909306	0.906692
464	NMR_V006	Citrate [C]	0.920761	0.946595	0.938197	0.801422	0.861844	0.981291	0.910813	0.887171	0.976172	0.916794	0.800238	0.887452	0.936553	0.915963	0.904053
448	MET_V247	trans-4-hydroxyproline [M]	0.925903	0.992705	0.905124	0.764973	0.885532	0.852873	0.848158	0.648247	0.815475	0.648444	0.962141	0.676356	0.847666	0.888709	0.880062
470	NMR_V012	Histidine [C]	0.92595	0.969427	0.95006	0.790386	0.921433	0.986731	0.990296	0.523304	0.955585	0.885529	0.942675	0.848068	0.751342	0.927115	0.958861
152	BIO_V152	PS aa (OH, COOH) C24:2 [B]	0.929584	0.87636	0.998891	0.924473	0.862718	0.958546	0.91378	0.578673	0.911903	0.787889	0.9289	0.802164	0.837928	0.929481	0.917359
133	BIO_V133	PE a (OH) C12:1 (alt) [B]	0.933836	0.937742	0.941485	0.981778	0.851067	0.873128	0.963878	0.710665	0.977299	0.947829	0.627142	0.809605	0.866636	0.924342	0.958483
384	MET_V183	myristoleate (14:1n5) [M]	0.933884	0.978512	0.886705	0.996901	0.802831	0.785087	0.649176	0.594421	0.702438	0.803545	0.479064	0.762495	0.458324	0.934811	0.692676
368	MET_V167	laurylcarnitine [M]	0.934596	0.821307	0.946845	0.933636	0.91383	0.999347	0.96869	0.75089	0.966651	0.801674	0.979513	0.575174	0.952846	0.941218	0.861564
22	BIO_V022	C14:1 [B]	0.934916	0.765762	0.944987	0.917773	0.864759	0.936717	0.916557	0.690142	0.991142	0.863327	0.904539	0.718311	0.880125	0.946676	0.924608
27	BIO_V027	C18:1 [B]	0.938535	0.875831	0.939974	0.981154	0.947333	0.685167	0.911182	0.475017	0.97386	0.944845	0.817136	0.968495	0.998009	0.939559	0.946773
29	BIO_V029	C18:2-OH [B]	0.943962	0.915529	0.996241	0.934727	0.896051	0.841275	0.828784	0.981275	0.843601	0.84666	0.783718	0.738255	0.771439	0.9379	0.980621
20	BIO_V020	C12:1 [B]	0.947895	0.731631	0.980403	0.951487	0.796781	0.861118	0.921806	0.539674	0.99004	0.762226	0.866236	0.64418	0.917878	0.956368	0.976235
313	MET_V112	docosapentaenoate (n3 DPA; 22:5n3) [M]	0.963037	0.996234	0.936447	0.595103	0.70756	0.866199	0.980968	0.758505	0.999245	0.867576	0.622849	0.840201	0.841602	0.969917	0.944196
25	BIO_V025	C16:1 [B]	0.966301	0.777449	0.965194	0.966304	0.933859	0.813277	0.925947	0.80959	0.984128	0.954239	0.920994	0.999639	0.775094	0.959138	0.939743
391	MET_V190	nonadecanoate (19:0) [M]	0.968947	0.905518	0.964415	0.919116	0.888832	0.885048	0.970633	0.737897	0.996063	0.858561	0.771523	0.764101	0.72142	0.976797	0.792448
287	MET_V086	butyrylcarnitine [M]	0.971472	0.951653	0.911613	0.99365	0.854632	0.858646	0.873022	0.651194	0.87984	0.878183	0.938785	0.841154	0.889612	0.993653	0.922907
392	MET_V191	octanoylcarnitine [M]	0.977062	0.841886	0.985151	0.94098	0.836893	0.939668	0.985935	0.959216	0.941735	0.991625	0.864436	0.722693	0.922481	0.998576	0.971995
242	MET_V041	3-(4-hydroxyphenyl)lactate [M]	0.981405	0.988664	0.991553	0.774219	0.700234	0.915488	0.839805	0.350645	0.82079	0.625378	0.6148	0.366289	0.904301	0.99509	0.789998
240	MET_V039	2-tetradecenoyl carnitine [M]	0.985369	0.874974	0.995584	0.997927	0.853697	0.872012	0.826812	0.66448	0.826812	0.683	0.967603	0.760312	0.908748	0.998339	0.928795
202	MET_V001	1,3,7-trimethylurate [M]	1	1	1	1	1	1	1	1	1	1	1	1	1	1	1
219	MET_V018	1-methylxanthine [M]	1	1	1	1	1	1	1	1	1	1	1	1	1	1	1
232	MET_V031	2-hydroxyhippurate (salicylurate) [M]	1	1	1	1	1	1	1	1	1	1	1	1	1	1	1
241	MET_V040	3-(3-hydroxyphenyl)propionate [M]	1	1	1	1	1	1	1	1	1	1	1	1	1	1	1
244	MET_V043	3-hydroxybenzoate [M]	1	1	1	1	1	1	1	1	1	1	1	1	1	1	1
250	MET_V049	3-methylhistidine [M]	1	1	1	1	1	1	1	1	1	1	1	1	1	1	1
251	MET_V050	3-methylxanthine [M]	1	1	1	1	1	1	1	1	1	1	1	1	1	1	1
254	MET_V053	4-acetamidophenol [M]	1	1	1	1	1	1	1	1	1	1	1	1	1	1	1
255	MET_V054	4-guanidinobutanoate [M]	1	1	1	1	1	1	1	1	1	1	1	1	1	1	1
262	MET_V061	adenosine [M]	1	1	1	1	1	1	1	1	1	1	1	1	1	1	1
267	MET_V066	allantoin [M]	1	1	1	1	1	1	1	1	1	1	1	1	1	1	1
301	MET_V100	cotinine [M]	1	1	1	1	1	1	1	1	1	1	1	1	1	1	1
314	MET_V113	dodecanedioate [M]	1	1	1	1	1	1	1	1	1	1	1	1	1	1	1
328	MET_V127	gamma-muricholate [M]	1	1	1	1	1	1	1	1	1	1	1	1	1	1	1
340	MET_V139	glycodeoxycholate [M]	1	1	1	1	1	1	1	1	1	1	1	1	1	1	1
341	MET_V140	glycylvaline [M]	1	1	1	1	1	1	1	1	1	1	1	1	1	1	1
352	MET_V151	hydroquinone sulfate [M]	1	1	1	1	1	1	1	1	1	1	1	1	1	1	1
354	MET_V153	hydroxypioglitazone* - group 13715 [M]	1	1	1	1	1	1	1	1	1	1	1	1	1	1	1
380	MET_V179	methyl-alpha-glucopyranoside [M]	1	1	1	1	1	1	1	1	1	1	1	1	1	1	1
381	MET_V180	metoprolol acid metabolite* [M]	1	1	1	1	1	1	1	1	1	1	1	1	1	1	1
385	MET_V184	N-(2-furoyl)glycine [M]	1	1	1	1	1	1	1	1	1	1	1	1	1	1	1
388	MET_V187	N-acetylglycine [M]	1	1	1	1	1	1	1	1	1	1	1	1	1	1	1
397	MET_V196	p-acetamidophenylglucuronide [M]	1	1	1	1	1	1	1	1	1	1	1	1	1	1	1
410	MET_V209	phenyllactate (PLA) [M]	1	1	1	1	1	1	1	1	1	1	1	1	1	1	1
412	MET_V211	pioglitazone* [M]	1	1	1	1	1	1	1	1	1	1	1	1	1	1	1
422	MET_V221	pyroglutamylglycine [M]	1	1	1	1	1	1	1	1	1	1	1	1	1	1	1
426	MET_V225	riboflavin (Vitamin B2) [M]	1	1	1	1	1	1	1	1	1	1	1	1	1	1	1
427	MET_V226	saccharin [M]	1	1	1	1	1	1	1	1	1	1	1	1	1	1	1
428	MET_V227	salicylate [M]	1	1	1	1	1	1	1	1	1	1	1	1	1	1	1
429	MET_V228	salicyluric glucuronide* [M]	1	1	1	1	1	1	1	1	1	1	1	1	1	1	1
437	MET_V236	sucrose [M]	1	1	1	1	1	1	1	1	1	1	1	1	1	1	1
441	MET_V240	tetradecanedioate [M]	1	1	1	1	1	1	1	1	1	1	1	1	1	1	1
460	NMR_V002	2-Hydroxyisovalerate [C]	1	1	1	1	1	1	1	1	1	1	1	1	1	1	1

## Sheet: diab + covariates pchange
Factor: Diabetes state (40 cases, 60 controls)
i	variable (using log-scaled data)	metabolite	p (diabetes, 40 cases, 60 controls)	p(diabetes) with Age / p (diabetes)	p(diabetes) with Smoking habits / p (diabetes)	p(diabetes) with Body mass index (BMI) / p (diabetes)	p(diabetes) with Waist-hip-ratio / p (diabetes)	p(diabetes) with Alcohol consumption / p (diabetes)	p(diabetes) with Lipid lowering medication (excl. plant based) / p (diabetes)	p(diabetes) with Blood pressure lowering medication / p (diabetes)	p(diabetes) with Statins / p (diabetes)	p(diabetes) with Calcium antagonists / p (diabetes)	p(diabetes) with Beta blocker / p (diabetes)	p(diabetes) with Diuretics / p (diabetes)	p(diabetes) with ACE inhibitors / p (diabetes)	p(diabetes) with Physical activity / p (diabetes)	p(diabetes) with Myocardial infarction / p (diabetes)
329	MET_V128	glucose [M]	2.46812e-09	0.916667	0.785002	12.8186	19.1689	2.41126	1.18768	27.3269	1.12394	4.5523	6.18807	5.16179	8.12438	0.776286	1.61587
62	BIO_V062	H3-HNAc2-NANA [B]	2.37767e-08	0.829421	1.23059	6.19414	14.0142	2.22949	1.59338	8.26716	1.36004	4.97754	4.47619	1.70219	2.07989	0.673053	2.01619
467	NMR_V009	Glucose [C]	5.00553e-08	0.92568	0.878754	9.80152	25.875	2.17608	0.835409	3.76938	1.41489	4.79943	3.15834	2.21747	2.81098	0.511865	0.660397
55	BIO_V055	HNAc-H2-dH [B]	8.17898e-08	0.759613	1.28189	5.2535	10.0453	2.28777	1.83943	6.0825	1.62075	3.77535	4.09488	1.50658	1.8746	0.675802	1.86066
377	MET_V176	mannose [M]	2.35051e-07	1.43318	0.71915	11.5352	3.82561	1.29252	0.622927	20.6995	0.381493	5.92244	1.90899	6.92436	3.10068	0.669272	2.18454
59	BIO_V059	DH [B]	1.26872e-06	1.30302	1.25346	2.33827	5.85578	0.979933	4.06932	19.7132	3.04568	9.14388	2.41253	3.31332	2.56432	1.15622	1.15591
203	MET_V002	1,5-anhydroglucitol (1,5-AG) [M]	5.08723e-06	1.32016	1.17908	4.59283	7.74591	1.41524	2.43147	1.87086	1.50897	1.7123	3.90572	1.00558	0.897601	1.22055	0.904456
61	BIO_V061	H2 [B]	2.70506e-05	3.38934	1.23383	0.950355	3.47335	1.6407	1.58902	14.3842	1.26538	6.26877	4.51139	3.77508	4.67345	1.14135	1.97152
408	MET_V207	phenylacetylglutamine [M]	6.21768e-05	3.05399	1.09388	0.577342	1.78165	2.07263	1.59608	19.4259	1.22424	7.7384	9.31342	12.9642	1.94867	0.581131	2.39739
63	BIO_V063	HNAC [B]	6.23024e-05	2.45129	1.07741	1.62129	8.18565	0.598315	1.28236	11.0591	1.06091	7.56181	2.90381	3.41826	1.04796	0.7093	0.882041
60	BIO_V060	H1 [B]	0.000126931	0.671403	0.742591	6.35525	7.77122	0.677825	1.11798	1.78254	0.906239	1.70012	0.342061	2.05452	0.349792	1.10999	0.451249
246	MET_V045	3-indoxyl sulfate [M]	0.000165072	1.53313	1.07827	2.39918	4.16552	1.02351	1.18969	11.6372	0.857111	8.18573	1.77859	6.17821	1.78466	1.06514	1.63824
332	MET_V131	glutamylvaline [M]	0.000293407	1.07643	1.01891	1.18252	1.15831	1.11217	2.01817	9.82586	1.54418	1.93928	3.11974	4.78105	2.32954	1.06135	1.38512
349	MET_V148	homocitrulline [M]	0.000308536	5.40015	1.26044	1.46649	2.22987	0.910666	0.744993	15.8482	0.670215	13.5149	3.67317	8.22331	1.6256	1.07379	1.62649
303	MET_V102	creatinine [M]	0.000324521	2.14705	1.21708	1.18929	2.73952	2.1002	0.484883	2.06879	0.446406	6.65981	1.74101	2.09295	0.297327	0.755042	1.13514
336	MET_V135	glycerophosphorylcholine (GPC) [M]	0.00041688	1.96542	0.914926	1.71964	6.16674	0.701493	1.99473	19.354	1.8016	7.58371	3.4237	10.7118	1.75276	0.967214	1.83897
48	BIO_V048	KYNURENINE [B]	0.000503625	2.22354	1.20578	2.29425	1.94871	0.925001	0.713649	6.64478	0.600418	7.02913	4.53619	3.45325	2.58377	1.03271	1.72915
344	MET_V143	heptanoate (7:0) [M]	0.000523769	1.90573	1.19088	1.0238	1.64566	2.0159	0.166329	0.720407	0.198439	1.18703	1.56363	2.27313	0.29403	1.00822	1.08776
76	BIO_V076	PC aa C34:4 [B]	0.000649097	2.20182	1.20491	1.04644	2.77189	1.77577	0.830837	11.0721	1.01335	2.8819	5.02258	4.99704	4.34026	1.04448	1.76673
323	MET_V122	gamma-glutamylisoleucine* [M]	0.000666735	1.59404	0.904929	0.840389	2.92104	0.820681	0.67609	8.31874	0.574453	3.65499	2.7211	4.15774	1.06352	0.903668	1.16513
58	BIO_V058	Uronic Acid [B]	0.00079581	2.902	0.93809	1.27502	6.1428	1.1966	0.96426	9.10113	0.776164	10.2258	2.14267	3.22054	1.40126	0.843475	1.7041
163	BIO_V163	SM (COOH) C18:2 [B]	0.00106024	1.51714	1.21327	5.5716	1.82899	1.81405	4.07246	5.61058	3.36091	2.61894	3.05028	1.63119	3.44577	1.07425	2.20894
185	BIO_V185	SM C14:0 [B]	0.00121645	0.694992	0.900859	1.28008	2.15856	1.27444	3.80974	7.38455	3.23215	2.91484	4.06447	2.35968	3.61771	0.964087	1.94598
65	BIO_V065	PC a C20:4 (alt) [B]	0.0014419	2.87406	1.21431	0.904777	1.92684	1.39977	0.168408	1.18388	0.247128	0.763694	0.793436	1.68343	1.00554	1.07801	0.671344
290	MET_V089	caproate (6:0) [M]	0.0015116	1.74883	1.20099	0.73901	2.93535	2.0347	0.220002	0.905771	0.260259	1.43767	1.64451	2.97655	0.343271	0.973461	1.30114
66	BIO_V066	PC aa (OH, COOH) C28:4 [B]	0.00166663	2.4258	1.2114	0.810203	0.807209	1.2273	3.37758	5.66676	3.04368	1.06558	3.81093	3.22903	3.7918	1.02283	2.6376
164	BIO_V164	SM (COOH) C18:3 [B]	0.00177375	2.37198	1.21122	1.26975	0.448928	2.23958	1.70633	4.41295	1.78632	2.6794	1.81887	2.80953	2.06307	1.06987	1.79277
245	MET_V044	3-hydroxybutyrate (BHBA) [M]	0.00187325	1.87132	1.13143	5.09928	5.54622	0.351311	0.827454	20.2013	0.90747	7.852	1.41574	6.81438	1.04103	0.876057	0.750529
404	MET_V203	pelargonate (9:0) [M]	0.00188252	2.26193	1.1763	1.04836	1.67521	2.18894	0.307145	1.35441	0.34587	2.49738	1.25825	3.91128	0.604366	0.98128	1.77172
40	BIO_V040	PHENYLALANINE [B]	0.00241599	1.55434	1.21272	3.53478	6.72868	1.99156	1.89103	4.32504	1.95242	1.17946	2.69928	2.1737	2.4792	1.07966	1.35519
160	BIO_V160	SM (COOH) C16:2 [B]	0.00283127	1.28291	0.884619	3.48653	3.12522	1.5926	1.50224	2.3361	1.44446	1.91838	1.88915	1.0837	1.25103	1.05396	1.87183
194	BIO_V194	SM C22:2 [B]	0.00329407	1.21134	1.20976	0.391465	0.659638	1.21619	1.7217	2.43539	1.55676	1.35938	1.71235	1.91866	1.19168	1.05948	0.631159
320	MET_V119	erythronate* [M]	0.0039063	2.24237	1.13373	0.991024	2.56771	0.999792	0.433385	9.3471	0.433748	8.52875	2.592	3.63162	0.900815	1.06177	1.6113
116	BIO_V116	PC ae C40:1 (alt) [B]	0.00400102	1.50691	1.09582	2.28774	1.86481	1.77191	1.03848	4.79688	1.05359	0.594393	3.7225	1.24673	2.71387	1.07719	1.90098
162	BIO_V162	SM (COOH) C18:1 [B]	0.00413198	1.29882	1.08518	3.33364	1.19365	0.898187	2.21789	6.3106	2.05757	2.45451	1.89056	1.65258	2.44704	1.06615	1.29269
229	MET_V028	1-stearoylglycerophosphoinositol [M]	0.00433291	1.71859	1.18653	1.49913	3.44216	1.47403	1.66584	2.08122	1.62527	3.96377	1.19214	4.2054	1.11137	0.989687	1.1687
319	MET_V118	erythritol [M]	0.00492896	2.43904	1.17796	0.836931	1.86126	0.616745	0.928225	10.3312	0.922231	9.60757	3.41916	3.90676	0.995626	1.09359	1.55668
104	BIO_V104	PC ae C36:3 [B]	0.00497643	1.64654	1.11963	4.53506	4.11743	1.30306	4.05461	9.66613	3.63778	6.21919	3.0644	4.03635	4.89929	1.05263	2.08765
334	MET_V133	glycerol [M]	0.00541653	1.37981	1.06053	2.26892	9.58779	1.06558	1.54926	1.06068	1.56083	1.71276	1.19244	2.5576	0.923015	0.956799	1.4159
376	MET_V175	mannitol [M]	0.00543982	3.33132	1.58085	1.23258	2.38317	1.48475	0.816248	4.10692	0.665702	5.38979	1.88509	1.86556	1.04067	0.914135	1.35467
274	MET_V073	arachidonate (20:4n6) [M]	0.0054835	1.9625	1.18653	0.239343	1.11695	1.35023	0.362627	1.06803	0.416049	1.06441	3.01428	2.11492	0.831979	1.00499	1.19242
304	MET_V103	cysteine [M]	0.00554071	0.445641	0.700853	6.51921	7.24134	0.797239	0.87139	2.09812	0.833656	0.41554	1.06829	0.585286	1.16413	1.02384	0.586485
236	MET_V035	2-methylbutyroylcarnitine [M]	0.00603405	1.61175	0.967467	1.73547	2.71208	1.3406	1.65221	4.25421	1.37143	4.79182	2.11596	2.73222	1.78902	1.03914	1.10109
471	NMR_V013	Isoleucine [C]	0.00775345	0.365544	0.975679	1.713	1.04576	1.33078	1.32658	1.43129	1.56582	2.71763	2.05257	1.81641	0.999373	1.00684	0.83747
265	MET_V064	ADSGEGDFXAEGGGVR* [M]	0.00795529	1.65418	0.992938	2.69827	0.690775	1.37668	2.60772	3.33525	2.30846	2.19153	1.59633	1.82104	3.65275	0.649741	1.89128
113	BIO_V113	PC ae C38:5 [B]	0.00807649	1.7039	1.15382	0.806932	1.78319	1.74927	1.89703	2.04665	1.89797	1.41187	1.05223	3.29045	2.58416	1.07434	0.931741
322	MET_V121	gamma-glutamylglutamine [M]	0.00846496	0.502072	0.975627	2.6824	1.70271	1.27302	0.997989	2.12879	0.949111	0.681125	2.80531	0.967284	1.02586	1.1441	1.74287
295	MET_V094	cholesterol [M]	0.00888442	1.60899	1.08588	2.67898	6.74394	1.57665	2.0381	3.70183	2.02012	3.74184	1.52503	1.84428	2.05954	0.947349	1.46271
64	BIO_V064	PC a C18:1 (alt) [B]	0.00954593	2.4919	1.20095	6.23589	2.64146	1.89563	1.29021	1.36004	1.23159	0.815915	1.36209	1.93224	3.28727	1.07102	1.38053
239	MET_V038	2-stearoylglycerophosphocholine* [M]	0.00966372	1.56346	1.01951	3.33042	7.15678	1.56897	0.496433	1.08864	0.517976	1.35919	1.89684	1.64954	1.35049	0.855174	0.902695
119	BIO_V119	PC ae C40:4 [B]	0.00991046	1.40077	1.05303	3.65483	3.33738	1.22391	2.39532	3.78932	1.91148	2.20035	2.52585	1.79901	2.82717	1.06887	1.12963
30	BIO_V030	ALANINE [B]	0.0110218	1.17299	1.04503	1.24374	1.24911	1.51235	2.43495	2.86894	2.30013	1.27932	1.29065	1.57068	1.84462	1.05397	1.76354
461	NMR_V003	3-Hydroxybutyrate [C]	0.0111111	1.78491	1.15882	2.62783	2.43985	0.566692	0.796363	5.03168	0.915172	5.93728	1.36788	3.22445	0.854214	0.843257	0.79066
114	BIO_V114	PC ae C38:6 [B]	0.0116988	1.02708	0.792061	1.51063	1.97773	1.1475	0.998197	3.80552	1.25572	2.1369	1.81366	2.68691	2.17821	1.05861	1.45338
112	BIO_V112	PC ae C38:4 [B]	0.0117889	1.32444	1.08951	1.69446	3.47338	1.12798	1.12913	6.42545	1.31962	2.00198	2.25188	2.83016	2.45471	1.06087	1.23072
231	MET_V030	2-hydroxybutyrate (AHB) [M]	0.0122605	0.981687	1.08445	6.56728	4.61444	0.63596	0.8282	10.6855	1.03481	3.18979	1.15597	4.02707	1.89129	1.02669	1.00671
459	NMR_V001	2-Hydroxybutyrate [C]	0.0126313	0.866089	1.06607	5.73336	6.54236	0.310733	0.489739	5.27488	0.887156	4.58643	0.587821	3.64401	0.983775	1.02988	0.6483
111	BIO_V111	PC ae C38:3 [B]	0.0133407	1.04573	1.05964	2.52375	2.66111	0.800994	2.91693	2.18408	2.86585	2.09357	1.38626	2.17694	3.04837	1.03732	1.45845
106	BIO_V106	PC ae C36:5 (alt) [B]	0.0138629	1.35593	0.955994	0.899894	2.00824	1.3038	0.739193	5.12403	0.930872	1.10189	2.08622	2.78411	3.00821	1.06666	1.36905
198	BIO_V198	SM C26:3 [B]	0.0142517	1.52819	1.15159	1.25997	2.47119	1.06885	1.31282	4.17181	1.38291	3.08285	1.96125	2.16297	1.66995	1.05949	1.49288
171	BIO_V171	SM (OH) C26:0 [B]	0.0145879	2.39336	1.08792	0.952561	2.52778	1.37446	2.11642	9.98395	2.1075	1.93092	1.81185	3.03544	5.2472	1.06468	0.85541
201	BIO_V201	SM C28:4 [B]	0.0152708	1.39275	1.09146	1.229	1.68418	1.61662	1.64051	6.26124	1.51667	1.43589	4.2746	1.36207	3.91041	1.06956	1.52545
387	MET_V186	N-acetylalanine [M]	0.0155471	1.97722	1.01741	0.747552	2.40725	0.743426	1.15366	6.47166	1.01322	4.99596	3.79729	4.12873	1.0706	0.993439	1.60542
326	MET_V125	gamma-glutamylphenylalanine [M]	0.0156317	1.69113	1.13405	2.53299	9.73352	1.11622	1.21714	3.20778	1.24263	1.84084	1.70677	4.32493	1.09393	0.874886	1.01362
178	BIO_V178	SM (OH,COOH) C18:2 [B]	0.0161064	2.03598	1.11652	0.183396	1.02627	1.04905	1.64213	5.73753	1.54382	0.667145	2.3103	1.7131	2.36277	0.993703	1.8158
110	BIO_V110	PC ae C38:2 [B]	0.0161316	1.28145	0.704162	2.64548	4.0694	0.75661	2.8455	10.3586	2.56465	3.53929	3.01313	3.54347	6.23437	1.06882	1.79706
47	BIO_V047	XLEUCINE [B]	0.0165977	0.304553	1.10772	2.11312	1.88366	1.39117	1.12632	2.24505	1.19078	0.82423	0.885069	1.96412	1.27269	1.06736	0.877181
434	MET_V233	stachydrine [M]	0.016887	1.77477	1.16798	0.271163	0.122309	1.65757	1.34654	0.567397	1.17365	0.602044	2.36665	1.62591	1.04627	1.0853	1.56738
482	NMR_V024	(Iso)leucine [C]	0.0172741	0.444829	1.06596	1.57537	0.919656	1.31781	1.04065	1.16692	1.34022	2.35059	1.40635	1.73938	1.05561	1.0031	0.782468
38	BIO_V038	METHIONINE [B]	0.0173595	1.19129	1.19603	2.28736	2.15334	1.64631	2.32375	3.45104	2.33974	0.537766	1.63694	2.43114	1.16225	1.06824	1.7788
105	BIO_V105	PC ae C36:4 [B]	0.017832	1.4283	1.09189	1.02717	1.71253	1.46019	1.32245	3.83566	1.44533	1.91537	1.64038	3.34263	2.07339	1.0681	1.55854
277	MET_V076	asparagine [M]	0.0178508	1.42557	1.16654	0.554167	0.43747	1.64122	1.33591	13.5094	1.55716	2.18436	3.61349	5.32961	3.77732	0.819654	2.06261
228	MET_V027	1-stearoylglycerophosphocholine [M]	0.0184687	1.32105	1.05878	2.20474	2.45978	1.40076	0.654214	0.461848	0.646498	0.739467	1.1146	1.15841	0.909757	0.887755	0.661691
57	BIO_V057	Pentose [B]	0.0185689	0.786928	0.993095	0.452694	1.11709	1.04999	0.953302	1.97657	0.791034	1.35079	1.51651	0.922608	0.650517	1.01205	0.887216
32	BIO_V032	ASPARTATE [B]	0.0185695	0.81119	0.955917	1.26505	2.13282	1.16257	1.63081	1.75672	1.84046	0.745976	1.39944	0.338178	0.835699	1.05311	1.27381
118	BIO_V118	PC ae C40:3 [B]	0.0186808	1.35262	1.17928	1.54547	2.16304	1.07041	3.35486	5.51106	2.95843	4.1162	3.4046	1.99597	4.25206	0.979211	1.62405
263	MET_V062	ADpSGEGDFXAEGGGVR* [M]	0.0202281	1.89492	0.973702	1.59228	0.710523	1.2964	2.39798	2.32874	2.2069	2.36028	1.19849	2.82789	2.20485	0.960847	1.42822
463	NMR_V005	Alanine [C]	0.0208136	1.01773	1.02329	1.20646	1.06689	1.06538	1.98726	1.4058	2.24643	1.17994	1.14495	1.4158	1.17582	1.06545	1.2711
54	BIO_V054	total DMA [B]	0.0215765	1.59586	1.18501	0.364205	1.83466	0.942893	0.853089	2.31897	0.916226	2.73361	1.05647	3.27377	0.888203	0.989849	1.40194
406	MET_V205	phenol sulfate [M]	0.0217872	1.40809	0.974539	0.760417	2.38338	1.02676	0.795746	4.83135	0.96861	1.10471	1.77519	2.96832	1.74706	0.772512	1.32782
189	BIO_V189	SM C18:1 [B]	0.0225856	0.972161	1.02098	0.560121	2.78481	1.06416	2.77156	5.32793	2.69037	1.56249	3.8721	2.16898	2.41816	1.04515	1.40533
213	MET_V012	1-eicosatrienoylglycerophosphocholine* [M]	0.0243351	1.75676	1.13463	1.9758	4.64938	1.64468	0.623205	0.553781	0.645086	1.65639	1.34448	1.2594	0.962184	0.872724	1.09214
282	MET_V081	beta-hydroxyisovalerate [M]	0.0243385	1.06813	0.978909	0.694474	0.0402379	1.18325	2.40327	0.94922	1.6812	0.146585	4.54674	0.741992	4.02331	1.05181	2.5631
159	BIO_V159	SM (COOH) C16:1 [B]	0.0249793	1.49301	1.06889	2.81923	1.82903	1.28905	3.11605	3.97738	2.91045	2.45904	1.21071	1.35262	3.09482	1.06529	1.59623
294	MET_V093	cholate [M]	0.0274945	1.19212	1.02046	4.47942	2.50633	1.01358	2.4312	3.40513	2.73049	0.705672	0.991388	1.24222	2.56653	1.12874	0.995118
253	MET_V052	4-acetamidobutanoate [M]	0.0276722	1.88307	1.01699	0.805667	1.62649	0.681753	0.596902	5.39193	0.632726	4.78312	1.45906	3.34493	1.07415	0.945381	1.55465
91	BIO_V091	PC aa C40:5 [B]	0.0276727	2.23025	1.1355	0.511262	0.725487	1.5637	1.26419	4.2342	1.2962	2.62018	3.12877	2.96345	3.20285	0.991964	1.62791
126	BIO_V126	PC e C32:2 (alt) [B]	0.0295484	1.26803	1.08841	1.17615	1.64884	1.83958	2.99676	6.87896	2.56962	1.53359	3.85109	2.17552	4.06712	1.0639	1.85543
176	BIO_V176	SM (OH,COOH) C16:2 (alt) [B]	0.0302471	2.07097	1.16179	0.464143	2.29136	1.3405	1.5893	4.20448	1.50669	0.681393	1.49926	2.75638	2.05026	1.00588	1.80346
98	BIO_V098	PC ae C34:2 [B]	0.0302688	1.05033	0.833531	1.98659	4.01918	0.98717	2.45211	4.01562	2.41848	2.36675	1.58306	2.89265	2.68944	1.06164	1.63746
247	MET_V046	3-methoxytyrosine [M]	0.0307018	2.27752	1.23712	0.938701	3.22561	2.24366	0.582923	3.30136	0.631781	1.99445	0.880622	3.12689	1.53124	1.07246	1.58438
390	MET_V189	N-acetylthreonine [M]	0.031777	1.23085	1.01777	0.300947	0.16063	0.922533	1.50374	1.03189	1.29629	1.74418	2.6936	0.933022	0.495605	0.997158	1.42195
188	BIO_V188	SM C18:0 (alt) [B]	0.0320111	1.12719	1.0909	0.219087	1.03345	1.12075	2.08378	4.65991	1.87952	1.48557	3.74459	1.8171	1.62032	1.04611	1.37171
99	BIO_V099	PC ae C34:3 [B]	0.0326434	1.09637	0.762797	2.52729	3.74543	1.21507	1.51096	2.80561	1.5328	1.4713	2.01434	1.99335	2.39187	1.04484	1.75424
478	NMR_V020	Pyroglutamate [C]	0.0328125	1.05839	1.0084	0.345369	0.718838	0.857444	0.71442	1.69716	0.968903	1.35438	1.97346	1.16909	0.873879	1.01837	0.968242
169	BIO_V169	SM (OH) C22:1 [B]	0.0333699	1.85973	0.919589	0.405116	2.8712	0.865854	1.8926	6.76838	1.75523	1.33144	2.45689	2.11245	2.94826	0.992244	1.68216
411	MET_V210	phosphate [M]	0.0336411	1.31994	0.938107	1.94967	4.33871	1.08301	2.04303	2.5059	1.98861	1.78422	1.91642	1.66967	1.66197	1.00577	1.44281
108	BIO_V108	PC ae C38:0 (alt) [B]	0.0337411	0.957759	1.11509	1.51477	2.08122	1.20722	1.47078	3.22793	1.42528	1.7575	1.84045	2.98689	2.22073	1.06256	1.56959
446	MET_V245	thromboxane B2 [M]	0.0352801	2.53729	1.12224	2.00895	3.72573	1.48709	1.26154	2.51144	1.42639	2.83766	2.44469	2.83465	1.41799	0.842939	1.76469
42	BIO_V042	SERINE [B]	0.0359334	0.609808	1.1314	1.14448	0.179833	1.39463	1.79202	0.693967	1.73801	0.360096	0.751109	0.383913	0.890794	1.05566	1.41248
193	BIO_V193	SM C22:1 [B]	0.0370912	1.50075	1.11205	0.960826	2.13564	0.822152	2.44059	4.47085	2.11173	2.65538	3.30522	2.20379	1.96998	1.01158	1.47857
455	MET_V254	uridine [M]	0.0380451	1.56443	1.10816	1.86754	2.49309	0.936674	0.612397	1.97898	0.583714	3.00816	1.01572	1.74726	0.849717	0.974036	0.89184
151	BIO_V151	PI aa C38:4 (alt) [B]	0.0387268	2.27586	1.18586	1.10156	0.925344	1.67863	1.99986	2.88414	1.98291	3.42587	1.4241	3.3877	2.72906	1.05451	1.60716
473	NMR_V015	Leucine [C]	0.0388922	0.535909	1.08501	1.50014	0.908486	1.28919	0.94969	1.02437	1.22818	1.96571	1.16396	1.58598	1.06302	1.00237	0.78867
249	MET_V048	3-methyl-2-oxovalerate [M]	0.0391095	0.501322	0.787033	3.55546	1.79298	0.384424	2.21143	6.12113	2.02897	1.92947	0.900662	2.94371	2.3682	1.09023	1.32656
158	BIO_V158	SM (COOH) C16:0 [B]	0.039125	1.93964	1.19311	2.98722	2.31515	1.76658	2.29897	2.84424	2.05123	2.02878	1.82607	1.77495	3.10057	1.01066	1.77146
452	MET_V251	undecanoate (11:0) [M]	0.0400535	1.15876	1.10328	2.92989	1.53181	1.27225	0.524671	1.62775	0.61126	2.37708	0.622117	2.12507	1.30335	1.05276	1.19879
252	MET_V051	3-phenylpropionate (hydrocinnamate) [M]	0.0406847	1.1435	0.960988	2.70422	3.13526	1.11339	0.468823	0.87646	0.468823	1.07498	0.378013	1.84655	0.84484	1.18531	0.532853
403	MET_V202	p-cresol sulfate* [M]	0.0440786	2.3464	0.907772	0.580133	1.33958	1.28949	1.48747	3.86084	1.27281	5.14983	2.02456	3.79074	2.49381	0.892298	1.23038
71	BIO_V071	PC aa C32:2 [B]	0.0448006	1.8612	1.16386	0.98084	1.59687	1.57198	2.39664	3.91863	2.24922	1.60227	2.73302	3.66075	3.07361	1.00256	2.18542
266	MET_V065	alanine [M]	0.0450688	1.05243	1.04383	0.65664	0.516047	1.28413	1.40205	3.51544	1.28913	1.12103	1.5807	1.99737	2.20493	1.05872	1.93327
468	NMR_V010	Glutamine [C]	0.045756	1.11031	1.04397	1.37929	1.76844	0.439267	2.10306	3.97112	1.85195	2.76883	0.690448	2.20994	1.5659	0.979335	0.560329
103	BIO_V103	PC ae C36:2 [B]	0.0472916	1.06324	0.979377	4.05171	3.40043	0.741838	3.35581	4.7193	2.97442	3.01328	1.31363	3.10278	3.93808	1.05434	1.71402
330	MET_V129	glutamate [M]	0.049782	0.660559	0.820699	2.96598	2.39437	0.604998	1.44499	2.79157	1.1467	2.05421	0.83938	1.35197	2.09064	1.0822	1.22353
184	BIO_V184	SM (OH,COOH) C24:1 [B]	0.0504313	1.64616	0.905462	0.318548	2.28852	0.924612	2.2454	5.07946	1.92518	0.960018	2.28887	1.61221	4.79938	1.05217	1.24732
365	MET_V164	kynurenine [M]	0.0505316	1.60434	1.05365	1.04811	1.39207	1.02375	1.04805	2.50655	0.962767	1.77458	2.35353	2.29574	1.3798	0.918857	1.29768
155	BIO_V155	TXB2 [B]	0.050617	1.85542	1.09476	0.905622	1.48533	1.05797	2.24936	5.01578	2.24936	3.35088	4.57576	2.63158	1.98627	0.827891	2.49495
41	BIO_V041	PROLINE [B]	0.0506519	1.00099	1.10823	0.564448	0.78779	1.49803	0.814801	1.45075	0.876643	2.28025	1.14436	2.32943	0.722692	1.02005	1.05143
207	MET_V006	10-undecenoate (11:1n1) [M]	0.052549	1.10186	0.943346	1.65234	2.63903	1.18695	0.750447	0.611483	0.695224	2.87356	0.516256	0.747328	0.900943	0.997816	0.79644
53	BIO_V053	ADMA [B]	0.0545629	0.982839	1.03379	0.726789	1.9909	0.969962	1.15066	1.1855	1.20402	0.610006	0.777618	1.38853	1.37541	0.998186	1.06874
324	MET_V123	gamma-glutamylleucine [M]	0.0548132	0.645275	0.989053	1.25241	1.48445	1.15895	1.02671	2.57556	0.945661	0.921765	1.20444	3.34914	1.22712	1.03119	0.940602
307	MET_V106	dehydroisoandrosterone sulfate (DHEA-S) [M]	0.0551323	2.10194	0.977656	2.49316	3.68275	1.27658	1.36082	3.04423	1.44111	1.66595	2.66399	2.17947	1.70783	0.942227	1.70249
135	BIO_V135	PE aa C34:2 [B]	0.0552175	0.738256	0.67474	0.69507	1.60473	0.367909	1.06312	1.94667	0.918214	1.29534	0.823186	0.968076	1.07484	1.05033	0.591386
166	BIO_V166	SM (OH) C20:1 [B]	0.0582609	1.55275	1.01785	0.587166	1.64896	0.44831	1.19127	5.41727	1.21866	1.98676	1.80096	1.83082	2.13869	1.00624	1.25674
46	BIO_V046	VALINE [B]	0.0585142	0.471774	1.11043	1.38527	0.755004	1.50106	1.13365	0.726241	1.12073	0.360041	0.855279	1.02861	1.26013	1.05627	0.993456
200	BIO_V200	SM C28:3 [B]	0.0587209	0.883124	1.04134	1.03266	0.68419	1.22802	0.970127	1.39044	1.0444	1.08213	2.8752	0.784318	1.02308	1.05202	1.50316
382	MET_V181	myo-inositol [M]	0.0589832	1.95159	1.14598	0.540559	1.06093	0.776317	0.718164	5.66128	0.683667	5.59995	2.15931	3.99205	1.15317	1.00426	1.49651
199	BIO_V199	SM C26:4 [B]	0.0608424	1.40587	1.1838	0.588254	0.589349	1.7844	1.29163	1.46128	1.31819	1.1853	2.37796	1.19375	1.79875	0.869619	1.50427
177	BIO_V177	SM (OH,COOH) C18:1 [B]	0.0620304	1.8791	1.10145	0.259772	1.86689	1.29949	1.58961	3.35959	1.5352	0.758679	1.53006	1.56622	2.69688	1.02688	1.63078
170	BIO_V170	SM (OH) C22:2 [B]	0.0634645	1.04106	0.739366	1.4268	1.68849	0.385357	2.60232	5.77836	2.26631	1.1213	1.70629	1.87215	3.77863	1.05818	1.17886
174	BIO_V174	SM (OH,COOH) C16:0 [B]	0.0653177	1.16812	0.815112	0.643853	3.26283	0.969829	1.66786	4.33153	1.59404	1.05601	1.58928	2.1359	3.54137	0.962671	1.46513
220	MET_V019	1-myristoylglycerophosphocholine [M]	0.0663981	1.73133	1.16329	1.5922	1.43622	1.55492	0.842124	0.917328	0.933156	1.33227	1.43364	1.42713	1.36678	0.953454	0.857699
8	BIO_V008	C5 [B]	0.0676727	1.21132	1.00323	0.656451	1.67765	1.10629	1.30012	2.07215	1.06866	2.58126	1.37249	2.63856	1.33241	1.0228	0.593167
432	MET_V231	serine [M]	0.0679906	0.781776	1.13539	0.774417	0.125023	1.38937	1.18916	1.18893	1.06782	0.251417	1.10373	0.838811	1.67171	1.08256	1.71891
418	MET_V217	pseudouridine [M]	0.0723886	2.11208	1.03281	0.828466	1.96925	0.942819	0.832538	4.65581	0.834392	4.82098	2.02209	3.27561	1.13364	0.847469	1.39789
472	NMR_V014	Lactate [C]	0.0728183	0.873124	0.783346	2.91201	2.61357	0.805369	1.23033	0.76723	1.33139	0.607	0.669571	1.01547	0.772882	1.05724	1.00135
183	BIO_V183	SM (OH,COOH) C24:0 [B]	0.0744721	1.79722	1.01318	0.560299	2.25858	1.04232	2.14247	7.08521	1.95961	1.45818	2.26582	2.44088	4.74575	1.04458	1.32507
271	MET_V070	androsterone sulfate [M]	0.0771265	1.52445	1.00658	3.54015	3.63489	1.12667	1.25878	1.66604	1.3496	2.63307	1.59386	1.34603	1.90626	0.894818	1.30231
209	MET_V008	1-arachidonoylglycerophosphocholine* - group 14366 [M]	0.0774145	1.19216	1.06925	0.932742	2.39251	1.39471	0.37969	0.523071	0.401829	0.719952	1.15894	1.18843	0.8295	1.00153	0.637166
261	MET_V060	acetylphosphate [M]	0.0797665	1.36321	1.01111	1.37404	2.80123	0.869792	2.19923	1.83165	1.91874	1.33915	1.32076	0.922494	1.23614	1.05	0.854417
317	MET_V116	eicosenoate (20:1n9 or 11) [M]	0.0809002	1.09139	0.87942	2.80281	4.45797	0.350079	0.668436	2.93114	0.762833	1.82442	0.487033	1.97542	0.576588	0.925258	0.761626
445	MET_V244	threonine [M]	0.0822721	1.7784	1.01408	0.825582	2.1035	0.572218	0.629191	3.3148	0.655221	5.99981	1.07049	3.38255	1.9145	0.918411	1.06974
357	MET_V156	indoleacetate [M]	0.0824554	0.981448	1.04491	0.698841	0.893	1.07475	1.01692	0.996456	0.995745	0.76293	1.16022	0.534332	1.1547	1.01531	0.822908
276	MET_V075	ascorbate (Vitamin C) [M]	0.0830301	1.01	1.19072	0.237746	0.40918	1.92238	1.18967	0.881369	1.10848	0.36736	0.897086	0.940689	0.959479	1.03471	1.76249
85	BIO_V085	PC aa C38:2 [B]	0.0836804	1.86884	1.16656	0.658838	0.846484	1.45242	1.86986	5.05533	1.78887	2.59522	3.35801	2.84273	4.01576	1.02878	2.16036
389	MET_V188	N-acetylornithine [M]	0.0840026	1.45858	1.04084	0.284383	0.944041	0.836024	0.901876	1.99947	0.799724	1.38201	2.35719	1.71648	1.52323	1.05224	0.872724
143	BIO_V143	PE e (COOH) C12:1 (alt) [B]	0.0843941	2.33856	1.01819	0.864217	0.888845	0.655665	0.897236	3.09922	0.913405	2.03185	1.64281	1.99164	2.19441	1.04222	1.15422
366	MET_V165	lactate [M]	0.0846916	1.28247	0.942791	1.4376	1.50261	1.01368	1.21892	2.74548	1.16671	2.11794	1.2832	1.94062	1.73463	1.07022	1.6848
371	MET_V170	linoleamide (18:2n6) [M]	0.0849369	0.85974	1.04351	1.03328	0.797652	0.806658	1.24177	2.84015	1.24177	1.94875	0.757608	2.37224	1.11374	1.0235	1.13374
161	BIO_V161	SM (COOH) C18:0 [B]	0.0859263	1.4516	1.1471	1.60198	0.970862	1.11229	1.66076	2.38571	1.53603	1.04391	1.60868	0.798153	2.42165	1.00436	1.35747
369	MET_V168	leucine [M]	0.0871439	0.439069	0.933379	1.07053	1.23713	1.14601	1.19331	2.21333	1.19701	0.511067	1.78825	2.27599	1.4838	1.035	0.935455
356	MET_V155	hypoxanthine [M]	0.0871732	1.75946	1.1107	1.96897	4.43118	1.1709	1.03791	1.67833	1.01639	3.14114	1.09469	1.82027	1.23838	0.906903	0.809352
109	BIO_V109	PC ae C38:1 (alt) [B]	0.0892596	1.48487	0.884647	0.961706	3.18262	1.01794	1.53099	5.73188	1.6228	1.93388	2.81085	2.44901	3.38691	0.966915	1.60814
424	MET_V223	pyruvate [M]	0.0923774	0.9435	1.11864	1.70635	1.84057	0.988092	0.775803	1.42571	0.843486	1.0561	0.922765	1.21185	0.977096	1.13024	1.08157
150	BIO_V150	PI aa C36:4 (alt) [B]	0.0925546	2.33609	1.19055	0.788097	1.00187	1.66551	2.08034	2.9532	1.90951	1.83873	1.90529	2.00626	2.60284	0.939612	2.16775
186	BIO_V186	SM C16:0 [B]	0.0938905	0.977594	1.00966	1.25201	3.05994	1.04473	2.97112	4.83297	2.52469	2.65439	2.94122	2.35307	3.07293	1.03144	1.40388
211	MET_V010	1-arachidonoylglycerophosphoinositol* [M]	0.0939407	1.7839	1.19368	0.358398	0.78981	1.47455	0.688659	1.2035	0.756708	1.08744	1.29601	2.17775	0.988382	1.04004	1.32078
154	BIO_V154	12S-HETE [B]	0.0941601	1.85516	1.07836	1.2436	3.0859	0.996948	1.6313	2.38048	1.37836	1.96058	2.42942	1.31233	0.690787	0.966206	1.33535
363	MET_V162	isoleucine [M]	0.094905	0.577407	0.956163	1.86117	2.20016	0.822653	1.6589	2.60581	1.50708	0.858567	1.40847	2.04536	1.76114	0.974786	0.958976
168	BIO_V168	SM (OH) C22:0 [B]	0.0950661	1.50476	1.06744	0.763237	1.59625	0.968446	1.63625	6.71675	1.58055	0.686757	2.78095	2.36326	3.077	1.04467	1.37148
181	BIO_V181	SM (OH,COOH) C20:4 [B]	0.0959215	1.0418	1.02825	0.511381	1.48348	1.23835	1.56884	3.11092	1.44088	0.728163	1.64583	1.35382	2.58006	1.04595	1.27443
95	BIO_V095	PC ae C32:8 (alt) [B]	0.100203	1.07764	1.00985	1.4131	2.64478	1.36392	2.91747	4.38039	2.52272	2.49773	2.89416	2.95928	3.69155	1.04596	1.96399
289	MET_V088	caprate (10:0) [M]	0.100682	1.47965	1.1875	1.11742	0.883714	1.36589	1.00362	1.36124	0.959306	2.34303	1.1154	2.02384	1.29239	0.98492	1.55493
86	BIO_V086	PC aa C38:3 [B]	0.104517	1.95862	1.19637	0.475241	0.876202	1.5995	1.18644	2.24468	1.31148	1.8543	2.28171	2.12003	1.88853	0.953129	1.80485
378	MET_V177	margarate (17:0) [M]	0.104659	1.18074	1.02981	2.11184	2.98611	0.720261	0.725123	1.63221	0.769952	1.55319	0.38348	1.57954	0.758543	0.980942	0.66874
97	BIO_V097	PC ae C34:1 (alt) [B]	0.108848	1.33483	1.07978	1.58132	1.90912	1.31159	2.36952	3.24836	2.24111	1.9428	2.13267	2.22193	2.89909	0.944318	2.02671
375	MET_V174	malate [M]	0.109862	1.31317	1.12192	2.61629	3.46937	1.00125	0.616302	4.20561	0.852638	1.77112	1.38102	1.86026	1.14935	1.02398	1.11324
413	MET_V212	pipecolate [M]	0.110275	0.949212	0.939961	1.68803	1.63403	0.558232	0.835525	2.11155	0.884499	1.11574	0.746744	2.04709	0.718174	1.04381	1.0089
281	MET_V080	benzoate [M]	0.11349	1.22934	1.06929	1.18734	2.03686	1.12271	0.408801	0.933397	0.477836	0.985377	0.940405	1.37149	1.25377	0.930168	1.15849
196	BIO_V196	SM C24:3 [B]	0.114704	0.775898	1.07584	0.84535	1.52036	1.12917	1.47681	3.15946	1.47538	0.98306	2.06436	2.13774	1.32907	1.04721	1.39854
348	MET_V147	histidine [M]	0.115184	2.00683	1.10086	1.75785	1.2672	1.15255	0.873058	3.83252	0.895814	4.37851	1.52877	2.36993	1.57514	0.839996	0.942078
77	BIO_V077	PC aa C36:0 (alt) [B]	0.116389	1.69524	1.13869	0.906932	1.04087	1.59993	1.48545	2.53476	1.50145	1.41497	2.20726	2.43234	3.05373	1.02773	1.96787
167	BIO_V167	SM (OH) C20:3 [B]	0.117272	1.23779	1.0825	0.582767	1.62237	1.20655	1.44027	3.61479	1.3968	1.3984	1.53589	1.77145	2.80973	1.03389	1.47464
195	BIO_V195	SM C22:4 [B]	0.118723	0.803419	0.998705	1.64474	1.10348	1.21356	1.4045	1.56623	1.38178	1.85201	1.57455	0.723437	2.27318	1.04739	1.1892
477	NMR_V019	Proline [C]	0.118838	0.750104	1.10416	0.939514	0.864266	1.02866	0.952108	1.24354	1.10506	2.61743	0.97444	1.72183	0.68272	1.02322	0.919733
474	NMR_V016	Lysine [C]	0.121125	0.816112	0.968306	1.48802	1.46732	1.33724	0.932854	1.55852	1.06357	0.593356	2.12008	1.00881	1.39687	1.0268	1.27503
141	BIO_V141	PE aa C40:6 [B]	0.121697	1.09879	0.700436	1.77239	2.11765	0.7877	1.49499	1.71982	1.24767	1.65287	0.896021	1.18751	1.80799	1.05156	0.785286
409	MET_V208	phenylalanine [M]	0.126248	0.917241	0.996233	1.912	2.26032	1.23635	1.61805	1.68667	1.56595	0.374162	1.99784	2.05334	1.32724	0.977002	1.27274
449	MET_V248	trigonelline (N'-methylnicotinate) [M]	0.127026	1.29759	0.742249	0.836303	0.945586	0.911052	1.10083	1.39864	1.06191	2.2795	1.04969	1.46707	1.6585	0.968506	1.2047
140	BIO_V140	PE aa C38:6 [B]	0.127441	1.09335	0.749889	0.971952	0.92975	0.724689	1.52637	1.59357	1.33777	1.90813	0.84186	1.14674	1.54593	1.01656	0.796798
173	BIO_V173	SM (OH) C28:1 [B]	0.127593	1.34635	1.02997	0.711871	1.22555	1.28783	1.70063	4.09273	1.5795	0.912722	2.30168	1.35454	3.77237	1.05381	1.05033
216	MET_V015	1-linoleoylglycerophosphocholine [M]	0.128287	1.21067	0.960761	1.82737	3.25892	1.24863	0.781042	0.571239	0.764979	0.810426	1.22332	1.27087	1.09098	0.977775	0.782212
15	BIO_V015	C9 [B]	0.129239	0.565433	0.897042	2.97998	2.36102	0.39926	1.27719	1.79248	1.30371	1.23939	0.528188	0.69167	1.0269	1.02161	0.85937
101	BIO_V101	PC ae C36:0 (alt) [B]	0.13211	1.19666	1.05197	1.36038	2.02636	1.31167	1.47997	1.67721	1.47695	1.01979	1.57314	1.36496	2.68424	1.04578	1.43278
136	BIO_V136	PE aa C36:2 [B]	0.139139	0.548636	0.684213	0.823701	1.82851	0.604541	0.705412	1.5828	0.660963	0.959129	1.14743	0.808858	1.07935	1.05059	0.368441
318	MET_V117	epiandrosterone sulfate [M]	0.139935	1.29241	0.937431	2.82411	3.2008	1.23894	1.08074	0.959784	1.1441	1.22346	1.44998	1.10552	1.42118	0.942698	1.11928
3	BIO_V003	C3 [B]	0.146655	1.29082	0.925977	0.603174	1.67024	0.900772	0.972594	2.35847	0.921362	1.26774	1.54705	1.5345	1.68301	0.999649	0.771378
88	BIO_V088	PC aa C38:5 [B]	0.147671	1.37705	1.14429	0.834785	1.50564	1.45157	0.960136	2.39288	1.0716	1.18708	1.9819	1.93498	2.3605	1.02996	1.24315
481	NMR_V023	Valine [C]	0.149505	0.471124	1.04381	1.28147	0.726345	1.33611	0.905594	0.462112	1.10283	0.773424	1.05035	1.03053	1.23576	1.01757	0.88708
102	BIO_V102	PC ae C36:1 (alt) [B]	0.149994	1.16698	1.03096	1.88217	1.58455	0.876879	1.99086	3.72919	1.97501	2.07319	2.24221	1.84842	3.0908	0.991047	1.37244
180	BIO_V180	SM (OH,COOH) C20:3 [B]	0.150295	1.0767	1.05182	0.689996	1.46821	1.28755	1.30067	2.8845	1.26887	0.952797	1.53818	1.51294	2.24107	1.03325	1.44613
26	BIO_V026	C18 [B]	0.150618	0.779978	1.0373	1.63124	1.45603	1.3669	1.75439	0.909871	1.50294	1.839	0.636552	1.68302	1.07902	1.03655	1.26256
373	MET_V172	linolenate [alpha or gamma; (18:3n3 or 6)] [M]	0.151608	1.05134	1.02917	2.085	2.7357	0.632286	0.930739	1.91384	0.952931	1.00069	0.45808	1.20261	0.799716	0.99485	1.02072
79	BIO_V079	PC aa C36:2 [B]	0.151888	2.04502	1.17748	1.04488	1.01428	1.43462	1.72728	1.97515	1.70815	1.7371	1.64705	2.34604	2.55505	1.01499	1.94115
325	MET_V124	gamma-glutamylmethionine* [M]	0.153848	0.97495	1.04278	0.833376	1.06449	1.41825	1.32917	1.84362	1.45658	0.466944	1.75091	1.92115	0.725696	0.934616	1.09447
175	BIO_V175	SM (OH,COOH) C16:1 [B]	0.154091	1.65311	1.14129	0.871542	1.21566	1.76017	1.21074	1.7608	1.18844	0.724069	1.06207	1.65767	2.23312	1.02002	1.6425
440	MET_V239	taurodeoxycholate [M]	0.159851	0.875831	0.849904	1.09205	1.37571	1.01794	1.11519	2.26016	1.11519	0.982065	1.53657	1.38809	1.35301	0.875449	0.84012
343	MET_V142	heme* [M]	0.161531	0.862859	1.04917	1.04219	1.39661	1.47449	1.51269	0.645512	1.39856	2.35403	0.66848	1.10987	1.0097	1.02056	0.827298
300	MET_V099	cortisone [M]	0.162379	1.60691	1.23292	0.977063	1.87857	1.19922	0.898081	1.62386	0.916	1.74137	1.42418	1.33213	2.20533	1.01559	1.31151
447	MET_V246	tiglyl carnitine [M]	0.16304	1.26634	0.976535	1.69297	1.80695	1.02065	1.10051	3.08654	1.10051	3.37076	2.04038	2.77816	0.744334	1.10233	1.11469
96	BIO_V096	PC ae C34:0 (alt) [B]	0.165303	1.12661	1.06478	0.9778	1.09352	1.24767	2.53595	2.21476	2.32787	1.08272	1.93244	1.91348	2.72547	1.01266	1.35063
87	BIO_V087	PC aa C38:4 [B]	0.165709	1.66576	1.19979	0.24925	0.600678	1.44029	0.555987	1.41231	0.656437	1.10201	1.59804	1.42944	1.10639	1.01484	1.15357
393	MET_V192	oleamide [M]	0.166006	1.37171	0.958802	2.153	3.05033	1.51241	0.92436	0.582728	0.857622	1.13013	1.34641	0.672375	1.56006	0.844525	0.873815
179	BIO_V179	SM (OH,COOH) C20:2 [B]	0.168597	1.50743	1.00649	0.453159	1.33779	1.25657	1.26875	4.68013	1.26121	1.04724	2.52685	1.90294	2.48915	1.00186	1.77502
256	MET_V055	4-methyl-2-oxopentanoate [M]	0.173241	0.639779	1.03392	1.39045	0.781127	0.912978	1.61817	2.0551	1.81431	0.996908	0.891548	1.70162	1.50065	1.07876	1.29873
107	BIO_V107	PC ae C36:6 (alt) [B]	0.174178	1.20685	1.12037	0.838414	1.02688	1.08735	1.5431	2.14116	1.55128	0.891566	1.81145	2.0418	1.77887	1.04627	1.62881
222	MET_V021	1-oleoylglycerophosphocholine [M]	0.178579	1.33142	1.07812	1.85767	2.05709	1.57349	0.740419	0.446673	0.720701	0.652274	1.1117	1.24394	1.51667	0.981994	0.902939
14	BIO_V014	C8:1 [B]	0.179398	1.47923	1.14456	0.771806	1.95484	1.24392	1.50462	2.90932	1.3949	1.15222	2.20775	1.51949	1.65764	0.939111	1.48375
439	MET_V238	taurocholate [M]	0.184085	1.05468	1.01613	1.5746	2.65712	0.692023	0.691437	2.75176	0.828679	0.771978	2.02903	2.19954	1.02834	0.984304	1.46036
11	BIO_V011	C5-M-DC [B]	0.186307	2.09174	1.07068	0.727812	1.10651	1.41684	0.837661	1.92153	0.82179	2.38039	1.67955	2.52411	1.06757	0.927718	1.60288
238	MET_V037	2-palmitoylglycerophosphocholine* [M]	0.18916	1.39979	1.03396	1.76499	2.73155	1.51707	0.702708	0.621998	0.731947	1.00758	1.20256	1.05897	1.03307	0.930674	0.743131
292	MET_V091	carnitine [M]	0.191713	1.63295	1.12942	1.21729	2.17138	1.45239	0.819904	1.29153	0.863995	2.44124	1.45807	1.81994	0.803764	0.954237	1.59969
84	BIO_V084	PC aa C38:1 (alt) [B]	0.194082	1.70837	1.08724	0.71745	1.20581	1.32464	1.54741	4.08386	1.42216	1.8322	2.60648	2.27071	2.64086	1.0134	2.03666
386	MET_V185	N2,N2-dimethylguanosine [M]	0.197118	1.2134	0.906617	0.891712	0.995425	1.35982	0.371493	0.857131	0.460349	1.11692	0.722348	1.26127	0.72815	1.04121	1.00352
138	BIO_V138	PE aa C38:4 [B]	0.197509	0.734467	0.572124	1.13265	1.36412	0.631902	1.20488	1.48038	1.04466	1.26996	1.2213	1.0445	1.26949	1.02976	0.818339
442	MET_V241	theobromine [M]	0.204624	1.51723	1.17881	0.763798	1.23756	0.6892	1.38022	2.06209	1.33236	0.931007	1.56787	1.16901	1.36113	1.03773	1.14017
258	MET_V057	7-methylguanine [M]	0.204965	1.14106	0.894817	1.34255	1.68904	0.327416	0.936288	2.65017	0.86211	2.25124	0.987781	1.95291	0.882119	0.978009	0.815669
51	BIO_V051	MET.SULF [B]	0.205074	1.43512	1.08069	1.58278	1.5079	0.850787	1.44926	2.77527	1.36416	1.44749	1.17803	2.15671	1.90812	1.04098	1.27895
187	BIO_V187	SM C16:1 [B]	0.210038	1.05744	0.974907	0.869795	1.22623	0.996538	2.16216	3.09246	2.08052	1.43715	2.60851	1.90154	2.17795	1.03785	1.70839
78	BIO_V078	PC aa C36:1 (alt) [B]	0.210636	2.02159	1.18005	1.11605	1.04802	1.58995	1.60371	2.21566	1.57963	1.43381	1.99955	2.105	2.79596	0.983069	1.97171
310	MET_V109	dihomo-linoleate (20:2n6) [M]	0.215744	1.2024	1.09148	0.53763	0.729936	1.14877	1.11344	0.677659	1.1163	1.40885	1.58569	1.06547	1.01797	0.944244	1.23181
364	MET_V163	isovalerylcarnitine [M]	0.217518	0.763811	1.00229	0.950912	1.1781	0.955634	1.10475	0.993933	0.923518	1.56323	0.774155	1.91118	0.824323	1.01042	0.546836
139	BIO_V139	PE aa C38:5 [B]	0.221422	0.843888	0.785923	0.713153	0.915331	0.751816	1.19407	1.51523	1.09667	1.20843	1.06579	0.946144	1.07892	1.02239	0.938636
479	NMR_V021	Pyruvate [C]	0.229066	1.01414	0.945708	1.50491	1.84306	0.738368	1.21092	0.60103	1.2306	0.547125	0.627506	1.21718	0.872696	1.02695	0.844449
423	MET_V222	pyrophosphate (PPi) [M]	0.231343	0.828826	0.856812	0.884764	0.277145	0.757955	1.0812	2.06594	1.00222	1.80754	1.10192	1.29847	1.19775	0.911891	1.30828
273	MET_V072	arabitol [M]	0.232575	1.35217	1.04295	0.387474	0.6373	0.78064	0.487268	2.23007	0.540036	2.47855	1.90844	1.83958	0.82724	0.963129	1.40728
190	BIO_V190	SM C20:1 [B]	0.234966	0.768637	0.865552	1.07951	1.84398	0.759559	0.905279	2.38555	0.952804	1.63931	2.18582	1.21089	1.47258	1.02222	1.04574
286	MET_V085	bradykinin, des-arg(9) [M]	0.236291	0.700507	0.981824	1.14645	0.842029	1.1297	1.17937	0.854586	1.02299	1.53098	0.85114	0.574714	1.68315	0.999332	0.841315
370	MET_V169	levulinate (4-oxovalerate) [M]	0.236752	1.55196	1.00418	1.57746	2.66445	1.23221	0.473522	1.30651	0.552694	1.04566	1.24827	0.558381	1.4805	1.0552	0.832968
130	BIO_V130	PA aa C42:5 [B]	0.237329	0.96033	1.02141	1.07658	1.64013	1.07356	1.30766	1.55949	1.25238	1.38348	0.759515	1.17306	1.50246	1.00336	1.25829
278	MET_V077	aspartate [M]	0.237552	1.21724	1.12361	1.14237	1.09375	0.939742	0.689841	1.67265	0.671106	0.756454	1.03633	1.24268	1.12326	1.00711	0.783266
122	BIO_V122	PC ae C42:5 [B]	0.244571	0.7899	0.904993	0.962756	0.741181	1.36191	2.12367	2.47986	1.89284	1.32819	2.4858	1.48446	2.55012	1.05051	1.06379
131	BIO_V131	PE a (OH, COOH) C12:2 [B]	0.248916	1.17102	1.10641	1.5613	2.32022	1.54643	0.917157	0.908513	0.909326	0.706473	1.09382	1.79181	1.26901	1.01303	1.04648
465	NMR_V007	Creatinine [C]	0.250407	1.46749	1.06521	0.72237	1.26172	1.34953	0.785704	1.32818	0.840465	2.35214	1.64619	1.56201	0.712933	0.910025	1.2922
291	MET_V090	caprylate (8:0) [M]	0.250569	1.07265	1.15094	0.708718	0.733749	1.19171	0.627241	0.612064	0.608964	1.04229	0.927502	1.37728	0.532778	0.974975	1.14746
214	MET_V013	1-heptadecanoylglycerophosphocholine [M]	0.252253	0.989342	0.95032	1.92563	2.4076	1.12607	1.10317	1.63498	1.09623	1.83931	1.06093	1.58595	2.40163	1.02324	1.03965
56	BIO_V056	HNAc-H4 [B]	0.253953	0.910168	1.07792	0.899357	1.31734	1.10481	1.09144	1.2297	1.16984	0.919462	1.69253	1.23807	0.889224	0.855924	1.3135
50	BIO_V050	PUTRESCINE [B]	0.254539	1.16742	1.06451	1.20768	1.49582	0.512734	0.936323	1.3929	1.01848	0.860835	0.865471	0.752905	0.662999	1.02174	1.1702
433	MET_V232	serotonin (5HT) [M]	0.25529	1.56833	1.10119	1.09732	2.37868	0.653481	0.772824	2.99051	0.776909	2.87111	1.12107	2.6425	1.6273	0.98886	1.1019
476	NMR_V018	Phenylalanine [C]	0.258566	1.5174	1.05902	1.53273	1.54398	0.988203	1.02757	1.44076	1.13151	1.12283	1.34306	1.34616	1.4567	0.901101	0.974199
237	MET_V036	2-oleoylglycerophosphocholine* [M]	0.260636	1.49668	1.07849	1.72612	2.33373	1.54458	0.711632	0.509716	0.723719	0.911348	1.07938	0.986603	1.35206	0.965502	0.820441
466	NMR_V008	Ethanol [C]	0.261468	1.00191	1.07008	0.498194	1.24227	1.26124	1.23899	0.558793	1.17093	0.561938	1.26681	1.0093	0.696422	1.25678	1.09857
415	MET_V214	pro-hydroxy-pro [M]	0.263973	0.706542	1.05841	2.41805	1.13691	0.996366	1.33515	0.818204	1.34246	0.644507	0.817635	0.743463	1.53421	1.0657	0.814583
82	BIO_V082	PC aa C36:5 [B]	0.264111	1.13286	1.02614	1.16809	1.74928	1.24581	0.936762	2.47413	1.02542	1.41119	1.64797	2.0124	1.86293	1.02938	1.28395
257	MET_V056	5-dodecenoate (12:1n7) [M]	0.264301	1.28081	1.17942	1.0618	0.790842	1.42383	1.25529	1.35566	1.17581	2.14505	1.10657	1.30499	1.84346	1.02764	1.40434
230	MET_V029	2-aminobutyrate [M]	0.265394	0.85842	1.14614	1.61746	1.13013	0.655312	0.934522	1.76143	0.967007	0.726281	0.971982	1.27578	0.982962	0.989282	0.878671
321	MET_V120	fructose [M]	0.265452	1.03692	0.968525	1.32345	1.06011	1.11405	0.984647	2.1524	0.981041	1.31434	1.48509	1.16436	1.3083	0.960648	0.853603
283	MET_V082	betaine [M]	0.266895	1.18881	1.01237	0.424809	0.448804	1.25091	0.99196	1.24349	0.99196	1.32386	1.11163	1.08661	1.44965	1.0709	0.474441
431	MET_V230	sebacate (decanedioate) [M]	0.270249	1.25255	0.96597	1.21898	0.645953	0.92866	0.784568	0.956402	0.773881	0.977299	0.799377	0.751689	1.2256	0.940419	1.51051
454	MET_V253	urea [M]	0.275174	1.83737	1.16316	0.440929	0.802478	1.48152	1.03082	3.16963	1.0353	2.65172	2.66052	2.96784	1.56812	0.914993	1.43087
75	BIO_V075	PC aa C34:3 [B]	0.277071	1.53603	1.14336	1.38153	1.10722	1.53651	1.35677	1.75828	1.44525	1.71769	2.01653	2.13911	2.24776	0.993004	1.65508
309	MET_V108	dihomo-alpha-linolenate (20:3n3) [M]	0.278917	1.09994	0.928824	2.29879	2.92487	0.445417	0.867471	2.44826	0.929091	1.81985	0.522588	1.67635	0.884019	0.965401	0.828064
165	BIO_V165	SM (OH) C20:0 [B]	0.279566	1.32596	1.0389	0.839501	1.21498	1.36624	1.20192	3.21298	1.16502	0.707411	1.7929	1.84914	2.2986	1.04834	1.15511
405	MET_V204	pentadecanoate (15:0) [M]	0.286943	0.92733	0.935033	0.855457	0.979236	1.05955	0.938252	0.219669	0.991391	0.420128	0.707228	0.428663	0.92773	0.826365	1.01867
217	MET_V016	1-methyladenosine [M]	0.287753	1.37324	1.00091	1.19732	1.85298	0.909851	0.717456	1.96771	0.772401	2.12646	1.1302	1.67718	0.808176	0.765672	0.820001
120	BIO_V120	PC ae C40:5 [B]	0.291453	1.02243	0.975127	1.56452	1.4667	1.23903	1.78535	1.72499	1.63002	1.48356	1.25353	1.45472	2.12713	1.04248	1.21879
192	BIO_V192	SM C20:3 [B]	0.292453	0.677226	0.966433	1.41724	1.49643	0.755916	1.78162	1.63791	1.57233	1.55527	1.21128	1.22337	1.2252	1.04005	1.05938
361	MET_V160	isobutyrylcarnitine [M]	0.294407	1.62512	1.08288	0.151142	0.396202	1.36441	1.39804	0.937551	1.1214	1.26951	1.31889	1.31912	1.14643	0.945412	1.16227
81	BIO_V081	PC aa C36:4 [B]	0.298857	1.57446	1.158	0.494595	0.992689	1.49737	0.608175	1.27017	0.684735	1.03065	1.33675	1.50061	1.25913	1.02315	1.19997
305	MET_V104	cysteine-glutathione disulfide [M]	0.301922	0.663754	0.786708	1.97243	2.95219	0.80135	0.827426	1.99114	0.814184	1.04907	1.45853	1.03405	1.1275	1.02209	1.13974
360	MET_V159	inosine [M]	0.304023	1.29618	0.96635	1.36288	1.63757	0.906309	0.804697	1.61759	0.847619	0.938609	1.62271	1.77509	1.27529	1.03077	1.49452
417	MET_V216	propionylcarnitine [M]	0.308593	1.14845	0.905725	0.538407	1.23101	0.835002	1.14322	2.10763	1.04945	0.992867	1.57221	1.59542	1.32726	0.953426	0.792955
407	MET_V206	phenylacetate [M]	0.308835	0.965527	0.942273	0.531257	0.733942	1.09591	1.17385	1.48671	1.11879	1.37934	1.37685	1.71214	1.13087	0.768572	0.949739
450	MET_V249	tryptophan [M]	0.314007	1.50107	1.06273	0.799921	1.12021	0.88278	0.735664	1.71104	0.712495	2.78951	1.09894	1.15433	0.759061	1.01019	0.918356
191	BIO_V191	SM C20:2 [B]	0.318239	0.796671	0.969282	1.24294	1.99648	0.933947	1.50304	1.16653	1.44635	1.17617	1.19155	0.684367	1.06854	0.964495	1.04204
90	BIO_V090	PC aa C40:4 [B]	0.320126	1.77702	1.20709	0.620914	0.866094	1.34983	0.911336	1.81072	0.921806	1.23256	1.72694	1.49077	1.96898	0.998884	1.32426
337	MET_V136	glycine [M]	0.326242	0.928403	0.845763	2.89098	3.04495	0.766009	1.83307	1.92905	1.79688	2.86701	1.14148	1.26983	1.42045	0.938453	0.624332
93	BIO_V093	PC ae C32:0 (alt) [B]	0.328946	0.752999	0.980996	1.64304	1.21254	0.79239	2.33377	2.33265	2.15182	1.65212	1.63192	1.21185	1.88178	0.972192	1.28756
279	MET_V078	aspartylphenylalanine [M]	0.329244	1.35665	1.0963	0.749369	1.00466	1.2796	1.22534	1.43787	1.14873	2.68509	0.845301	1.42831	1.36131	0.990708	1.17846
37	BIO_V037	LYSINE [B]	0.330091	0.882143	0.861659	2.68769	2.73828	0.602703	1.85352	1.70165	1.64467	1.87407	0.794921	1.28807	1.47737	1.0261	1.07942
327	MET_V126	gamma-glutamyltyrosine [M]	0.337286	1.20706	0.986135	1.71808	2.02554	1.18449	1.21408	2.35735	1.23363	1.15272	1.35428	2.19445	1.36724	1.00527	1.27663
234	MET_V033	2-hydroxystearate [M]	0.338681	0.726251	0.854434	1.29429	1.72494	1.02776	0.657954	1.38455	0.766192	1.26637	0.787815	1.26318	1.2401	0.938125	0.817793
372	MET_V171	linoleate (18:2n6) [M]	0.340482	1.06623	0.973172	2.15402	2.2186	0.615773	0.835211	2.09631	0.894133	1.39481	0.589	1.28564	0.825644	1.01207	0.949694
134	BIO_V134	PE a C10:0 [B]	0.349343	0.822968	0.930736	1.20531	1.71401	0.888032	1.05534	0.847631	1.09435	1.16749	0.942509	0.886329	0.817107	0.962135	0.9436
132	BIO_V132	PE a (OH, COOH) C14:3 (alt) [B]	0.351347	1.74762	1.17457	1.3196	1.02024	1.32966	1.12582	0.989392	1.07024	0.744692	0.885854	1.25915	1.60672	1.02774	1.06086
6	BIO_V006	C4 [B]	0.351998	1.57825	1.00131	0.43876	0.568921	0.917057	1.8039	1.2352	1.58702	1.45752	1.07624	1.11272	1.17302	0.982199	1.16294
462	NMR_V004	Acetate [C]	0.355299	1.00803	0.978036	0.527398	0.861996	1.17627	1.22649	0.395776	1.23407	0.288069	0.945269	0.598817	1.43703	1.04474	0.839888
2	BIO_V002	C2 [B]	0.369828	1.45188	0.964433	1.02787	1.5945	0.620508	0.864975	1.94836	0.911379	1.95183	1.3677	2.3623	1.00398	0.987441	0.877916
34	BIO_V034	GLUTAMATE [B]	0.370975	0.703361	0.905908	1.78317	1.61084	0.790081	1.27537	1.53025	1.14092	1.48196	0.760403	1.02088	1.40442	1.02622	0.89269
172	BIO_V172	SM (OH) C28:0 [B]	0.371669	1.17357	1.03468	0.952713	1.21682	1.22205	1.27095	2.52741	1.27202	1.0636	1.8123	1.40862	2.65156	1.04578	1.07708
225	MET_V024	1-palmitoylglycerol (1-monopalmitin) [M]	0.377396	0.623021	0.713159	0.901557	0.847568	0.822126	1.35987	1.51671	1.29501	0.785195	1.33489	0.920509	1.19026	1.00542	0.774228
205	MET_V004	10-heptadecenoate (17:1n7) [M]	0.379015	0.956799	0.924235	2.03743	2.17198	0.572549	0.717948	1.22303	0.753976	0.927453	0.395787	1.3064	0.602258	1.01016	0.76277
297	MET_V096	citrate [M]	0.380029	1.67169	1.1587	0.824977	1.21158	1.10579	0.958795	1.84698	0.99203	1.80177	2.04439	2.49008	1.72596	0.999154	1.32799
19	BIO_V019	C12 [B]	0.382218	0.666447	1.02466	1.51578	0.990025	1.0833	1.37067	0.993817	1.20841	0.952977	1.03634	0.828369	1.3954	1.02817	1.12432
142	BIO_V142	PE ae C42:7 [B]	0.388363	1.10065	0.951222	1.14922	1.56092	0.952681	1.25306	1.44818	1.24379	1.3912	1.16778	1.82471	0.910614	0.953708	1.35528
345	MET_V144	hexadecanedioate [M]	0.393918	1.26781	0.883765	1.28018	2.3994	0.882488	0.715116	2.06317	0.715116	1.43794	1.06012	1.63161	0.551493	1.02357	1.05638
39	BIO_V039	ORNITHINE [B]	0.396427	0.996625	1.03179	0.904668	0.661469	1.30365	1.03243	1.21908	1.07389	0.794417	1.4401	1.02663	0.928258	0.970464	1.42811
117	BIO_V117	PC ae C40:2 [B]	0.397504	1.11588	0.934906	1.63176	1.91574	0.925694	1.1893	2.0857	1.24527	1.48118	2.05721	1.71335	2.00482	1.02122	1.25029
342	MET_V141	guanosine [M]	0.397528	1.17642	0.958629	1.25106	1.97898	0.915624	0.654399	1.42003	0.725647	0.750806	1.80806	1.30897	1.23859	1.0185	1.39157
226	MET_V025	1-palmitoylglycerophosphocholine [M]	0.39937	1.15865	1.04066	1.10709	1.41372	1.4408	0.825514	0.49811	0.811034	0.705126	1.16258	0.999086	1.00408	0.940952	0.842193
235	MET_V034	2-linoleoylglycerophosphocholine* [M]	0.401901	1.24679	1.02816	1.11445	1.13081	1.10988	0.888649	0.560355	0.896592	0.813521	0.759936	1.09897	0.830993	1.0062	0.74007
233	MET_V032	2-hydroxypalmitate [M]	0.402049	0.910961	0.926956	1.16632	1.41616	0.708442	1.11346	1.44749	1.07448	1.23192	0.756894	1.10685	1.24281	0.938185	0.898417
362	MET_V161	isocitrate [M]	0.402164	1.12487	0.964996	1.6773	1.67355	0.974271	1.03212	1.30158	0.989404	1.9239	0.999971	1.60301	0.880008	0.913145	0.841123
458	MET_V257	xanthine [M]	0.403601	1.2071	1.02906	1.15207	1.15285	1.30948	1.12474	0.669252	1.07434	0.669661	1.11432	0.723643	1.82911	0.999089	1.14287
224	MET_V023	1-palmitoleoylglycerophosphocholine* [M]	0.406938	1.38989	1.1598	1.03265	1.03647	1.78236	0.927924	0.623713	0.900366	0.808009	1.47487	1.16743	1.46141	0.972099	1.12932
206	MET_V005	10-nonadecenoate (19:1n9) [M]	0.407917	1.22004	0.990996	1.79947	2.00322	0.667522	0.738571	1.5508	0.801662	1.46372	0.377262	1.28546	0.687926	0.973115	0.834247
92	BIO_V092	PC aa C40:6 [B]	0.412272	1.26463	1.16173	0.432837	0.675973	1.13377	0.796731	1.56853	0.866131	0.92322	1.68281	1.34793	1.21956	1.00279	1.16019
212	MET_V011	1-docosahexaenoylglycerophosphocholine* [M]	0.412616	0.968533	1.0029	0.891609	1.70563	1.13783	0.492663	0.883035	0.54365	0.837626	1.24738	1.12468	0.904239	0.984664	0.875496
264	MET_V063	adrenate (22:4n6) [M]	0.414516	0.943861	0.896165	2.18231	2.39085	0.534739	1.10971	2.01236	1.12448	1.78802	0.608105	1.4954	0.982806	1.008	0.839289
335	MET_V134	glycerol 3-phosphate (G3P) [M]	0.425053	1.45079	1.03578	1.53793	1.98027	0.718361	0.920095	1.87269	0.990004	1.96258	1.35664	1.61011	0.661899	0.968639	1.06305
204	MET_V003	1,7-dimethylurate [M]	0.428999	1.25951	0.821554	0.960717	1.43809	0.680033	1.20506	0.983378	1.09672	1.12336	0.796591	1.24783	1.11287	0.802977	1.03736
475	NMR_V017	Methionine [C]	0.429711	0.992672	1.09086	1.60227	1.26248	1.26056	1.16851	1.35845	1.33258	1.4577	1.62136	1.30696	1.05724	0.988823	1.43977
425	MET_V224	quinate [M]	0.432829	1.16251	0.652685	0.869073	0.728765	1.10367	0.848502	0.803631	0.828564	0.932142	1.27291	0.996514	0.696741	1.00952	1.0491
298	MET_V097	citrulline [M]	0.435244	1.44757	1.07199	0.618931	0.884281	1.04965	0.698938	0.72545	0.7362	1.10805	1.13411	0.670076	0.341549	0.918162	1.29738
45	BIO_V045	TYROSINE [B]	0.436463	0.824935	1.05946	2.27154	1.97119	1.24074	1.31032	1.699	1.36152	0.8327	1.11953	1.53294	1.39865	1.03774	1.27158
80	BIO_V080	PC aa C36:3 [B]	0.44608	1.51851	1.15064	1.08324	1.33825	1.4137	1.23251	1.32126	1.27249	1.48218	1.13405	1.65873	1.74744	1.00794	1.46492
221	MET_V020	1-oleoylglycerol (1-monoolein) [M]	0.447284	1.02261	0.845475	0.690375	1.00907	1.04229	1.02756	1.04677	1.02756	1.19108	1.31211	0.784007	0.516542	0.987398	0.750741
394	MET_V193	oleate (18:1n9) [M]	0.449416	0.986787	0.936622	2.11886	2.07229	0.581461	0.801442	1.55473	0.849988	1.23338	0.482047	1.29181	0.667705	0.989221	0.874332
21	BIO_V021	C14 [B]	0.450009	0.657632	1.01679	1.64739	0.952248	1.11154	1.4293	1.05728	1.2957	0.963124	0.975781	0.969333	1.35688	1.0203	1.06266
137	BIO_V137	PE aa C36:4 [B]	0.452303	0.542246	0.775051	0.498877	0.585477	0.608127	1.02305	1.13163	0.956485	1.00416	0.93194	0.82677	0.869308	1.0257	0.737161
12	BIO_V012	C6 [B]	0.455073	1.4696	0.922642	1.19533	1.47472	0.918459	1.01649	1.33886	1.08115	1.30302	1.15481	1.40687	1.005	0.983162	0.933577
215	MET_V014	1-linoleoylglycerol (1-monolinolein) [M]	0.457398	0.825411	1.0657	0.716134	0.457677	1.04008	1.10259	0.927246	1.11071	1.27808	0.886873	1.6562	0.830482	1.05811	1.14436
453	MET_V252	urate [M]	0.459622	1.16495	1.12301	1.04502	0.930927	1.05184	0.611423	0.287214	0.695398	0.981022	0.536474	0.476005	0.455821	0.994143	0.958915
285	MET_V084	biliverdin [M]	0.461226	1.82091	1.20886	1.25222	1.12552	0.943323	0.826585	1.66382	0.830381	1.0249	0.925812	1.18361	0.885153	0.989772	1.2556
44	BIO_V044	TRYPTOPHANE [B]	0.46421	1.46352	1.01361	0.590109	1.16251	0.910586	0.876874	0.968177	0.845631	1.78509	0.942667	0.91016	0.469867	0.931666	0.813199
218	MET_V017	1-methylurate [M]	0.464738	0.861964	0.89207	0.859554	0.723565	0.921876	0.578123	0.787829	0.540473	0.977083	0.707255	1.0443	0.638138	0.967367	1.09423
243	MET_V042	3-carboxy-4-methyl-5-propyl-2-furanpropanoate (CMPF) [M]	0.48314	1.25864	1.11008	1.08087	1.18385	1.07068	0.946702	1.5546	0.962235	1.18023	1.3535	1.67725	1.50958	0.92563	1.1391
299	MET_V098	cortisol [M]	0.491436	1.2615	0.98267	1.12011	0.772652	1.02234	1.53155	1.80288	1.45428	1.26728	1.27613	1.36423	1.18933	0.90053	0.907526
268	MET_V067	alpha-hydroxyisovalerate [M]	0.491446	0.717164	0.935254	1.16982	1.62986	0.319251	1.12361	1.51847	1.07513	1.24652	1.16846	1.63768	0.711229	1.05424	0.972983
5	BIO_V005	C3-DC-M [B]	0.491812	1.41261	0.998533	0.67919	1.01988	0.995399	0.784296	1.47583	0.815561	1.82758	1.25519	1.46315	0.740548	0.988386	1.00206
275	MET_V074	arginine [M]	0.491968	0.997375	1.07627	1.46193	1.19186	0.807739	0.766428	1.74546	0.791468	1.38136	0.922018	1.37529	1.30532	1.02773	0.883267
398	MET_V197	palmitate (16:0) [M]	0.508647	0.894781	0.901316	1.84049	1.7794	0.549931	0.831864	1.37263	0.867888	1.16435	0.470061	1.2022	0.757286	1.00897	0.752019
311	MET_V110	dimethylarginine [M]	0.508703	0.588531	0.962426	1.91568	1.65563	1.19611	1.32433	0.569076	1.30618	0.827696	0.636348	0.569494	1.49113	1.06166	0.97016
419	MET_V218	pyridoxate [M]	0.510937	1.37701	0.920903	1.68342	1.34276	0.708133	1.40356	1.71906	1.32117	1.8319	1.08027	1.60495	1.39132	0.981821	1.14223
316	MET_V115	eicosapentaenoate (EPA; 20:5n3) [M]	0.513575	0.969315	0.957143	0.764621	1.12904	1.03973	0.843552	1.46901	0.907562	1.31865	1.83273	1.31569	1.15719	1.01182	1.0701
9	BIO_V009	C5:1-DC [B]	0.513896	0.663465	0.993267	1.39382	1.24889	0.757411	1.25308	0.990466	1.14322	0.908263	0.713475	0.607986	1.09737	1.00772	0.865245
31	BIO_V031	ARGININE [B]	0.515703	1.06346	0.918676	0.672585	1.00936	1.34103	1.16752	0.897723	1.09012	1.01938	1.34658	0.767415	0.799011	0.971822	1.11918
124	BIO_V124	PC ae C44:5 [B]	0.5171	1.08313	1.04685	1.19709	0.881978	1.28371	1.27007	1.61036	1.23709	1.12106	1.31915	1.16231	1.52878	1.01222	0.977038
259	MET_V058	7-methylxanthine [M]	0.522783	1.12681	1.04092	1.04052	1.7142	1.03393	1.55197	0.948868	1.36516	0.463332	1.03487	1.03837	1.36413	1.12542	1.04997
83	BIO_V083	PC aa C38:0 (alt) [B]	0.526074	0.970864	0.931314	0.997483	0.830629	1.12741	1.27865	1.89343	1.25488	1.09233	1.2767	1.37835	1.51524	1.01915	1.1943
443	MET_V242	theophylline [M]	0.532841	1.31509	1.09445	0.677042	0.5836	1.08095	0.812424	0.887188	0.868036	0.85953	1.20227	0.711038	0.659603	1.07344	0.990069
210	MET_V009	1-arachidonoylglycerophosphoethanolamine* [M]	0.537413	1.21455	1.10564	1.47628	1.41857	1.1464	0.722745	0.706548	0.792283	0.723603	0.800656	1.43498	0.77976	0.957535	0.921868
68	BIO_V068	PC aa (OH, COOH) C30:4 [B]	0.538223	1.38669	1.11592	1.13624	0.894377	1.2186	1.51733	1.17173	1.4899	1.30329	1.17594	1.33166	1.5731	1.02076	1.61059
374	MET_V173	lysine [M]	0.540064	0.925316	0.910563	1.36939	1.49793	0.783499	1.08402	1.13084	1.15057	0.850282	0.940939	1.02097	1.2509	0.996853	0.936685
144	BIO_V144	PE e (COOH) C16:3 (alt) [B]	0.541409	1.56348	1.12322	1.73794	1.59266	1.22027	1.05422	0.564117	1.06821	0.718991	0.798521	0.930715	1.2605	0.966178	1.19425
125	BIO_V125	PC e C30:0 (alt) [B]	0.544264	1.13944	1.08499	1.01408	0.605162	1.38072	0.986241	0.721304	0.994646	0.772775	1.03631	0.721827	0.792446	1.02539	0.806814
52	BIO_V052	SEROTONIN [B]	0.544926	0.686014	0.943607	0.888421	0.647194	1.18716	1.05411	0.696527	1.08229	0.583951	1.17354	0.485102	0.861376	1.01888	0.986588
331	MET_V130	glutamine [M]	0.545805	0.798793	0.983012	0.615646	0.323731	1.14545	0.739215	0.216382	0.757824	0.422858	0.581128	0.400665	0.765695	1.06316	0.892021
457	MET_V256	valine [M]	0.549914	0.539442	0.910971	1.44101	1.04446	1.03691	1.17321	0.470827	1.10866	0.391959	0.756633	0.768434	0.961486	0.999091	0.893762
67	BIO_V067	PC aa (OH, COOH) C30:3 [B]	0.555959	1.43754	1.16113	1.17619	0.936343	1.4581	1.2039	1.10219	1.2111	1.06508	1.36313	1.17202	1.69386	0.999854	1.55192
16	BIO_V016	C10 [B]	0.557658	0.768175	1.04257	1.1343	0.906473	0.894804	1.14866	1.08389	1.04933	0.994501	0.891597	0.775592	1.17884	1.01417	1.04605
33	BIO_V033	CITRATE [B]	0.562152	0.568638	0.916477	1.76515	1.31857	1.00969	1.22837	0.894688	1.21398	0.887281	0.712692	1.13014	1.73982	1.04244	0.77715
347	MET_V146	hippurate [M]	0.563151	0.81858	1.02449	1.6316	1.16529	0.807025	0.864285	0.9825	0.928548	0.841189	0.618391	0.816175	1.09863	1.06471	0.834081
346	MET_V145	hexanoylcarnitine [M]	0.563368	1.23932	0.906121	1.44081	1.62919	0.896546	0.965393	1.38985	1.00691	0.869557	1.05209	1.5626	0.995477	0.975958	0.81129
395	MET_V194	oleoylcarnitine [M]	0.563834	1.0508	0.993879	1.33738	1.58682	0.60233	1.19937	1.21746	1.22525	1.40767	1.3504	1.6107	1.44754	0.997206	1.27299
24	BIO_V024	C16 [B]	0.565533	0.735115	0.963857	0.915621	0.866947	1.38529	0.990116	0.517956	0.916413	0.965048	0.936763	0.84764	0.853219	0.984727	1.29503
302	MET_V101	creatine [M]	0.569192	0.671757	1.0142	1.54787	1.51782	1.08565	1.016	0.940604	0.991398	0.719587	0.391464	0.757012	1.03809	0.972173	0.679198
351	MET_V150	HWESASXX* [M]	0.57159	1.26748	1.0035	0.858395	1.24659	1.00777	1.08712	1.4029	1.09502	0.906075	1.34189	1.4532	1.02753	0.961472	1.29531
115	BIO_V115	PC ae C40:0 (alt) [B]	0.571991	0.820134	1.02414	0.925405	0.857173	1.09235	0.966475	1.05133	0.967954	0.953724	1.11772	1.25212	1.59851	1.01715	0.999964
10	BIO_V010	C5-DC [B]	0.572551	1.5187	1.01309	0.6408	0.911543	1.0689	0.862175	1.55444	0.919644	1.44468	1.32277	1.70405	0.796564	0.996689	1.08184
359	MET_V158	indolepropionate [M]	0.578369	1.12806	1.11797	0.546088	0.767222	1.14849	1.57229	0.495202	1.41281	0.733761	0.940677	1.1104	0.600553	0.989561	1.05184
272	MET_V071	anthranilate [M]	0.586442	1.22856	1.04115	1.05213	0.908269	1.16699	0.931054	0.904911	0.955938	1.63895	0.556498	1.51774	0.991793	1.00196	1.24401
223	MET_V022	1-oleoylglycerophosphoethanolamine [M]	0.593557	1.34825	1.1223	1.54367	1.04379	1.15505	0.96421	0.476284	0.963947	0.886058	0.72304	1.06628	0.806383	0.986641	1.06092
72	BIO_V072	PC aa C34:0 (alt) [B]	0.5945	1.45096	1.14839	1.05302	0.981817	1.50351	1.22611	1.25901	1.2253	1.11393	1.30222	1.46727	1.63811	1.01125	1.44274
350	MET_V149	homostachydrine* [M]	0.594994	0.964207	0.972279	0.559927	0.665906	1.14044	0.967639	1.33441	0.969328	0.919519	1.16072	1.55187	1.17789	1.03727	1.14394
399	MET_V198	palmitoleate (16:1n7) [M]	0.596692	0.993569	0.895505	1.56816	1.39382	0.571277	0.767278	1.23396	0.801771	1.15027	0.434701	1.02701	0.632047	1.01337	0.774115
383	MET_V182	myristate (14:0) [M]	0.606134	1.03217	0.943829	1.35769	1.51688	0.700092	0.819167	1.03956	0.866847	1.25055	0.681784	1.09327	0.646532	1.01758	0.767339
284	MET_V083	bilirubin [M]	0.607401	0.820117	0.874992	0.640611	0.739247	0.952063	0.776378	0.817973	0.780267	0.831831	0.96132	0.656913	0.822062	1.0152	0.879813
480	NMR_V022	Tyrosine [C]	0.617662	1.02057	1.02877	1.2303	1.42705	0.928073	0.985007	1.51941	1.201	1.35842	1.16755	1.54861	1.15859	1.00049	1.04746
35	BIO_V035	GLYCINE [B]	0.618814	0.809277	0.882925	1.12713	1.294	0.773425	1.39763	1.18924	1.34682	1.19729	1.16699	1.4915	1.51799	1.02434	0.871597
469	NMR_V011	Glycerol [C]	0.620984	1.04193	1.05514	0.860606	0.896466	1.22134	1.36589	1.16105	1.31763	0.984648	1.22431	0.82154	1.08116	1.01288	0.996089
7	BIO_V007	C4:1-DC [B]	0.625351	0.758952	1.0332	1.10426	0.940492	0.900215	1.12065	1.08654	1.03158	0.994559	0.908309	0.781304	1.15454	1.01573	1.04947
128	BIO_V128	PA aa C20:7 [B]	0.62654	0.979947	1.04287	1.30001	1.41749	1.16406	0.911572	0.833445	0.91722	0.884438	1.03225	0.867556	1.09694	0.985849	0.596616
416	MET_V215	proline [M]	0.627888	0.871933	0.989372	0.769522	0.813055	1.02304	0.932847	1.0037	0.9615	1.18414	0.801335	1.49017	0.740792	0.998928	0.998661
456	MET_V255	ursodeoxycholate [M]	0.629535	0.915625	0.944221	0.775828	1.37564	1.10213	0.866765	1.09524	0.902213	1.22634	0.998144	0.911133	0.911368	0.899267	1.30604
74	BIO_V074	PC aa C34:2 [B]	0.633627	1.36761	1.08466	1.00066	1.04451	1.2978	1.4674	1.12143	1.47559	1.35181	1.19065	1.48508	1.54979	1.00001	1.52732
127	BIO_V127	PA a C20:1 [B]	0.639441	1.07764	1.04245	1.26681	1.30505	1.1836	0.946011	0.6053	0.931004	0.77121	0.887141	0.614946	1.1192	0.976371	0.582733
436	MET_V235	stearidonate (18:4n3) [M]	0.645185	0.825581	0.974553	1.08152	1.43849	0.894331	0.924017	0.750098	0.929205	0.676937	0.623988	0.865375	0.568614	0.994472	1.09623
18	BIO_V018	C11 [B]	0.648082	0.692621	0.987652	1.41079	1.22785	0.781429	1.18167	1.04007	1.09472	0.922211	0.657562	0.706932	1.15929	1.00856	0.892295
414	MET_V213	piperine [M]	0.651755	1.0543	0.976032	1.35251	1.24572	0.698736	1.46274	0.649929	1.50976	1.10689	1.19899	1.45148	1.53054	0.950075	1.19617
402	MET_V201	paraxanthine [M]	0.659107	1.36774	1.09923	0.7934	0.958524	1.11634	0.858888	0.93987	0.91927	0.882548	1.03831	0.624187	0.827599	1.03904	1.03582
435	MET_V234	stearate (18:0) [M]	0.661334	0.898503	0.93413	1.40759	1.39153	0.651569	0.765311	1.35889	0.814762	1.26475	0.418678	1.24211	0.865944	0.997237	0.774997
197	BIO_V197	SM C24:4 [B]	0.66336	1.00132	1.06682	0.536394	0.597528	1.20161	1.06339	0.8455	0.978361	0.782214	1.38199	0.913292	1.00314	0.99532	1.07276
339	MET_V138	glycocholate [M]	0.675767	1.09083	0.985882	1.44542	1.11151	0.814549	0.600334	1.18316	0.715571	0.738148	1.10329	1.40167	0.869495	0.98171	1.03536
208	MET_V007	1-arachidonoyl glycerol [M]	0.677704	1.07341	1.05034	0.622466	0.570138	1.07036	0.720035	0.71165	0.769486	1.15292	1.05852	1.31975	0.686648	0.990179	1.00085
269	MET_V068	alpha-ketoglutarate [M]	0.678932	1.28545	1.04274	0.898284	1.24911	0.94577	0.95227	1.28055	0.92798	1.07908	1.04012	1.25076	0.949513	1.03471	0.953061
358	MET_V157	indolelactate [M]	0.680657	1.04448	0.927515	0.981131	1.38113	0.923371	1.11414	1.06144	1.0507	1.44996	1.35517	1.06452	1.00871	0.96627	1.20425
333	MET_V132	glutaroyl carnitine [M]	0.683565	1.3899	1.02167	0.558518	0.84318	1.27096	0.933674	0.757559	0.905411	1.22663	1.318	1.38206	0.716095	0.944929	1.00729
248	MET_V047	3-methyl-2-oxobutyrate [M]	0.684174	1.0803	1.04518	1.04498	1.25017	1.32192	0.777986	0.664408	0.751861	1.24481	1.06292	0.905477	1.03986	0.994697	0.937375
396	MET_V195	ornithine [M]	0.694132	0.868918	0.960984	1.03581	0.89183	0.929993	1.13891	0.635733	1.13364	1.1283	0.650505	0.752227	1.25965	0.952324	0.853619
89	BIO_V089	PC aa C38:6 [B]	0.695074	1.01182	0.946294	1.42602	1.04819	0.871224	1.11214	0.745018	1.04975	1.23136	0.720839	0.72184	0.772809	0.984776	0.922148
1	BIO_V001	C0 [B]	0.697493	1.00709	1.0679	1.26714	1.23454	1.30066	0.748739	0.39647	0.786295	0.958242	0.717837	0.801118	0.684587	0.995558	1.14073
157	BIO_V157	Arachidonic Acid [B]	0.701777	1.14369	0.978454	0.392773	0.923718	1.00503	0.969598	0.840978	0.922382	0.963388	1.32586	0.948511	0.877966	0.993694	1.05365
280	MET_V079	azelate (nonanedioate) [M]	0.702799	1.01718	0.898943	1.15983	1.10519	1.15297	0.976612	1.26833	1.04544	1.20468	1.26138	1.11631	1.19921	1.02502	1.02651
401	MET_V200	pantothenate [M]	0.711128	1.31166	1.00468	1.24759	1.34591	0.970136	0.924199	1.0684	0.951427	1.02857	1.02444	1.25815	0.924312	0.991217	1.07722
129	BIO_V129	PA aa C22:2 [B]	0.712089	1.11315	1.04064	1.3745	1.15965	1.18807	1.1385	0.86402	1.12666	0.857901	0.859507	1.18354	1.00258	0.960832	0.846662
149	BIO_V149	PI aa C36:2 (alt) [B]	0.713661	1.2154	1.04947	1.34948	0.95365	1.09095	1.36383	0.9828	1.32152	1.33076	0.932611	1.26488	1.36245	0.995814	1.19731
49	BIO_V049	SPERMIDINE [B]	0.716553	1.17472	0.994562	1.34099	1.00863	1.23621	1.16836	1.15681	1.16836	1.3153	0.817436	1.25374	0.885097	0.962428	1.00498
145	BIO_V145	PG a C26:6 [B]	0.718535	0.990321	1.00342	0.918621	0.919007	1.05682	0.895788	1.17737	0.978938	1.16501	1.12661	1.26184	0.946245	0.981042	1.28192
288	MET_V087	caffeine [M]	0.719643	0.685305	0.884773	1.17099	1.11805	0.844259	1.20841	1.38272	1.18192	1.3027	1.12176	1.37693	1.28357	1.0018	1.01819
400	MET_V199	palmitoylcarnitine [M]	0.723995	0.961727	1.04375	0.761847	0.593874	1.25359	0.856279	0.310139	0.835942	0.734622	1.21637	0.534917	0.896975	0.974443	1.00391
94	BIO_V094	PC ae C32:1 (alt) [B]	0.728312	1.17402	1.0513	0.889027	1.19776	1.24083	1.31292	0.894041	1.37176	1.26605	1.23996	1.32042	0.892858	0.986302	1.21468
148	BIO_V148	PI aa C36:1 [B]	0.728994	1.27634	1.08277	1.31963	1.25253	1.29666	1.01454	1.3043	1.09665	1.27896	1.13965	1.24455	1.30849	1.01499	1.35106
430	MET_V229	scyllo-inositol [M]	0.737965	1.11154	1.09606	0.766503	0.805741	0.873128	0.998922	1.15488	0.974758	1.18816	1.04601	1.10946	0.78186	0.911553	1.01966
270	MET_V069	alpha-tocopherol [M]	0.745135	0.986563	0.944789	1.10955	1.24781	0.851189	0.783169	0.699102	0.904406	0.950109	0.745471	1.07302	0.702522	0.965601	0.803641
438	MET_V237	taurochenodeoxycholate [M]	0.750596	0.959347	1.00313	1.07573	1.08856	0.782429	0.905448	1.05419	0.905448	0.868774	1.0188	1.23506	0.711846	1.00403	1.30191
379	MET_V178	methionine [M]	0.752335	0.937153	1.03172	1.06451	1.0803	1.00768	1.16772	1.30494	1.17983	0.644082	1.24623	1.21123	0.99111	1.04981	1.2981
355	MET_V154	hyodeoxycholate [M]	0.755858	0.604748	0.887922	1.2756	1.25406	1.12491	0.833194	0.915049	0.833194	0.769838	0.868077	0.769067	0.834798	0.982565	1.03723
43	BIO_V043	THREONINE [B]	0.758039	0.756923	1.0748	0.487734	0.324222	1.29473	1.10858	0.562732	1.12657	0.41692	0.988612	0.659429	0.772564	1.00398	1.02525
17	BIO_V017	C10:1 [B]	0.758255	1.29047	0.981574	1.01719	1.2808	1.06867	1.01527	1.08149	1.10015	1.22581	1.17231	1.15631	1.15053	0.983908	1.14278
13	BIO_V013	C8 [B]	0.765714	0.742694	1.03491	1.01289	0.831752	0.933871	1.08005	1.03375	1.01437	0.962568	0.876235	0.798362	1.09981	1.01556	1.04261
315	MET_V114	DSGEGDFXAEGGGVR* [M]	0.775207	1.03795	1.00635	1.18484	0.869868	1.05928	1.27778	1.04077	1.26235	1.09477	0.912954	0.906858	1.06698	0.945728	1.04721
73	BIO_V073	PC aa C34:1 (alt) [B]	0.776273	1.23366	1.13833	1.03267	0.99965	1.11882	1.14247	1.1729	1.14897	1.1474	1.27775	1.21695	0.96161	0.99902	1.12149
451	MET_V250	tyrosine [M]	0.788626	1.19867	1.03109	0.5067	0.425212	0.876504	0.721066	0.621189	0.711769	1.1649	0.839802	0.65854	0.749271	0.990077	0.84381
123	BIO_V123	PC ae C42:6 [B]	0.792467	0.986218	1.02023	0.47451	0.529476	0.880769	0.901542	1.13693	0.891536	0.999755	1.02194	0.874987	0.984171	1.04029	0.968894
367	MET_V166	laurate (12:0) [M]	0.801332	0.814407	0.944054	0.79401	0.917821	0.94658	0.67258	0.723715	0.73584	0.675113	0.712472	0.683704	0.653568	1.01326	0.691889
146	BIO_V146	PI aa (OH, COOH) C28:1 [B]	0.803534	1.23722	1.08048	0.499161	0.928391	1.09924	1.04828	1.18171	1.05032	0.899453	1.20925	0.781236	0.992895	0.971235	1.1657
69	BIO_V069	PC aa C32:0 (alt) [B]	0.803761	0.883807	0.910606	1.16752	1.18479	0.553078	0.837991	0.836675	0.851332	0.75038	0.754225	0.697433	0.513847	1.01203	0.646544
306	MET_V105	decanoylcarnitine [M]	0.818439	0.8798	1.04402	0.986499	0.904567	0.970855	1.0144	0.897597	0.958896	1.04136	0.91743	0.70033	1.10588	1.02249	0.992262
156	BIO_V156	DHA [B]	0.81938	1.06988	1.02971	1.18779	1.07124	0.961582	0.69775	0.944493	0.745242	1.0282	0.682585	0.926471	0.750764	1.0089	0.953108
353	MET_V152	hydroxyisovaleroyl carnitine [M]	0.824023	1.13223	0.984696	1.16818	1.02801	0.840695	0.748602	0.924087	0.777379	1.08576	1.05992	1.19649	0.785249	1.00209	1.18457
182	BIO_V182	SM (OH,COOH) C22:0 [B]	0.832124	1.08031	0.985489	0.814847	1.11133	0.831582	1.17906	0.539542	1.1888	0.925787	1.10893	0.97129	0.809645	0.981335	1.15099
100	BIO_V100	PC ae C34:6 (alt) [B]	0.835975	1.18223	1.093	0.861851	1.02814	0.961181	1.16266	0.773353	1.19373	1.0719	0.966828	1.06259	0.922461	0.974831	1.10845
338	MET_V137	glycochenodeoxycholate [M]	0.837513	0.876017	0.971785	1.15901	1.14499	0.944489	0.858371	0.653958	0.90763	0.853472	1.00363	1.1397	0.953755	1.0117	1.18464
296	MET_V095	choline [M]	0.84172	1.03783	0.988513	1.03613	1.14715	0.802064	1.03487	0.640242	1.04702	0.98099	0.968005	0.866976	1.11301	0.968368	1.11347
153	BIO_V153	13S-HODE [B]	0.842649	1.09335	1.10106	0.895499	1.12071	1.06914	0.848837	0.916283	0.892175	1.00432	1.17702	1.09347	1.12073	1.00247	1.0335
36	BIO_V036	HISTIDINE [B]	0.847852	0.695784	1.02128	0.50551	0.654411	1.08806	0.845084	0.497417	0.845663	0.395539	0.791268	0.783148	0.749294	1.02946	0.970852
420	MET_V219	pyroglutamate (5-oxoproline) [M]	0.859581	0.931402	0.949759	0.565455	0.788381	0.971999	0.717965	0.864481	0.788049	0.722026	1.05107	1.1533	0.852696	1.00987	0.918154
4	BIO_V004	C3-DC [B]	0.86154	1.05136	1.015	0.616957	0.805186	0.901043	0.916929	0.835562	0.948898	1.11463	1.13256	0.825457	0.779811	0.996535	1.10116
421	MET_V220	pyroglutamine* - group 16276 [M]	0.874282	1.08293	0.972404	0.341684	0.289995	0.993982	0.883592	1.11826	0.892575	0.99823	0.825273	0.935174	1.0712	1.01049	1.07836
70	BIO_V070	PC aa C32:1 (alt) [B]	0.879048	0.921424	1.12134	0.80418	0.770454	0.766753	1.12331	1.0258	1.11766	1.11063	0.83192	0.933264	0.748696	0.973253	0.886063
293	MET_V092	catechol sulfate [M]	0.881173	1.07026	0.941433	0.47123	0.809281	1.08083	1.07939	0.846925	1.11439	1.09544	1.02053	1.01292	1.01564	1.00082	1.09961
227	MET_V026	1-palmitoylglycerophosphoethanolamine [M]	0.8821	1.06627	1.05971	0.779427	0.869906	0.992959	1.05283	1.09798	1.07005	1.1305	1.05176	1.10508	0.804577	0.961129	0.99803
444	MET_V243	threonate [M]	0.885199	0.929161	0.97181	0.670582	0.793165	0.776709	1.00273	0.90914	0.994943	1.06979	0.733833	0.84904	0.932718	0.987042	0.78461
308	MET_V107	deoxycholate [M]	0.892986	1.04873	1.0242	0.989738	0.572472	0.982203	1.09647	0.985932	1.09647	0.813318	0.926348	1.07729	0.973377	0.917974	1.05643
23	BIO_V023	C14:2 [B]	0.894105	0.785536	0.988494	1.07306	0.891241	1.0666	1.0656	0.5649	0.985881	0.865716	0.758672	0.682644	1.01141	1.01165	0.935648
260	MET_V059	acetylcarnitine [M]	0.898412	1.05137	0.969542	1.07956	1.06558	0.756593	0.972977	0.253692	0.990741	0.83741	0.973159	0.542203	1.02197	0.9674	0.976084
312	MET_V111	docosahexaenoate (DHA; 22:6n3) [M]	0.899531	1.02448	0.998379	0.665175	0.806855	1.11133	0.899739	0.871783	0.899731	0.884687	0.80251	0.993945	1.05685	0.999761	1.05251
121	BIO_V121	PC ae C40:6 [B]	0.90321	0.924452	1.088	0.782096	0.727764	0.979999	0.857296	0.432514	0.840382	0.814244	0.761798	0.824565	0.700094	0.977866	0.999051
147	BIO_V147	PI aa C34:1 (alt) [B]	0.905746	0.973111	1.1005	1.00089	0.884096	0.940261	0.873913	1.08434	0.898414	0.860577	0.922834	0.977715	0.878045	0.970044	0.866247
28	BIO_V028	C18:2 [B]	0.915281	0.884174	1.04873	0.882951	1.05067	0.860436	0.996298	0.298328	1.07978	1.00976	0.621009	0.938226	0.814839	0.993472	0.990615
464	NMR_V006	Citrate [C]	0.920761	1.02806	1.01894	0.87039	0.936013	1.06574	0.989196	0.963519	1.06018	0.995691	0.869104	0.963824	1.01715	0.994789	0.981854
448	MET_V247	trans-4-hydroxyproline [M]	0.925903	1.07215	0.977558	0.826191	0.956398	0.921126	0.916034	0.700124	0.880735	0.700337	1.03914	0.730482	0.915502	0.959829	0.950491
470	NMR_V012	Histidine [C]	0.92595	1.04695	1.02604	0.853595	0.995122	1.06564	1.06949	0.565154	1.03201	0.956347	1.01806	0.91589	0.811429	1.00126	1.03554
152	BIO_V152	PS aa (OH, COOH) C24:2 [B]	0.929584	0.942744	1.07456	0.994501	0.928069	1.03116	0.982998	0.622507	0.98098	0.847571	0.999264	0.862927	0.901401	0.999889	0.986849
133	BIO_V133	PE a (OH) C12:1 (alt) [B]	0.933836	1.00418	1.00819	1.05134	0.911367	0.934991	1.03217	0.761017	1.04654	1.01498	0.671577	0.866967	0.928039	0.989833	1.02639
384	MET_V183	myristoleate (14:1n5) [M]	0.933884	1.04779	0.949481	1.06748	0.85967	0.840669	0.695135	0.636504	0.752168	0.860434	0.51298	0.816477	0.490771	1.00099	0.741715
368	MET_V167	laurylcarnitine [M]	0.934596	0.878783	1.01311	0.998973	0.97778	1.06928	1.03648	0.803438	1.0343	0.857776	1.04806	0.615426	1.01953	1.00709	0.921857
22	BIO_V022	C14:1 [B]	0.934916	0.819071	1.01077	0.981664	0.924959	1.00193	0.980363	0.738186	1.06014	0.923427	0.967509	0.768316	0.941394	1.01258	0.988975
27	BIO_V027	C18:1 [B]	0.938535	0.933189	1.00153	1.04541	1.00937	0.730039	0.970855	0.506125	1.03764	1.00672	0.870651	1.03192	1.06337	1.00109	1.00878
29	BIO_V029	C18:2-OH [B]	0.943962	0.969879	1.05538	0.990216	0.949245	0.891217	0.877984	1.03953	0.893681	0.896921	0.830242	0.782081	0.817235	0.993578	1.03884
20	BIO_V020	C12:1 [B]	0.947895	0.771848	1.03429	1.00379	0.840579	0.908453	0.972477	0.569339	1.04446	0.804125	0.913852	0.67959	0.968333	1.00894	1.0299
313	MET_V112	docosapentaenoate (n3 DPA; 22:5n3) [M]	0.963037	1.03447	0.97239	0.617944	0.734717	0.899445	1.01862	0.787618	1.0376	0.900875	0.646755	0.87245	0.873904	1.00714	0.980436
25	BIO_V025	C16:1 [B]	0.966301	0.804562	0.998855	1	0.966427	0.841639	0.958239	0.837824	1.01845	0.987517	0.953114	1.0345	0.802125	0.992588	0.972516
391	MET_V190	nonadecanoate (19:0) [M]	0.968947	0.934538	0.995323	0.948571	0.917317	0.913412	1.00174	0.761545	1.02798	0.886076	0.796248	0.788589	0.74454	1.0081	0.817844
287	MET_V086	butyrylcarnitine [M]	0.971472	0.979598	0.938383	1.02283	0.879729	0.88386	0.898659	0.670316	0.905677	0.903971	0.966353	0.865855	0.915736	1.02283	0.950009
392	MET_V191	octanoylcarnitine [M]	0.977062	0.86165	1.00828	0.963071	0.856541	0.961728	1.00908	0.981734	0.963843	1.0149	0.88473	0.739659	0.944137	1.02202	0.994814
242	MET_V041	3-(4-hydroxyphenyl)lactate [M]	0.981405	1.0074	1.01034	0.788888	0.713501	0.932834	0.855716	0.357289	0.836341	0.637227	0.626448	0.373229	0.921434	1.01394	0.804966
240	MET_V039	2-tetradecenoyl carnitine [M]	0.985369	0.887966	1.01037	1.01274	0.866372	0.88496	0.839088	0.674346	0.839088	0.693141	0.98197	0.771602	0.922241	1.01316	0.942585
202	MET_V001	1,3,7-trimethylurate [M]	1	1	1	1	1	1	1	1	1	1	1	1	1	1	1
219	MET_V018	1-methylxanthine [M]	1	1	1	1	1	1	1	1	1	1	1	1	1	1	1
232	MET_V031	2-hydroxyhippurate (salicylurate) [M]	1	1	1	1	1	1	1	1	1	1	1	1	1	1	1
241	MET_V040	3-(3-hydroxyphenyl)propionate [M]	1	1	1	1	1	1	1	1	1	1	1	1	1	1	1
244	MET_V043	3-hydroxybenzoate [M]	1	1	1	1	1	1	1	1	1	1	1	1	1	1	1
250	MET_V049	3-methylhistidine [M]	1	1	1	1	1	1	1	1	1	1	1	1	1	1	1
251	MET_V050	3-methylxanthine [M]	1	1	1	1	1	1	1	1	1	1	1	1	1	1	1
254	MET_V053	4-acetamidophenol [M]	1	1	1	1	1	1	1	1	1	1	1	1	1	1	1
255	MET_V054	4-guanidinobutanoate [M]	1	1	1	1	1	1	1	1	1	1	1	1	1	1	1
262	MET_V061	adenosine [M]	1	1	1	1	1	1	1	1	1	1	1	1	1	1	1
267	MET_V066	allantoin [M]	1	1	1	1	1	1	1	1	1	1	1	1	1	1	1
301	MET_V100	cotinine [M]	1	1	1	1	1	1	1	1	1	1	1	1	1	1	1
314	MET_V113	dodecanedioate [M]	1	1	1	1	1	1	1	1	1	1	1	1	1	1	1
328	MET_V127	gamma-muricholate [M]	1	1	1	1	1	1	1	1	1	1	1	1	1	1	1
340	MET_V139	glycodeoxycholate [M]	1	1	1	1	1	1	1	1	1	1	1	1	1	1	1
341	MET_V140	glycylvaline [M]	1	1	1	1	1	1	1	1	1	1	1	1	1	1	1
352	MET_V151	hydroquinone sulfate [M]	1	1	1	1	1	1	1	1	1	1	1	1	1	1	1
354	MET_V153	hydroxypioglitazone* - group 13715 [M]	1	1	1	1	1	1	1	1	1	1	1	1	1	1	1
380	MET_V179	methyl-alpha-glucopyranoside [M]	1	1	1	1	1	1	1	1	1	1	1	1	1	1	1
381	MET_V180	metoprolol acid metabolite* [M]	1	1	1	1	1	1	1	1	1	1	1	1	1	1	1
385	MET_V184	N-(2-furoyl)glycine [M]	1	1	1	1	1	1	1	1	1	1	1	1	1	1	1
388	MET_V187	N-acetylglycine [M]	1	1	1	1	1	1	1	1	1	1	1	1	1	1	1
397	MET_V196	p-acetamidophenylglucuronide [M]	1	1	1	1	1	1	1	1	1	1	1	1	1	1	1
410	MET_V209	phenyllactate (PLA) [M]	1	1	1	1	1	1	1	1	1	1	1	1	1	1	1
412	MET_V211	pioglitazone* [M]	1	1	1	1	1	1	1	1	1	1	1	1	1	1	1
422	MET_V221	pyroglutamylglycine [M]	1	1	1	1	1	1	1	1	1	1	1	1	1	1	1
426	MET_V225	riboflavin (Vitamin B2) [M]	1	1	1	1	1	1	1	1	1	1	1	1	1	1	1
427	MET_V226	saccharin [M]	1	1	1	1	1	1	1	1	1	1	1	1	1	1	1
428	MET_V227	salicylate [M]	1	1	1	1	1	1	1	1	1	1	1	1	1	1	1
429	MET_V228	salicyluric glucuronide* [M]	1	1	1	1	1	1	1	1	1	1	1	1	1	1	1
437	MET_V236	sucrose [M]	1	1	1	1	1	1	1	1	1	1	1	1	1	1	1
441	MET_V240	tetradecanedioate [M]	1	1	1	1	1	1	1	1	1	1	1	1	1	1	1
460	NMR_V002	2-Hydroxyisovalerate [C]	1	1	1	1	1	1	1	1	1	1	1	1	1	1	1

## Sheet: insulin therapy
Factor: Insulin therapy (9 cases, 31 controls)
i	var	metabolite	p-value	q-value	trend
313	MET_V112	docosapentaenoate (n3 DPA; 22:5n3) [Metabolon]	2.84933e-06	0.00137338	lower in cases
398	MET_V197	palmitate (16:0) [Metabolon]	1.40436e-05	0.0033845	lower in cases
312	MET_V111	docosahexaenoate (DHA; 22:6n3) [Metabolon]	9.82104e-05	0.0157791	lower in cases
394	MET_V193	oleate (18:1n9) [Metabolon]	0.000185347	0.0223343	lower in cases
435	MET_V234	stearate (18:0) [Metabolon]	0.000257463	0.0237627	lower in cases
316	MET_V115	eicosapentaenoate (EPA; 20:5n3) [Metabolon]	0.000295801	0.0237627	lower in cases
399	MET_V198	palmitoleate (16:1n7) [Metabolon]	0.000472153	0.0325111	lower in cases
264	MET_V063	adrenate (22:4n6) [Metabolon]	0.000560957	0.0337977	lower in cases
205	MET_V004	10-heptadecenoate (17:1n7) [Metabolon]	0.000773673	0.0372939	lower in cases
177	BIO_V177	SM (OH,COOH) C18:1 [Biocrates]	0.000773733	0.0372939	lower in cases
168	BIO_V168	SM (OH) C22:0 [Biocrates]	0.00094499	0.0414077	lower in cases
179	BIO_V179	SM (OH,COOH) C20:2 [Biocrates]	0.00108791	0.0421201	lower in cases
156	BIO_V156	DHA [Biocrates]	0.00113602	0.0421201	lower in cases
436	MET_V235	stearidonate (18:4n3) [Metabolon]	0.00148013	0.0432863	lower in cases
310	MET_V109	dihomo-linoleate (20:2n6) [Metabolon]	0.00149393	0.0432863	lower in cases
372	MET_V171	linoleate (18:2n6) [Metabolon]	0.00157203	0.0432863	lower in cases
373	MET_V172	linolenate [alpha or gamma; (18:3n3 or 6)] [Metabolon]	0.00160839	0.0432863	lower in cases
317	MET_V116	eicosenoate (20:1n9 or 11) [Metabolon]	0.0016165	0.0432863	lower in cases
378	MET_V177	margarate (17:0) [Metabolon]	0.00176247	0.0447112	lower in cases
39	BIO_V039	ORNITHINE [Biocrates]	0.002205	0.0531404	higher in cases
84	BIO_V084	PC aa C38:1 (alt) [Biocrates]	0.00323606	0.0729246	lower in cases
309	MET_V108	dihomo-alpha-linolenate (20:3n3) [Metabolon]	0.00332851	0.0729246	lower in cases
176	BIO_V176	SM (OH,COOH) C16:2 (alt) [Biocrates]	0.00389679	0.0816631	lower in cases
100	BIO_V100	PC ae C34:6 (alt) [Biocrates]	0.0040756	0.0818516	lower in cases
146	BIO_V146	PI aa (OH, COOH) C28:1 [Biocrates]	0.00444845	0.0829466	higher in cases
178	BIO_V178	SM (OH,COOH) C18:2 [Biocrates]	0.0044743	0.0829466	lower in cases
247	MET_V046	3-methoxytyrosine [Metabolon]	0.00523406	0.0892814	higher in cases
213	MET_V012	1-eicosatrienoylglycerophosphocholine* [Metabolon]	0.00529441	0.0892814	lower in cases
383	MET_V182	myristate (14:0) [Metabolon]	0.0053717	0.0892814	lower in cases
393	MET_V192	oleamide [Metabolon]	0.00562999	0.0896669	lower in cases
449	MET_V248	trigonelline (N'-methylnicotinate) [Metabolon]	0.00601603	0.0896669	higher in cases
29	BIO_V029	C18:2-OH [Biocrates]	0.00612094	0.0896669	lower in cases
199	BIO_V199	SM C26:4 [Biocrates]	0.00613902	0.0896669	lower in cases
182	BIO_V182	SM (OH,COOH) C22:0 [Biocrates]	0.00638145	0.0904664	lower in cases
367	MET_V166	laurate (12:0) [Metabolon]	0.00672322	0.0905999	lower in cases
274	MET_V073	arachidonate (20:4n6) [Metabolon]	0.00680828	0.0905999	lower in cases
155	BIO_V155	TXB2 [Biocrates]	0.00695476	0.0905999	lower in cases
90	BIO_V090	PC aa C40:4 [Biocrates]	0.00722856	0.0916886	lower in cases
157	BIO_V157	Arachidonic Acid [Biocrates]	0.00798039	0.0986294	lower in cases
169	BIO_V169	SM (OH) C22:1 [Biocrates]	0.00819544	0.0987551	lower in cases
384	MET_V183	myristoleate (14:1n5) [Metabolon]	0.0091672	0.106065	lower in cases
206	MET_V005	10-nonadecenoate (19:1n9) [Metabolon]	0.00942129	0.106065	lower in cases
51	BIO_V051	MET.SULF [Biocrates]	0.00946227	0.106065	higher in cases
226	MET_V025	1-palmitoylglycerophosphocholine [Metabolon]	0.0101306	0.11002	lower in cases
346	MET_V145	hexanoylcarnitine [Metabolon]	0.0104462	0.11002	lower in cases
400	MET_V199	palmitoylcarnitine [Metabolon]	0.0104999	0.11002	lower in cases
371	MET_V170	linoleamide (18:2n6) [Metabolon]	0.0110508	0.113329	lower in cases
109	BIO_V109	PC ae C38:1 (alt) [Biocrates]	0.0122739	0.123251	lower in cases
300	MET_V099	cortisone [Metabolon]	0.0164359	0.161675	lower in cases
61	BIO_V061	H2 [Biocrates]	0.0177503	0.171113	higher in cases
228	MET_V027	1-stearoylglycerophosphocholine [Metabolon]	0.0191524	0.181008	lower in cases
425	MET_V224	quinate [Metabolon]	0.0201213	0.186509	higher in cases
292	MET_V091	carnitine [Metabolon]	0.0224612	0.195508	lower in cases
183	BIO_V183	SM (OH,COOH) C24:0 [Biocrates]	0.0226973	0.195508	lower in cases
86	BIO_V086	PC aa C38:3 [Biocrates]	0.022706	0.195508	lower in cases
281	MET_V080	benzoate [Metabolon]	0.0227147	0.195508	lower in cases
220	MET_V019	1-myristoylglycerophosphocholine [Metabolon]	0.0243851	0.203148	lower in cases
252	MET_V051	3-phenylpropionate (hydrocinnamate) [Metabolon]	0.0245845	0.203148	higher in cases
70	BIO_V070	PC aa C32:1 (alt) [Biocrates]	0.0248666	0.203148	lower in cases
85	BIO_V085	PC aa C38:2 [Biocrates]	0.0263377	0.208452	lower in cases
224	MET_V023	1-palmitoleoylglycerophosphocholine* [Metabolon]	0.0263808	0.208452	lower in cases
335	MET_V134	glycerol 3-phosphate (G3P) [Metabolon]	0.0294323	0.228812	lower in cases
454	MET_V253	urea [Metabolon]	0.0323851	0.245682	higher in cases
249	MET_V048	3-methyl-2-oxovalerate [Metabolon]	0.0330674	0.245682	lower in cases
24	BIO_V024	C16 [Biocrates]	0.0331314	0.245682	lower in cases
237	MET_V036	2-oleoylglycerophosphocholine* [Metabolon]	0.0363838	0.265712	lower in cases
201	BIO_V201	SM C28:4 [Biocrates]	0.0394104	0.283069	lower in cases
376	MET_V175	mannitol [Metabolon]	0.0405069	0.283069	higher in cases
403	MET_V202	p-cresol sulfate* [Metabolon]	0.0405224	0.283069	higher in cases
299	MET_V098	cortisol [Metabolon]	0.0414889	0.285336	lower in cases
78	BIO_V078	PC aa C36:1 (alt) [Biocrates]	0.0426185	0.285336	lower in cases
91	BIO_V091	PC aa C40:5 [Biocrates]	0.0430904	0.285336	lower in cases
239	MET_V038	2-stearoylglycerophosphocholine* [Metabolon]	0.0433218	0.285336	lower in cases
404	MET_V203	pelargonate (9:0) [Metabolon]	0.0438067	0.285336	lower in cases
391	MET_V190	nonadecanoate (19:0) [Metabolon]	0.0467601	0.300512	lower in cases
167	BIO_V167	SM (OH) C20:3 [Biocrates]	0.0480553	0.302231	lower in cases
189	BIO_V189	SM C18:1 [Biocrates]	0.0482817	0.302231	lower in cases
175	BIO_V175	SM (OH,COOH) C16:1 [Biocrates]	0.0489766	0.30265	lower in cases
392	MET_V191	octanoylcarnitine [Metabolon]	0.0511933	0.312344	lower in cases
222	MET_V021	1-oleoylglycerophosphocholine [Metabolon]	0.0529608	0.317247	lower in cases
20	BIO_V020	C12:1 [Biocrates]	0.0535099	0.317247	lower in cases
25	BIO_V025	C16:1 [Biocrates]	0.0539714	0.317247	lower in cases
306	MET_V105	decanoylcarnitine [Metabolon]	0.055529	0.321375	lower in cases
229	MET_V028	1-stearoylglycerophosphoinositol [Metabolon]	0.0560073	0.321375	lower in cases
268	MET_V067	alpha-hydroxyisovalerate [Metabolon]	0.0571794	0.323898	lower in cases
455	MET_V254	uridine [Metabolon]	0.0586355	0.323898	lower in cases
22	BIO_V022	C14:1 [Biocrates]	0.0589068	0.323898	lower in cases
188	BIO_V188	SM C18:0 (alt) [Biocrates]	0.0592317	0.323898	lower in cases
67	BIO_V067	PC aa (OH, COOH) C30:3 [Biocrates]	0.0600008	0.323898	lower in cases
126	BIO_V126	PC e C32:2 (alt) [Biocrates]	0.0604788	0.323898	lower in cases
150	BIO_V150	PI aa C36:4 (alt) [Biocrates]	0.0631162	0.333267	lower in cases
121	BIO_V121	PC ae C40:6 [Biocrates]	0.0641349	0.333267	higher in cases
361	MET_V160	isobutyrylcarnitine [Metabolon]	0.0643026	0.333267	higher in cases
68	BIO_V068	PC aa (OH, COOH) C30:4 [Biocrates]	0.0674445	0.345832	lower in cases
125	BIO_V125	PC e C30:0 (alt) [Biocrates]	0.0716484	0.363521	lower in cases
257	MET_V056	5-dodecenoate (12:1n7) [Metabolon]	0.0735725	0.367922	lower in cases
330	MET_V129	glutamate [Metabolon]	0.0740424	0.367922	lower in cases
153	BIO_V153	13S-HODE [Biocrates]	0.0755324	0.371496	higher in cases
363	MET_V162	isoleucine [Metabolon]	0.0798448	0.388739	lower in cases
12	BIO_V012	C6 [Biocrates]	0.0847833	0.397966	lower in cases
480	NMR_V022	Tyrosine [Chenomx]	0.0853899	0.397966	lower in cases
196	BIO_V196	SM C24:3 [Biocrates]	0.0858568	0.397966	lower in cases
66	BIO_V066	PC aa (OH, COOH) C28:4 [Biocrates]	0.0860163	0.397966	lower in cases
27	BIO_V027	C18:1 [Biocrates]	0.0865718	0.397966	lower in cases
395	MET_V194	oleoylcarnitine [Metabolon]	0.0869651	0.397966	lower in cases
26	BIO_V026	C18 [Biocrates]	0.0879025	0.397966	lower in cases
80	BIO_V080	PC aa C36:3 [Biocrates]	0.0893725	0.397966	lower in cases
69	BIO_V069	PC aa C32:0 (alt) [Biocrates]	0.0900292	0.397966	lower in cases
356	MET_V155	hypoxanthine [Metabolon]	0.0920149	0.397966	lower in cases
408	MET_V207	phenylacetylglutamine [Metabolon]	0.0921286	0.397966	higher in cases
293	MET_V092	catechol sulfate [Metabolon]	0.0921588	0.397966	higher in cases
33	BIO_V033	CITRATE [Biocrates]	0.0924734	0.397966	higher in cases
171	BIO_V171	SM (OH) C26:0 [Biocrates]	0.100736	0.429686	lower in cases
87	BIO_V087	PC aa C38:4 [Biocrates]	0.102295	0.43251	lower in cases
212	MET_V011	1-docosahexaenoylglycerophosphocholine* [Metabolon]	0.105834	0.443584	lower in cases
122	BIO_V122	PC ae C42:5 [Biocrates]	0.110367	0.455118	higher in cases
347	MET_V146	hippurate [Metabolon]	0.110475	0.455118	higher in cases
73	BIO_V073	PC aa C34:1 (alt) [Biocrates]	0.112887	0.461115	lower in cases
16	BIO_V016	C10 [Biocrates]	0.114008	0.461781	lower in cases
172	BIO_V172	SM (OH) C28:0 [Biocrates]	0.115802	0.463527	lower in cases
287	MET_V086	butyrylcarnitine [Metabolon]	0.116363	0.463527	lower in cases
31	BIO_V031	ARGININE [Biocrates]	0.120807	0.477285	higher in cases
368	MET_V167	laurylcarnitine [Metabolon]	0.126663	0.496355	lower in cases
230	MET_V029	2-aminobutyrate [Metabolon]	0.129787	0.499416	lower in cases
166	BIO_V166	SM (OH) C20:1 [Biocrates]	0.131946	0.499416	lower in cases
238	MET_V037	2-palmitoylglycerophosphocholine* [Metabolon]	0.132709	0.499416	lower in cases
216	MET_V015	1-linoleoylglycerophosphocholine [Metabolon]	0.134306	0.499416	lower in cases
278	MET_V077	aspartate [Metabolon]	0.134669	0.499416	higher in cases
298	MET_V097	citrulline [Metabolon]	0.134925	0.499416	higher in cases
209	MET_V008	1-arachidonoylglycerophosphocholine* - group 14366 [Metabolon]	0.134992	0.499416	lower in cases
23	BIO_V023	C14:2 [Biocrates]	0.137165	0.499416	lower in cases
151	BIO_V151	PI aa C38:4 (alt) [Biocrates]	0.138373	0.499416	lower in cases
133	BIO_V133	PE a (OH) C12:1 (alt) [Biocrates]	0.139037	0.499416	higher in cases
260	MET_V059	acetylcarnitine [Metabolon]	0.139567	0.499416	lower in cases
42	BIO_V042	SERINE [Biocrates]	0.140797	0.499416	higher in cases
92	BIO_V092	PC aa C40:6 [Biocrates]	0.140914	0.499416	lower in cases
459	NMR_V001	2-Hydroxybutyrate [Chenomx]	0.142344	0.500801	lower in cases
75	BIO_V075	PC aa C34:3 [Biocrates]	0.143587	0.501516	lower in cases
59	BIO_V059	DH [Biocrates]	0.146742	0.508847	higher in cases
72	BIO_V072	PC aa C34:0 (alt) [Biocrates]	0.147902	0.509205	lower in cases
13	BIO_V013	C8 [Biocrates]	0.150394	0.514114	lower in cases
444	MET_V243	threonate [Metabolon]	0.15345	0.51685	higher in cases
19	BIO_V019	C12 [Biocrates]	0.154245	0.51685	lower in cases
58	BIO_V058	Uronic Acid [Biocrates]	0.155484	0.51685	higher in cases
256	MET_V055	4-methyl-2-oxopentanoate [Metabolon]	0.156937	0.51685	lower in cases
62	BIO_V062	H3-HNAc2-NANA [Biocrates]	0.158075	0.51685	higher in cases
210	MET_V009	1-arachidonoylglycerophosphoethanolamine* [Metabolon]	0.158281	0.51685	higher in cases
55	BIO_V055	HNAc-H2-dH [Biocrates]	0.158701	0.51685	higher in cases
181	BIO_V181	SM (OH,COOH) C20:4 [Biocrates]	0.164179	0.531101	lower in cases
272	MET_V071	anthranilate [Metabolon]	0.167341	0.534512	lower in cases
17	BIO_V017	C10:1 [Biocrates]	0.167451	0.534512	lower in cases
7	BIO_V007	C4:1-DC [Biocrates]	0.168941	0.53572	lower in cases
180	BIO_V180	SM (OH,COOH) C20:3 [Biocrates]	0.179289	0.561122	lower in cases
79	BIO_V079	PC aa C36:2 [Biocrates]	0.181142	0.561122	lower in cases
325	MET_V124	gamma-glutamylmethionine* [Metabolon]	0.181972	0.561122	higher in cases
94	BIO_V094	PC ae C32:1 (alt) [Biocrates]	0.18206	0.561122	lower in cases
71	BIO_V071	PC aa C32:2 [Biocrates]	0.183345	0.561122	lower in cases
456	MET_V255	ursodeoxycholate [Metabolon]	0.183936	0.561122	higher in cases
479	NMR_V021	Pyruvate [Chenomx]	0.186686	0.565928	lower in cases
231	MET_V030	2-hydroxybutyrate (AHB) [Metabolon]	0.188455	0.567721	lower in cases
269	MET_V068	alpha-ketoglutarate [Metabolon]	0.191719	0.573578	lower in cases
56	BIO_V056	HNAc-H4 [Biocrates]	0.193561	0.573578	lower in cases
349	MET_V148	homocitrulline [Metabolon]	0.195028	0.573578	higher in cases
74	BIO_V074	PC aa C34:2 [Biocrates]	0.196227	0.573578	lower in cases
351	MET_V150	HWESASXX* [Metabolon]	0.196743	0.573578	higher in cases
295	MET_V094	cholesterol [Metabolon]	0.197539	0.573578	lower in cases
211	MET_V010	1-arachidonoylglycerophosphoinositol* [Metabolon]	0.201039	0.580245	lower in cases
248	MET_V047	3-methyl-2-oxobutyrate [Metabolon]	0.203011	0.58175	lower in cases
144	BIO_V144	PE e (COOH) C16:3 (alt) [Biocrates]	0.203974	0.58175	higher in cases
304	MET_V103	cysteine [Metabolon]	0.209883	0.59508	higher in cases
174	BIO_V174	SM (OH,COOH) C16:0 [Biocrates]	0.213554	0.601694	lower in cases
275	MET_V074	arginine [Metabolon]	0.215943	0.601694	higher in cases
143	BIO_V143	PE e (COOH) C12:1 (alt) [Biocrates]	0.215961	0.601694	higher in cases
305	MET_V104	cysteine-glutathione disulfide [Metabolon]	0.21722	0.601724	higher in cases
203	MET_V002	1,5-anhydroglucitol (1,5-AG) [Metabolon]	0.219731	0.604275	lower in cases
457	MET_V256	valine [Metabolon]	0.221734	0.604275	lower in cases
81	BIO_V081	PC aa C36:4 [Biocrates]	0.221902	0.604275	lower in cases
195	BIO_V195	SM C22:4 [Biocrates]	0.224187	0.607068	lower in cases
270	MET_V069	alpha-tocopherol [Metabolon]	0.230143	0.619715	lower in cases
432	MET_V231	serine [Metabolon]	0.23191	0.621004	higher in cases
112	BIO_V112	PC ae C38:4 [Biocrates]	0.236052	0.628602	higher in cases
369	MET_V168	leucine [Metabolon]	0.239006	0.632971	lower in cases
173	BIO_V173	SM (OH) C28:1 [Biocrates]	0.245632	0.646966	lower in cases
60	BIO_V060	H1 [Biocrates]	0.250159	0.655309	lower in cases
4	BIO_V004	C3-DC [Biocrates]	0.255288	0.663257	lower in cases
3	BIO_V003	C3 [Biocrates]	0.256214	0.663257	higher in cases
227	MET_V026	1-palmitoylglycerophosphoethanolamine [Metabolon]	0.258585	0.663257	higher in cases
186	BIO_V186	SM C16:0 [Biocrates]	0.258698	0.663257	lower in cases
223	MET_V022	1-oleoylglycerophosphoethanolamine [Metabolon]	0.26772	0.679846	higher in cases
53	BIO_V053	ADMA [Biocrates]	0.268328	0.679846	lower in cases
148	BIO_V148	PI aa C36:1 [Biocrates]	0.270797	0.679846	lower in cases
105	BIO_V105	PC ae C36:4 [Biocrates]	0.271562	0.679846	higher in cases
165	BIO_V165	SM (OH) C20:0 [Biocrates]	0.273367	0.679846	lower in cases
290	MET_V089	caproate (6:0) [Metabolon]	0.275611	0.679846	lower in cases
258	MET_V057	7-methylguanine [Metabolon]	0.276099	0.679846	lower in cases
193	BIO_V193	SM C22:1 [Biocrates]	0.277395	0.679846	lower in cases
406	MET_V205	phenol sulfate [Metabolon]	0.277862	0.679846	higher in cases
453	MET_V252	urate [Metabolon]	0.28252	0.682691	lower in cases
57	BIO_V057	Pentose [Biocrates]	0.284896	0.682691	higher in cases
375	MET_V174	malate [Metabolon]	0.287949	0.682691	higher in cases
161	BIO_V161	SM (COOH) C18:0 [Biocrates]	0.288838	0.682691	lower in cases
302	MET_V101	creatine [Metabolon]	0.289276	0.682691	lower in cases
130	BIO_V130	PA aa C42:5 [Biocrates]	0.291352	0.682691	higher in cases
320	MET_V119	erythronate* [Metabolon]	0.29152	0.682691	higher in cases
127	BIO_V127	PA a C20:1 [Biocrates]	0.294869	0.682691	higher in cases
465	NMR_V007	Creatinine [Chenomx]	0.294925	0.682691	higher in cases
194	BIO_V194	SM C22:2 [Biocrates]	0.295481	0.682691	lower in cases
88	BIO_V088	PC aa C38:5 [Biocrates]	0.295914	0.682691	lower in cases
198	BIO_V198	SM C26:3 [Biocrates]	0.297341	0.682691	lower in cases
131	BIO_V131	PE a (OH, COOH) C12:2 [Biocrates]	0.297838	0.682691	higher in cases
82	BIO_V082	PC aa C36:5 [Biocrates]	0.298854	0.682691	lower in cases
141	BIO_V141	PE aa C40:6 [Biocrates]	0.302354	0.687428	lower in cases
431	MET_V230	sebacate (decanedioate) [Metabolon]	0.309827	0.700801	lower in cases
147	BIO_V147	PI aa C34:1 (alt) [Biocrates]	0.311144	0.700801	lower in cases
461	NMR_V003	3-Hydroxybutyrate [Chenomx]	0.317417	0.708605	lower in cases
471	NMR_V013	Isoleucine [Chenomx]	0.319148	0.708605	lower in cases
366	MET_V165	lactate [Metabolon]	0.320031	0.708605	higher in cases
242	MET_V041	3-(4-hydroxyphenyl)lactate [Metabolon]	0.320489	0.708605	lower in cases
280	MET_V079	azelate (nonanedioate) [Metabolon]	0.322978	0.708821	higher in cases
277	MET_V076	asparagine [Metabolon]	0.3237	0.708821	higher in cases
416	MET_V215	proline [Metabolon]	0.325564	0.708821	lower in cases
48	BIO_V048	KYNURENINE [Biocrates]	0.327251	0.708821	higher in cases
129	BIO_V129	PA aa C22:2 [Biocrates]	0.32794	0.708821	higher in cases
225	MET_V024	1-palmitoylglycerol (1-monopalmitin) [Metabolon]	0.331644	0.712627	lower in cases
107	BIO_V107	PC ae C36:6 (alt) [Biocrates]	0.332658	0.712627	lower in cases
8	BIO_V008	C5 [Biocrates]	0.339231	0.721887	higher in cases
319	MET_V118	erythritol [Metabolon]	0.340457	0.721887	higher in cases
253	MET_V052	4-acetamidobutanoate [Metabolon]	0.341474	0.721887	higher in cases
478	NMR_V020	Pyroglutamate [Chenomx]	0.344976	0.725374	higher in cases
273	MET_V072	arabitol [Metabolon]	0.346222	0.725374	higher in cases
32	BIO_V032	ASPARTATE [Biocrates]	0.348824	0.725374	higher in cases
52	BIO_V052	SEROTONIN [Biocrates]	0.349142	0.725374	higher in cases
467	NMR_V009	Glucose [Chenomx]	0.351244	0.726425	higher in cases
344	MET_V143	heptanoate (7:0) [Metabolon]	0.352663	0.726425	lower in cases
136	BIO_V136	PE aa C36:2 [Biocrates]	0.36884	0.755745	lower in cases
421	MET_V220	pyroglutamine* - group 16276 [Metabolon]	0.370033	0.755745	higher in cases
192	BIO_V192	SM C20:3 [Biocrates]	0.371638	0.75582	higher in cases
382	MET_V181	myo-inositol [Metabolon]	0.376803	0.763106	higher in cases
103	BIO_V103	PC ae C36:2 [Biocrates]	0.388036	0.77791	higher in cases
11	BIO_V011	C5-M-DC [Biocrates]	0.388789	0.77791	higher in cases
110	BIO_V110	PC ae C38:2 [Biocrates]	0.388955	0.77791	higher in cases
21	BIO_V021	C14 [Biocrates]	0.391299	0.779363	lower in cases
334	MET_V133	glycerol [Metabolon]	0.398439	0.785123	lower in cases
324	MET_V123	gamma-glutamylleucine [Metabolon]	0.399233	0.785123	lower in cases
447	MET_V246	tiglyl carnitine [Metabolon]	0.402869	0.785123	higher in cases
415	MET_V214	pro-hydroxy-pro [Metabolon]	0.405927	0.785123	higher in cases
337	MET_V136	glycine [Metabolon]	0.407195	0.785123	higher in cases
37	BIO_V037	LYSINE [Biocrates]	0.408306	0.785123	higher in cases
271	MET_V070	androsterone sulfate [Metabolon]	0.409475	0.785123	lower in cases
89	BIO_V089	PC aa C38:6 [Biocrates]	0.410402	0.785123	lower in cases
235	MET_V034	2-linoleoylglycerophosphocholine* [Metabolon]	0.412177	0.785123	lower in cases
215	MET_V014	1-linoleoylglycerol (1-monolinolein) [Metabolon]	0.41261	0.785123	higher in cases
482	NMR_V024	(Iso)leucine [Chenomx]	0.413882	0.785123	lower in cases
413	MET_V212	pipecolate [Metabolon]	0.415663	0.785123	lower in cases
474	NMR_V016	Lysine [Chenomx]	0.416636	0.785123	higher in cases
116	BIO_V116	PC ae C40:1 (alt) [Biocrates]	0.416995	0.785123	lower in cases
160	BIO_V160	SM (COOH) C16:2 [Biocrates]	0.422157	0.785933	lower in cases
409	MET_V208	phenylalanine [Metabolon]	0.422329	0.785933	lower in cases
359	MET_V158	indolepropionate [Metabolon]	0.423194	0.785933	lower in cases
145	BIO_V145	PG a C26:6 [Biocrates]	0.423947	0.785933	lower in cases
285	MET_V084	biliverdin [Metabolon]	0.432497	0.789961	lower in cases
329	MET_V128	glucose [Metabolon]	0.433205	0.789961	higher in cases
464	NMR_V006	Citrate [Chenomx]	0.433916	0.789961	lower in cases
128	BIO_V128	PA aa C20:7 [Biocrates]	0.43568	0.789961	higher in cases
207	MET_V006	10-undecenoate (11:1n1) [Metabolon]	0.436066	0.789961	lower in cases
138	BIO_V138	PE aa C38:4 [Biocrates]	0.43813	0.789961	lower in cases
246	MET_V045	3-indoxyl sulfate [Metabolon]	0.439235	0.789961	higher in cases
350	MET_V149	homostachydrine* [Metabolon]	0.440146	0.789961	higher in cases
104	BIO_V104	PC ae C36:3 [Biocrates]	0.44165	0.789961	higher in cases
401	MET_V200	pantothenate [Metabolon]	0.442509	0.789961	higher in cases
77	BIO_V077	PC aa C36:0 (alt) [Biocrates]	0.449442	0.799376	lower in cases
243	MET_V042	3-carboxy-4-methyl-5-propyl-2-furanpropanoate (CMPF) [Metabolon]	0.455209	0.80148	higher in cases
197	BIO_V197	SM C24:4 [Biocrates]	0.45586	0.80148	lower in cases
95	BIO_V095	PC ae C32:8 (alt) [Biocrates]	0.456765	0.80148	lower in cases
311	MET_V110	dimethylarginine [Metabolon]	0.458817	0.80148	lower in cases
291	MET_V090	caprylate (8:0) [Metabolon]	0.458939	0.80148	higher in cases
336	MET_V135	glycerophosphorylcholine (GPC) [Metabolon]	0.462139	0.801854	lower in cases
200	BIO_V200	SM C28:3 [Biocrates]	0.464069	0.801854	lower in cases
185	BIO_V185	SM C14:0 [Biocrates]	0.464144	0.801854	lower in cases
240	MET_V039	2-tetradecenoyl carnitine [Metabolon]	0.465955	0.802109	lower in cases
332	MET_V131	glutamylvaline [Metabolon]	0.472078	0.807479	lower in cases
286	MET_V085	bradykinin, des-arg(9) [Metabolon]	0.472426	0.807479	lower in cases
424	MET_V223	pyruvate [Metabolon]	0.474955	0.808933	higher in cases
154	BIO_V154	12S-HETE [Biocrates]	0.47787	0.810434	lower in cases
132	BIO_V132	PE a (OH, COOH) C14:3 (alt) [Biocrates]	0.479622	0.810434	higher in cases
135	BIO_V135	PE aa C34:2 [Biocrates]	0.481569	0.810434	lower in cases
333	MET_V132	glutaroyl carnitine [Metabolon]	0.483345	0.810434	higher in cases
35	BIO_V035	GLYCINE [Biocrates]	0.487983	0.810434	higher in cases
476	NMR_V018	Phenylalanine [Chenomx]	0.48864	0.810434	lower in cases
190	BIO_V190	SM C20:1 [Biocrates]	0.490311	0.810434	lower in cases
113	BIO_V113	PC ae C38:5 [Biocrates]	0.490631	0.810434	higher in cases
236	MET_V035	2-methylbutyroylcarnitine [Metabolon]	0.490968	0.810434	higher in cases
343	MET_V142	heme* [Metabolon]	0.493186	0.810983	lower in cases
1	BIO_V001	C0 [Biocrates]	0.494666	0.810983	lower in cases
473	NMR_V015	Leucine [Chenomx]	0.500334	0.815217	lower in cases
101	BIO_V101	PC ae C36:0 (alt) [Biocrates]	0.502024	0.815217	lower in cases
468	NMR_V010	Glutamine [Chenomx]	0.502735	0.815217	lower in cases
50	BIO_V050	PUTRESCINE [Biocrates]	0.504191	0.815217	higher in cases
472	NMR_V014	Lactate [Chenomx]	0.506651	0.815217	lower in cases
433	MET_V232	serotonin (5HT) [Metabolon]	0.507396	0.815217	higher in cases
117	BIO_V117	PC ae C40:2 [Biocrates]	0.517033	0.82794	higher in cases
481	NMR_V023	Valine [Chenomx]	0.518755	0.827948	lower in cases
463	NMR_V005	Alanine [Chenomx]	0.520616	0.828175	lower in cases
377	MET_V176	mannose [Metabolon]	0.525183	0.832691	lower in cases
420	MET_V219	pyroglutamate (5-oxoproline) [Metabolon]	0.529314	0.834262	higher in cases
411	MET_V210	phosphate [Metabolon]	0.531226	0.834262	lower in cases
191	BIO_V191	SM C20:2 [Biocrates]	0.53268	0.834262	lower in cases
446	MET_V245	thromboxane B2 [Metabolon]	0.535706	0.834262	lower in cases
2	BIO_V002	C2 [Biocrates]	0.539967	0.834262	lower in cases
98	BIO_V098	PC ae C34:2 [Biocrates]	0.540111	0.834262	higher in cases
164	BIO_V164	SM (COOH) C18:3 [Biocrates]	0.542776	0.834262	lower in cases
434	MET_V233	stachydrine [Metabolon]	0.543753	0.834262	higher in cases
159	BIO_V159	SM (COOH) C16:1 [Biocrates]	0.544105	0.834262	lower in cases
360	MET_V159	inosine [Metabolon]	0.544763	0.834262	lower in cases
36	BIO_V036	HISTIDINE [Biocrates]	0.545213	0.834262	higher in cases
14	BIO_V014	C8:1 [Biocrates]	0.550799	0.838942	higher in cases
184	BIO_V184	SM (OH,COOH) C24:1 [Biocrates]	0.551752	0.838942	lower in cases
63	BIO_V063	HNAC [Biocrates]	0.556047	0.842813	higher in cases
339	MET_V138	glycocholate [Metabolon]	0.564248	0.848776	higher in cases
114	BIO_V114	PC ae C38:6 [Biocrates]	0.565411	0.848776	higher in cases
386	MET_V185	N2,N2-dimethylguanosine [Metabolon]	0.565865	0.848776	higher in cases
261	MET_V060	acetylphosphate [Metabolon]	0.567025	0.848776	lower in cases
353	MET_V152	hydroxyisovaleroyl carnitine [Metabolon]	0.571698	0.853123	higher in cases
44	BIO_V044	TRYPTOPHANE [Biocrates]	0.575662	0.856387	lower in cases
355	MET_V154	hyodeoxycholate [Metabolon]	0.580122	0.860365	lower in cases
469	NMR_V011	Glycerol [Chenomx]	0.587321	0.86837	lower in cases
442	MET_V241	theobromine [Metabolon]	0.602066	0.885302	lower in cases
297	MET_V096	citrate [Metabolon]	0.603757	0.885302	higher in cases
365	MET_V164	kynurenine [Metabolon]	0.612952	0.885302	higher in cases
38	BIO_V038	METHIONINE [Biocrates]	0.613666	0.885302	higher in cases
83	BIO_V083	PC aa C38:0 (alt) [Biocrates]	0.614387	0.885302	higher in cases
149	BIO_V149	PI aa C36:2 (alt) [Biocrates]	0.615343	0.885302	lower in cases
470	NMR_V012	Histidine [Chenomx]	0.616501	0.885302	lower in cases
358	MET_V157	indolelactate [Metabolon]	0.616503	0.885302	lower in cases
318	MET_V117	epiandrosterone sulfate [Metabolon]	0.617248	0.885302	lower in cases
263	MET_V062	ADpSGEGDFXAEGGGVR* [Metabolon]	0.618096	0.885302	higher in cases
322	MET_V121	gamma-glutamylglutamine [Metabolon]	0.618977	0.885302	lower in cases
47	BIO_V047	XLEUCINE [Biocrates]	0.627045	0.891579	lower in cases
266	MET_V065	alanine [Metabolon]	0.630002	0.891579	lower in cases
115	BIO_V115	PC ae C40:0 (alt) [Biocrates]	0.630487	0.891579	higher in cases
279	MET_V078	aspartylphenylalanine [Metabolon]	0.630765	0.891579	lower in cases
448	MET_V247	trans-4-hydroxyproline [Metabolon]	0.640286	0.901054	higher in cases
217	MET_V016	1-methyladenosine [Metabolon]	0.641206	0.901054	lower in cases
414	MET_V213	piperine [Metabolon]	0.649559	0.910138	lower in cases
289	MET_V088	caprate (10:0) [Metabolon]	0.651722	0.910522	lower in cases
124	BIO_V124	PC ae C44:5 [Biocrates]	0.656921	0.913293	higher in cases
30	BIO_V030	ALANINE [Biocrates]	0.657777	0.913293	lower in cases
214	MET_V013	1-heptadecanoylglycerophosphocholine [Metabolon]	0.661164	0.913293	lower in cases
6	BIO_V006	C4 [Biocrates]	0.661285	0.913293	higher in cases
18	BIO_V018	C11 [Biocrates]	0.671399	0.92348	lower in cases
5	BIO_V005	C3-DC-M [Biocrates]	0.672681	0.92348	lower in cases
321	MET_V120	fructose [Metabolon]	0.676782	0.92348	higher in cases
120	BIO_V120	PC ae C40:5 [Biocrates]	0.676784	0.92348	higher in cases
41	BIO_V041	PROLINE [Biocrates]	0.678241	0.92348	higher in cases
370	MET_V169	levulinate (4-oxovalerate) [Metabolon]	0.681439	0.925221	lower in cases
303	MET_V102	creatinine [Metabolon]	0.686673	0.929709	higher in cases
170	BIO_V170	SM (OH) C22:2 [Biocrates]	0.690799	0.930498	higher in cases
119	BIO_V119	PC ae C40:4 [Biocrates]	0.693773	0.930498	higher in cases
163	BIO_V163	SM (COOH) C18:2 [Biocrates]	0.694308	0.930498	higher in cases
187	BIO_V187	SM C16:1 [Biocrates]	0.696851	0.930498	lower in cases
450	MET_V249	tryptophan [Metabolon]	0.69757	0.930498	lower in cases
43	BIO_V043	THREONINE [Biocrates]	0.702151	0.930498	higher in cases
296	MET_V095	choline [Metabolon]	0.702327	0.930498	lower in cases
379	MET_V178	methionine [Metabolon]	0.7027	0.930498	lower in cases
152	BIO_V152	PS aa (OH, COOH) C24:2 [Biocrates]	0.706542	0.931899	lower in cases
106	BIO_V106	PC ae C36:5 (alt) [Biocrates]	0.70904	0.931899	higher in cases
158	BIO_V158	SM (COOH) C16:0 [Biocrates]	0.713026	0.931899	lower in cases
97	BIO_V097	PC ae C34:1 (alt) [Biocrates]	0.713728	0.931899	higher in cases
234	MET_V033	2-hydroxystearate [Metabolon]	0.717142	0.931899	higher in cases
364	MET_V163	isovalerylcarnitine [Metabolon]	0.717607	0.931899	lower in cases
315	MET_V114	DSGEGDFXAEGGGVR* [Metabolon]	0.718214	0.931899	lower in cases
108	BIO_V108	PC ae C38:0 (alt) [Biocrates]	0.719799	0.931899	higher in cases
118	BIO_V118	PC ae C40:3 [Biocrates]	0.721449	0.931899	lower in cases
54	BIO_V054	total DMA [Biocrates]	0.723092	0.931899	higher in cases
345	MET_V144	hexadecanedioate [Metabolon]	0.734454	0.942035	higher in cases
396	MET_V195	ornithine [Metabolon]	0.734865	0.942035	lower in cases
284	MET_V083	bilirubin [Metabolon]	0.738786	0.943982	lower in cases
111	BIO_V111	PC ae C38:3 [Biocrates]	0.740301	0.943982	higher in cases
307	MET_V106	dehydroisoandrosterone sulfate (DHEA-S) [Metabolon]	0.745789	0.948471	lower in cases
245	MET_V044	3-hydroxybutyrate (BHBA) [Metabolon]	0.748355	0.949229	lower in cases
419	MET_V218	pyridoxate [Metabolon]	0.75384	0.953076	higher in cases
142	BIO_V142	PE ae C42:7 [Biocrates]	0.755342	0.953076	higher in cases
338	MET_V137	glycochenodeoxycholate [Metabolon]	0.760076	0.955797	higher in cases
443	MET_V242	theophylline [Metabolon]	0.762901	0.955797	lower in cases
374	MET_V173	lysine [Metabolon]	0.763448	0.955797	higher in cases
9	BIO_V009	C5:1-DC [Biocrates]	0.770907	0.962635	lower in cases
387	MET_V186	N-acetylalanine [Metabolon]	0.775477	0.96584	higher in cases
64	BIO_V064	PC a C18:1 (alt) [Biocrates]	0.780121	0.966247	higher in cases
288	MET_V087	caffeine [Metabolon]	0.782009	0.966247	higher in cases
458	MET_V257	xanthine [Metabolon]	0.783839	0.966247	lower in cases
475	NMR_V017	Methionine [Chenomx]	0.785246	0.966247	lower in cases
402	MET_V201	paraxanthine [Metabolon]	0.785828	0.966247	lower in cases
276	MET_V075	ascorbate (Vitamin C) [Metabolon]	0.793048	0.972644	lower in cases
208	MET_V007	1-arachidonoyl glycerol [Metabolon]	0.798268	0.976562	lower in cases
389	MET_V188	N-acetylornithine [Metabolon]	0.808259	0.98628	higher in cases
76	BIO_V076	PC aa C34:4 [Biocrates]	0.810822	0.986909	lower in cases
162	BIO_V162	SM (COOH) C18:1 [Biocrates]	0.813266	0.987392	higher in cases
65	BIO_V065	PC a C20:4 (alt) [Biocrates]	0.824446	0.99845	higher in cases
233	MET_V032	2-hydroxypalmitate [Metabolon]	0.832548	1	lower in cases
451	MET_V250	tyrosine [Metabolon]	0.858976	1	lower in cases
15	BIO_V015	C9 [Biocrates]	0.863551	1	higher in cases
40	BIO_V040	PHENYLALANINE [Biocrates]	0.86566	1	higher in cases
134	BIO_V134	PE a C10:0 [Biocrates]	0.87886	1	lower in cases
445	MET_V244	threonine [Metabolon]	0.880505	1	lower in cases
45	BIO_V045	TYROSINE [Biocrates]	0.885052	1	higher in cases
96	BIO_V096	PC ae C34:0 (alt) [Biocrates]	0.891955	1	lower in cases
439	MET_V238	taurocholate [Metabolon]	0.893817	1	higher in cases
93	BIO_V093	PC ae C32:0 (alt) [Biocrates]	0.89807	1	higher in cases
327	MET_V126	gamma-glutamyltyrosine [Metabolon]	0.902407	1	higher in cases
123	BIO_V123	PC ae C42:6 [Biocrates]	0.903452	1	higher in cases
46	BIO_V046	VALINE [Biocrates]	0.912374	1	lower in cases
139	BIO_V139	PE aa C38:5 [Biocrates]	0.913467	1	lower in cases
102	BIO_V102	PC ae C36:1 (alt) [Biocrates]	0.91816	1	higher in cases
348	MET_V147	histidine [Metabolon]	0.926172	1	lower in cases
99	BIO_V099	PC ae C34:3 [Biocrates]	0.929589	1	lower in cases
28	BIO_V028	C18:2 [Biocrates]	0.941561	1	lower in cases
10	BIO_V010	C5-DC [Biocrates]	0.942115	1	lower in cases
140	BIO_V140	PE aa C38:6 [Biocrates]	0.943469	1	lower in cases
34	BIO_V034	GLUTAMATE [Biocrates]	0.947549	1	higher in cases
452	MET_V251	undecanoate (11:0) [Metabolon]	0.95311	1	lower in cases
326	MET_V125	gamma-glutamylphenylalanine [Metabolon]	0.954892	1	lower in cases
137	BIO_V137	PE aa C36:4 [Biocrates]	0.95821	1	higher in cases
265	MET_V064	ADSGEGDFXAEGGGVR* [Metabolon]	0.961871	1	lower in cases
418	MET_V217	pseudouridine [Metabolon]	0.965075	1	higher in cases
477	NMR_V019	Proline [Chenomx]	0.973173	1	higher in cases
417	MET_V216	propionylcarnitine [Metabolon]	0.974387	1	lower in cases
323	MET_V122	gamma-glutamylisoleucine* [Metabolon]	0.986298	1	higher in cases
331	MET_V130	glutamine [Metabolon]	0.991803	1	lower in cases
49	BIO_V049	SPERMIDINE [Biocrates]	0.993133	1	lower in cases
462	NMR_V004	Acetate [Chenomx]	0.99347	1	lower in cases
342	MET_V141	guanosine [Metabolon]	0.994128	1	lower in cases
357	MET_V156	indoleacetate [Metabolon]	0.996817	1	lower in cases
202	MET_V001	1,3,7-trimethylurate [Metabolon]	1	1	not tested
204	MET_V003	1,7-dimethylurate [Metabolon]	1	1	not tested
218	MET_V017	1-methylurate [Metabolon]	1	1	not tested
219	MET_V018	1-methylxanthine [Metabolon]	1	1	not tested
221	MET_V020	1-oleoylglycerol (1-monoolein) [Metabolon]	1	1	not tested
232	MET_V031	2-hydroxyhippurate (salicylurate) [Metabolon]	1	1	not tested
241	MET_V040	3-(3-hydroxyphenyl)propionate [Metabolon]	1	1	not tested
244	MET_V043	3-hydroxybenzoate [Metabolon]	1	1	not tested
250	MET_V049	3-methylhistidine [Metabolon]	1	1	not tested
251	MET_V050	3-methylxanthine [Metabolon]	1	1	not tested
254	MET_V053	4-acetamidophenol [Metabolon]	1	1	not tested
255	MET_V054	4-guanidinobutanoate [Metabolon]	1	1	not tested
259	MET_V058	7-methylxanthine [Metabolon]	1	1	not tested
262	MET_V061	adenosine [Metabolon]	1	1	not tested
267	MET_V066	allantoin [Metabolon]	1	1	not tested
282	MET_V081	beta-hydroxyisovalerate [Metabolon]	1	1	not tested
283	MET_V082	betaine [Metabolon]	1	1	not tested
294	MET_V093	cholate [Metabolon]	1	1	not tested
301	MET_V100	cotinine [Metabolon]	1	1	not tested
308	MET_V107	deoxycholate [Metabolon]	1	1	not tested
314	MET_V113	dodecanedioate [Metabolon]	1	1	not tested
328	MET_V127	gamma-muricholate [Metabolon]	1	1	not tested
340	MET_V139	glycodeoxycholate [Metabolon]	1	1	not tested
341	MET_V140	glycylvaline [Metabolon]	1	1	not tested
352	MET_V151	hydroquinone sulfate [Metabolon]	1	1	not tested
354	MET_V153	hydroxypioglitazone* - group 13715 [Metabolon]	1	1	not tested
362	MET_V161	isocitrate [Metabolon]	1	1	not tested
380	MET_V179	methyl-alpha-glucopyranoside [Metabolon]	1	1	not tested
381	MET_V180	metoprolol acid metabolite* [Metabolon]	1	1	not tested
385	MET_V184	N-(2-furoyl)glycine [Metabolon]	1	1	not tested
388	MET_V187	N-acetylglycine [Metabolon]	1	1	not tested
390	MET_V189	N-acetylthreonine [Metabolon]	1	1	not tested
397	MET_V196	p-acetamidophenylglucuronide [Metabolon]	1	1	not tested
405	MET_V204	pentadecanoate (15:0) [Metabolon]	1	1	not tested
407	MET_V206	phenylacetate [Metabolon]	1	1	not tested
410	MET_V209	phenyllactate (PLA) [Metabolon]	1	1	not tested
412	MET_V211	pioglitazone* [Metabolon]	1	1	not tested
422	MET_V221	pyroglutamylglycine [Metabolon]	1	1	not tested
423	MET_V222	pyrophosphate (PPi) [Metabolon]	1	1	not tested
426	MET_V225	riboflavin (Vitamin B2) [Metabolon]	1	1	not tested
427	MET_V226	saccharin [Metabolon]	1	1	not tested
428	MET_V227	salicylate [Metabolon]	1	1	not tested
429	MET_V228	salicyluric glucuronide* [Metabolon]	1	1	not tested
430	MET_V229	scyllo-inositol [Metabolon]	1	1	not tested
437	MET_V236	sucrose [Metabolon]	1	1	not tested
438	MET_V237	taurochenodeoxycholate [Metabolon]	1	1	not tested
440	MET_V239	taurodeoxycholate [Metabolon]	1	1	not tested
441	MET_V240	tetradecanedioate [Metabolon]	1	1	not tested
460	NMR_V002	2-Hydroxyisovalerate [Chenomx]	1	1	not tested
466	NMR_V008	Ethanol [Chenomx]	1	1	not tested

## Sheet: oral antidiabetics
Factor: Oral antidiabetic medication (26 cases, 14 controls)
i	PHE_V065: 40 cases (using log-scaled data)	metabolite	p-value	q-value	trend
109	BIO_V109	PC ae C38:1 (alt) [Biocrates]	0.000148589	0.0716197	higher in cases
351	MET_V150	HWESASXX* [Metabolon]	0.0023285	0.428554	lower in cases
156	BIO_V156	DHA [Biocrates]	0.00358366	0.428554	higher in cases
313	MET_V112	docosapentaenoate (n3 DPA; 22:5n3) [Metabolon]	0.00463384	0.428554	higher in cases
393	MET_V192	oleamide [Metabolon]	0.00906013	0.428554	higher in cases
456	MET_V255	ursodeoxycholate [Metabolon]	0.00999147	0.428554	lower in cases
193	BIO_V193	SM C22:1 [Biocrates]	0.0106474	0.428554	higher in cases
89	BIO_V089	PC aa C38:6 [Biocrates]	0.0119925	0.428554	higher in cases
51	BIO_V051	MET.SULF [Biocrates]	0.012173	0.428554	lower in cases
177	BIO_V177	SM (OH,COOH) C18:1 [Biocrates]	0.0127332	0.428554	higher in cases
84	BIO_V084	PC aa C38:1 (alt) [Biocrates]	0.0133571	0.428554	higher in cases
29	BIO_V029	C18:2-OH [Biocrates]	0.013776	0.428554	higher in cases
310	MET_V109	dihomo-linoleate (20:2n6) [Metabolon]	0.0138758	0.428554	higher in cases
312	MET_V111	docosahexaenoate (DHA; 22:6n3) [Metabolon]	0.0148709	0.428554	higher in cases
182	BIO_V182	SM (OH,COOH) C22:0 [Biocrates]	0.0161767	0.428554	higher in cases
213	MET_V012	1-eicosatrienoylglycerophosphocholine* [Metabolon]	0.0168547	0.428554	higher in cases
88	BIO_V088	PC aa C38:5 [Biocrates]	0.0174143	0.428554	higher in cases
378	MET_V177	margarate (17:0) [Metabolon]	0.0175847	0.428554	higher in cases
94	BIO_V094	PC ae C32:1 (alt) [Biocrates]	0.0190226	0.428554	higher in cases
39	BIO_V039	ORNITHINE [Biocrates]	0.0192589	0.428554	lower in cases
316	MET_V115	eicosapentaenoate (EPA; 20:5n3) [Metabolon]	0.0196322	0.428554	higher in cases
220	MET_V019	1-myristoylglycerophosphocholine [Metabolon]	0.0205068	0.428554	higher in cases
237	MET_V036	2-oleoylglycerophosphocholine* [Metabolon]	0.0215852	0.428554	higher in cases
346	MET_V145	hexanoylcarnitine [Metabolon]	0.0221549	0.428554	higher in cases
102	BIO_V102	PC ae C36:1 (alt) [Biocrates]	0.0230123	0.428554	higher in cases
226	MET_V025	1-palmitoylglycerophosphocholine [Metabolon]	0.023117	0.428554	higher in cases
100	BIO_V100	PC ae C34:6 (alt) [Biocrates]	0.0251273	0.448568	higher in cases
230	MET_V029	2-aminobutyrate [Metabolon]	0.0275898	0.459994	higher in cases
101	BIO_V101	PC ae C36:0 (alt) [Biocrates]	0.028509	0.459994	higher in cases
91	BIO_V091	PC aa C40:5 [Biocrates]	0.0287317	0.459994	higher in cases
90	BIO_V090	PC aa C40:4 [Biocrates]	0.0296708	0.459994	higher in cases
228	MET_V027	1-stearoylglycerophosphocholine [Metabolon]	0.030539	0.459994	higher in cases
435	MET_V234	stearate (18:0) [Metabolon]	0.0328559	0.4783	higher in cases
398	MET_V197	palmitate (16:0) [Metabolon]	0.033739	0.4783	higher in cases
394	MET_V193	oleate (18:1n9) [Metabolon]	0.037707	0.497614	higher in cases
199	BIO_V199	SM C26:4 [Biocrates]	0.0388954	0.497614	higher in cases
168	BIO_V168	SM (OH) C22:0 [Biocrates]	0.0391077	0.497614	higher in cases
24	BIO_V024	C16 [Biocrates]	0.0400041	0.497614	higher in cases
453	MET_V252	urate [Metabolon]	0.0402633	0.497614	higher in cases
82	BIO_V082	PC aa C36:5 [Biocrates]	0.0433752	0.522671	higher in cases
189	BIO_V189	SM C18:1 [Biocrates]	0.0482503	0.555371	higher in cases
239	MET_V038	2-stearoylglycerophosphocholine* [Metabolon]	0.0500705	0.555371	higher in cases
155	BIO_V155	TXB2 [Biocrates]	0.0520316	0.555371	higher in cases
93	BIO_V093	PC ae C32:0 (alt) [Biocrates]	0.0550461	0.555371	higher in cases
71	BIO_V071	PC aa C32:2 [Biocrates]	0.0553523	0.555371	higher in cases
186	BIO_V186	SM C16:0 [Biocrates]	0.0577466	0.555371	higher in cases
107	BIO_V107	PC ae C36:6 (alt) [Biocrates]	0.0607196	0.555371	higher in cases
206	MET_V005	10-nonadecenoate (19:1n9) [Metabolon]	0.0623486	0.555371	higher in cases
403	MET_V202	p-cresol sulfate* [Metabolon]	0.0627005	0.555371	lower in cases
12	BIO_V012	C6 [Biocrates]	0.0628153	0.555371	higher in cases
187	BIO_V187	SM C16:1 [Biocrates]	0.063818	0.555371	higher in cases
85	BIO_V085	PC aa C38:2 [Biocrates]	0.0638953	0.555371	higher in cases
66	BIO_V066	PC aa (OH, COOH) C28:4 [Biocrates]	0.064269	0.555371	higher in cases
455	MET_V254	uridine [Metabolon]	0.0672878	0.555371	higher in cases
400	MET_V199	palmitoylcarnitine [Metabolon]	0.0676224	0.555371	higher in cases
439	MET_V238	taurocholate [Metabolon]	0.0678089	0.555371	lower in cases
69	BIO_V069	PC aa C32:0 (alt) [Biocrates]	0.0693704	0.555371	higher in cases
86	BIO_V086	PC aa C38:3 [Biocrates]	0.0708471	0.555371	higher in cases
287	MET_V086	butyrylcarnitine [Metabolon]	0.0770687	0.555371	higher in cases
335	MET_V134	glycerol 3-phosphate (G3P) [Metabolon]	0.079922	0.555371	higher in cases
185	BIO_V185	SM C14:0 [Biocrates]	0.0805118	0.555371	higher in cases
363	MET_V162	isoleucine [Metabolon]	0.0805577	0.555371	higher in cases
196	BIO_V196	SM C24:3 [Biocrates]	0.0812922	0.555371	higher in cases
190	BIO_V190	SM C20:1 [Biocrates]	0.0817774	0.555371	higher in cases
188	BIO_V188	SM C18:0 (alt) [Biocrates]	0.0820156	0.555371	higher in cases
457	MET_V256	valine [Metabolon]	0.0828263	0.555371	higher in cases
274	MET_V073	arachidonate (20:4n6) [Metabolon]	0.0860344	0.555371	higher in cases
183	BIO_V183	SM (OH,COOH) C24:0 [Biocrates]	0.0860402	0.555371	higher in cases
449	MET_V248	trigonelline (N'-methylnicotinate) [Metabolon]	0.0862197	0.555371	lower in cases
61	BIO_V061	H2 [Biocrates]	0.0863379	0.555371	lower in cases
392	MET_V191	octanoylcarnitine [Metabolon]	0.0871724	0.555371	higher in cases
369	MET_V168	leucine [Metabolon]	0.0872877	0.555371	higher in cases
47	BIO_V047	XLEUCINE [Biocrates]	0.0875762	0.555371	higher in cases
92	BIO_V092	PC aa C40:6 [Biocrates]	0.087784	0.555371	higher in cases
372	MET_V171	linoleate (18:2n6) [Metabolon]	0.0879241	0.555371	higher in cases
420	MET_V219	pyroglutamate (5-oxoproline) [Metabolon]	0.0906944	0.555371	lower in cases
141	BIO_V141	PE aa C40:6 [Biocrates]	0.0911418	0.555371	higher in cases
198	BIO_V198	SM C26:3 [Biocrates]	0.0920143	0.555371	higher in cases
31	BIO_V031	ARGININE [Biocrates]	0.0945176	0.555371	lower in cases
425	MET_V224	quinate [Metabolon]	0.0950042	0.555371	lower in cases
271	MET_V070	androsterone sulfate [Metabolon]	0.0950993	0.555371	higher in cases
252	MET_V051	3-phenylpropionate (hydrocinnamate) [Metabolon]	0.0955617	0.555371	lower in cases
169	BIO_V169	SM (OH) C22:1 [Biocrates]	0.0956344	0.555371	higher in cases
77	BIO_V077	PC aa C36:0 (alt) [Biocrates]	0.0968801	0.555907	higher in cases
415	MET_V214	pro-hydroxy-pro [Metabolon]	0.0995847	0.563089	lower in cases
222	MET_V021	1-oleoylglycerophosphocholine [Metabolon]	0.101157	0.563089	higher in cases
275	MET_V074	arginine [Metabolon]	0.10262	0.563089	lower in cases
292	MET_V091	carnitine [Metabolon]	0.102805	0.563089	higher in cases
144	BIO_V144	PE e (COOH) C16:3 (alt) [Biocrates]	0.105523	0.571484	lower in cases
166	BIO_V166	SM (OH) C20:1 [Biocrates]	0.11156	0.584461	higher in cases
212	MET_V011	1-docosahexaenoylglycerophosphocholine* [Metabolon]	0.116547	0.584461	higher in cases
75	BIO_V075	PC aa C34:3 [Biocrates]	0.116671	0.584461	higher in cases
81	BIO_V081	PC aa C36:4 [Biocrates]	0.117474	0.584461	higher in cases
58	BIO_V058	Uronic Acid [Biocrates]	0.117844	0.584461	lower in cases
277	MET_V076	asparagine [Metabolon]	0.120008	0.584461	lower in cases
56	BIO_V056	HNAc-H4 [Biocrates]	0.12119	0.584461	higher in cases
87	BIO_V087	PC aa C38:4 [Biocrates]	0.122645	0.584461	higher in cases
110	BIO_V110	PC ae C38:2 [Biocrates]	0.123074	0.584461	higher in cases
170	BIO_V170	SM (OH) C22:2 [Biocrates]	0.124115	0.584461	higher in cases
175	BIO_V175	SM (OH,COOH) C16:1 [Biocrates]	0.125587	0.584461	higher in cases
306	MET_V105	decanoylcarnitine [Metabolon]	0.126977	0.584461	higher in cases
63	BIO_V063	HNAC [Biocrates]	0.128255	0.584461	lower in cases
103	BIO_V103	PC ae C36:2 [Biocrates]	0.12962	0.584461	higher in cases
197	BIO_V197	SM C24:4 [Biocrates]	0.130509	0.584461	higher in cases
373	MET_V172	linolenate [alpha or gamma; (18:3n3 or 6)] [Metabolon]	0.131218	0.584461	higher in cases
157	BIO_V157	Arachidonic Acid [Biocrates]	0.131852	0.584461	higher in cases
446	MET_V245	thromboxane B2 [Metabolon]	0.132205	0.584461	higher in cases
324	MET_V123	gamma-glutamylleucine [Metabolon]	0.132899	0.584461	higher in cases
78	BIO_V078	PC aa C36:1 (alt) [Biocrates]	0.133073	0.584461	higher in cases
307	MET_V106	dehydroisoandrosterone sulfate (DHEA-S) [Metabolon]	0.133383	0.584461	higher in cases
80	BIO_V080	PC aa C36:3 [Biocrates]	0.136386	0.585268	higher in cases
299	MET_V098	cortisol [Metabolon]	0.136716	0.585268	higher in cases
153	BIO_V153	13S-HODE [Biocrates]	0.13721	0.585268	lower in cases
140	BIO_V140	PE aa C38:6 [Biocrates]	0.141712	0.599167	higher in cases
448	MET_V247	trans-4-hydroxyproline [Metabolon]	0.145499	0.609833	lower in cases
146	BIO_V146	PI aa (OH, COOH) C28:1 [Biocrates]	0.150025	0.623379	lower in cases
421	MET_V220	pyroglutamine* - group 16276 [Metabolon]	0.151706	0.624976	lower in cases
150	BIO_V150	PI aa C36:4 (alt) [Biocrates]	0.153791	0.628198	higher in cases
238	MET_V037	2-palmitoylglycerophosphocholine* [Metabolon]	0.15806	0.632099	higher in cases
264	MET_V063	adrenate (22:4n6) [Metabolon]	0.158434	0.632099	higher in cases
73	BIO_V073	PC aa C34:1 (alt) [Biocrates]	0.159399	0.632099	higher in cases
95	BIO_V095	PC ae C32:8 (alt) [Biocrates]	0.160406	0.632099	higher in cases
298	MET_V097	citrulline [Metabolon]	0.161953	0.632099	lower in cases
260	MET_V059	acetylcarnitine [Metabolon]	0.162615	0.632099	higher in cases
318	MET_V117	epiandrosterone sulfate [Metabolon]	0.164582	0.63364	higher in cases
117	BIO_V117	PC ae C40:2 [Biocrates]	0.16564	0.63364	higher in cases
399	MET_V198	palmitoleate (16:1n7) [Metabolon]	0.168662	0.640119	higher in cases
178	BIO_V178	SM (OH,COOH) C18:2 [Biocrates]	0.170378	0.641579	higher in cases
205	MET_V004	10-heptadecenoate (17:1n7) [Metabolon]	0.174894	0.647136	higher in cases
300	MET_V099	cortisone [Metabolon]	0.175255	0.647136	higher in cases
391	MET_V190	nonadecanoate (19:0) [Metabolon]	0.176816	0.647136	higher in cases
111	BIO_V111	PC ae C38:3 [Biocrates]	0.177224	0.647136	higher in cases
176	BIO_V176	SM (OH,COOH) C16:2 (alt) [Biocrates]	0.180389	0.653739	higher in cases
115	BIO_V115	PC ae C40:0 (alt) [Biocrates]	0.183555	0.660251	higher in cases
377	MET_V176	mannose [Metabolon]	0.185843	0.66353	higher in cases
46	BIO_V046	VALINE [Biocrates]	0.18975	0.672497	higher in cases
13	BIO_V013	C8 [Biocrates]	0.19155	0.67392	higher in cases
408	MET_V207	phenylacetylglutamine [Metabolon]	0.193738	0.675686	lower in cases
261	MET_V060	acetylphosphate [Metabolon]	0.194855	0.675686	lower in cases
76	BIO_V076	PC aa C34:4 [Biocrates]	0.196887	0.677853	higher in cases
444	MET_V243	threonate [Metabolon]	0.199835	0.683123	lower in cases
368	MET_V167	laurylcarnitine [Metabolon]	0.204972	0.695748	higher in cases
97	BIO_V097	PC ae C34:1 (alt) [Biocrates]	0.207065	0.697095	higher in cases
74	BIO_V074	PC aa C34:2 [Biocrates]	0.208261	0.697095	higher in cases
70	BIO_V070	PC aa C32:1 (alt) [Biocrates]	0.212223	0.697426	higher in cases
57	BIO_V057	Pentose [Biocrates]	0.214403	0.697426	lower in cases
370	MET_V169	levulinate (4-oxovalerate) [Metabolon]	0.215003	0.697426	lower in cases
72	BIO_V072	PC aa C34:0 (alt) [Biocrates]	0.216057	0.697426	higher in cases
53	BIO_V053	ADMA [Biocrates]	0.218286	0.697426	lower in cases
263	MET_V062	ADpSGEGDFXAEGGGVR* [Metabolon]	0.218764	0.697426	lower in cases
334	MET_V133	glycerol [Metabolon]	0.220886	0.697426	higher in cases
67	BIO_V067	PC aa (OH, COOH) C30:3 [Biocrates]	0.221556	0.697426	higher in cases
16	BIO_V016	C10 [Biocrates]	0.222986	0.697426	higher in cases
302	MET_V101	creatine [Metabolon]	0.22428	0.697426	higher in cases
96	BIO_V096	PC ae C34:0 (alt) [Biocrates]	0.225213	0.697426	higher in cases
419	MET_V218	pyridoxate [Metabolon]	0.230061	0.697426	lower in cases
142	BIO_V142	PE ae C42:7 [Biocrates]	0.230179	0.697426	lower in cases
138	BIO_V138	PE aa C38:4 [Biocrates]	0.230816	0.697426	higher in cases
179	BIO_V179	SM (OH,COOH) C20:2 [Biocrates]	0.231195	0.697426	higher in cases
83	BIO_V083	PC aa C38:0 (alt) [Biocrates]	0.231511	0.697426	higher in cases
374	MET_V173	lysine [Metabolon]	0.235806	0.698475	lower in cases
278	MET_V077	aspartate [Metabolon]	0.236636	0.698475	lower in cases
458	MET_V257	xanthine [Metabolon]	0.236762	0.698475	lower in cases
295	MET_V094	cholesterol [Metabolon]	0.237655	0.698475	higher in cases
309	MET_V108	dihomo-alpha-linolenate (20:3n3) [Metabolon]	0.243969	0.707212	higher in cases
33	BIO_V033	CITRATE [Biocrates]	0.245453	0.707212	lower in cases
454	MET_V253	urea [Metabolon]	0.245801	0.707212	lower in cases
231	MET_V030	2-hydroxybutyrate (AHB) [Metabolon]	0.247444	0.707212	higher in cases
7	BIO_V007	C4:1-DC [Biocrates]	0.24808	0.707212	higher in cases
171	BIO_V171	SM (OH) C26:0 [Biocrates]	0.249432	0.707212	higher in cases
139	BIO_V139	PE aa C38:5 [Biocrates]	0.252121	0.710656	higher in cases
317	MET_V116	eicosenoate (20:1n9 or 11) [Metabolon]	0.254633	0.713564	higher in cases
347	MET_V146	hippurate [Metabolon]	0.258248	0.719511	lower in cases
245	MET_V044	3-hydroxybutyrate (BHBA) [Metabolon]	0.265023	0.734145	higher in cases
272	MET_V071	anthranilate [Metabolon]	0.273893	0.747274	higher in cases
371	MET_V170	linoleamide (18:2n6) [Metabolon]	0.275284	0.747274	higher in cases
132	BIO_V132	PE a (OH, COOH) C14:3 (alt) [Biocrates]	0.275598	0.747274	lower in cases
108	BIO_V108	PC ae C38:0 (alt) [Biocrates]	0.276707	0.747274	higher in cases
151	BIO_V151	PI aa C38:4 (alt) [Biocrates]	0.277515	0.747274	higher in cases
387	MET_V186	N-acetylalanine [Metabolon]	0.284002	0.760495	lower in cases
395	MET_V194	oleoylcarnitine [Metabolon]	0.288331	0.767821	higher in cases
5	BIO_V005	C3-DC-M [Biocrates]	0.290313	0.76885	higher in cases
249	MET_V048	3-methyl-2-oxovalerate [Metabolon]	0.29276	0.771094	higher in cases
459	NMR_V001	2-Hydroxybutyrate [Chenomx]	0.294435	0.771291	higher in cases
161	BIO_V161	SM (COOH) C18:0 [Biocrates]	0.299811	0.78113	higher in cases
364	MET_V163	isovalerylcarnitine [Metabolon]	0.303244	0.785825	higher in cases
413	MET_V212	pipecolate [Metabolon]	0.308107	0.794157	higher in cases
402	MET_V201	paraxanthine [Metabolon]	0.311393	0.795901	higher in cases
26	BIO_V026	C18 [Biocrates]	0.312085	0.795901	higher in cases
270	MET_V069	alpha-tocopherol [Metabolon]	0.323513	0.820701	higher in cases
174	BIO_V174	SM (OH,COOH) C16:0 [Biocrates]	0.326635	0.824283	higher in cases
191	BIO_V191	SM C20:2 [Biocrates]	0.329434	0.827016	higher in cases
136	BIO_V136	PE aa C36:2 [Biocrates]	0.332534	0.830473	higher in cases
450	MET_V249	tryptophan [Metabolon]	0.335956	0.833728	lower in cases
452	MET_V251	undecanoate (11:0) [Metabolon]	0.337904	0.833728	lower in cases
224	MET_V023	1-palmitoleoylglycerophosphocholine* [Metabolon]	0.339026	0.833728	higher in cases
79	BIO_V079	PC aa C36:2 [Biocrates]	0.347934	0.84874	higher in cases
98	BIO_V098	PC ae C34:2 [Biocrates]	0.354154	0.84874	higher in cases
327	MET_V126	gamma-glutamyltyrosine [Metabolon]	0.354356	0.84874	lower in cases
17	BIO_V017	C10:1 [Biocrates]	0.354414	0.84874	higher in cases
465	NMR_V007	Creatinine [Chenomx]	0.356051	0.84874	lower in cases
330	MET_V129	glutamate [Metabolon]	0.357717	0.84874	higher in cases
201	BIO_V201	SM C28:4 [Biocrates]	0.359097	0.84874	higher in cases
192	BIO_V192	SM C20:3 [Biocrates]	0.359516	0.84874	higher in cases
315	MET_V114	DSGEGDFXAEGGGVR* [Metabolon]	0.360979	0.84874	higher in cases
167	BIO_V167	SM (OH) C20:3 [Biocrates]	0.36871	0.858436	higher in cases
20	BIO_V020	C12:1 [Biocrates]	0.372891	0.858436	higher in cases
451	MET_V250	tyrosine [Metabolon]	0.373237	0.858436	lower in cases
223	MET_V022	1-oleoylglycerophosphoethanolamine [Metabolon]	0.377513	0.858436	lower in cases
366	MET_V165	lactate [Metabolon]	0.379588	0.858436	lower in cases
130	BIO_V130	PA aa C42:5 [Biocrates]	0.379593	0.858436	lower in cases
383	MET_V182	myristate (14:0) [Metabolon]	0.379867	0.858436	higher in cases
195	BIO_V195	SM C22:4 [Biocrates]	0.38196	0.858436	higher in cases
126	BIO_V126	PC e C32:2 (alt) [Biocrates]	0.381978	0.858436	higher in cases
209	MET_V008	1-arachidonoylglycerophosphocholine* - group 14366 [Metabolon]	0.382912	0.858436	higher in cases
124	BIO_V124	PC ae C44:5 [Biocrates]	0.38566	0.860593	lower in cases
45	BIO_V045	TYROSINE [Biocrates]	0.390928	0.868329	lower in cases
114	BIO_V114	PC ae C38:6 [Biocrates]	0.396235	0.872396	higher in cases
478	NMR_V020	Pyroglutamate [Chenomx]	0.397707	0.872396	lower in cases
112	BIO_V112	PC ae C38:4 [Biocrates]	0.400086	0.872396	higher in cases
120	BIO_V120	PC ae C40:5 [Biocrates]	0.401086	0.872396	higher in cases
386	MET_V185	N2,N2-dimethylguanosine [Metabolon]	0.401809	0.872396	lower in cases
216	MET_V015	1-linoleoylglycerophosphocholine [Metabolon]	0.409674	0.881881	higher in cases
122	BIO_V122	PC ae C42:5 [Biocrates]	0.409837	0.881881	lower in cases
286	MET_V085	bradykinin, des-arg(9) [Metabolon]	0.411824	0.882219	higher in cases
476	NMR_V018	Phenylalanine [Chenomx]	0.419859	0.8928	lower in cases
477	NMR_V019	Proline [Chenomx]	0.420468	0.8928	lower in cases
411	MET_V210	phosphate [Metabolon]	0.426714	0.895506	higher in cases
332	MET_V131	glutamylvaline [Metabolon]	0.429411	0.895506	higher in cases
273	MET_V072	arabitol [Metabolon]	0.429772	0.895506	lower in cases
293	MET_V092	catechol sulfate [Metabolon]	0.430194	0.895506	lower in cases
54	BIO_V054	total DMA [Biocrates]	0.431032	0.895506	lower in cases
68	BIO_V068	PC aa (OH, COOH) C30:4 [Biocrates]	0.435132	0.900144	higher in cases
217	MET_V016	1-methyladenosine [Metabolon]	0.437776	0.900421	higher in cases
235	MET_V034	2-linoleoylglycerophosphocholine* [Metabolon]	0.439002	0.900421	higher in cases
281	MET_V080	benzoate [Metabolon]	0.444474	0.901837	higher in cases
475	NMR_V017	Methionine [Chenomx]	0.445375	0.901837	lower in cases
339	MET_V138	glycocholate [Metabolon]	0.448128	0.901837	lower in cases
28	BIO_V028	C18:2 [Biocrates]	0.448611	0.901837	lower in cases
349	MET_V148	homocitrulline [Metabolon]	0.449047	0.901837	higher in cases
137	BIO_V137	PE aa C36:4 [Biocrates]	0.453619	0.907238	higher in cases
163	BIO_V163	SM (COOH) C18:2 [Biocrates]	0.4558	0.907833	lower in cases
360	MET_V159	inosine [Metabolon]	0.459815	0.909289	higher in cases
99	BIO_V099	PC ae C34:3 [Biocrates]	0.460304	0.909289	higher in cases
37	BIO_V037	LYSINE [Biocrates]	0.462722	0.910334	lower in cases
44	BIO_V044	TRYPTOPHANE [Biocrates]	0.46744	0.912173	lower in cases
6	BIO_V006	C4 [Biocrates]	0.467441	0.912173	higher in cases
22	BIO_V022	C14:1 [Biocrates]	0.475503	0.915938	higher in cases
50	BIO_V050	PUTRESCINE [Biocrates]	0.476169	0.915938	lower in cases
276	MET_V075	ascorbate (Vitamin C) [Metabolon]	0.478703	0.915938	higher in cases
119	BIO_V119	PC ae C40:4 [Biocrates]	0.478834	0.915938	higher in cases
297	MET_V096	citrate [Metabolon]	0.479864	0.915938	lower in cases
461	NMR_V003	3-Hydroxybutyrate [Chenomx]	0.481883	0.915938	higher in cases
443	MET_V242	theophylline [Metabolon]	0.482673	0.915938	higher in cases
406	MET_V205	phenol sulfate [Metabolon]	0.484932	0.916616	lower in cases
135	BIO_V135	PE aa C34:2 [Biocrates]	0.491135	0.919629	higher in cases
436	MET_V235	stearidonate (18:4n3) [Metabolon]	0.491932	0.919629	higher in cases
384	MET_V183	myristoleate (14:1n5) [Metabolon]	0.49225	0.919629	higher in cases
304	MET_V103	cysteine [Metabolon]	0.495401	0.921944	lower in cases
472	NMR_V014	Lactate [Chenomx]	0.503238	0.92832	lower in cases
348	MET_V147	histidine [Metabolon]	0.503584	0.92832	lower in cases
2	BIO_V002	C2 [Biocrates]	0.510428	0.92832	higher in cases
356	MET_V155	hypoxanthine [Metabolon]	0.514045	0.92832	higher in cases
19	BIO_V019	C12 [Biocrates]	0.514535	0.92832	higher in cases
305	MET_V104	cysteine-glutathione disulfide [Metabolon]	0.515248	0.92832	higher in cases
471	NMR_V013	Isoleucine [Chenomx]	0.5154	0.92832	higher in cases
229	MET_V028	1-stearoylglycerophosphoinositol [Metabolon]	0.516687	0.92832	higher in cases
172	BIO_V172	SM (OH) C28:0 [Biocrates]	0.520045	0.92832	higher in cases
284	MET_V083	bilirubin [Metabolon]	0.520326	0.92832	higher in cases
25	BIO_V025	C16:1 [Biocrates]	0.525377	0.92832	higher in cases
375	MET_V174	malate [Metabolon]	0.527445	0.92832	lower in cases
338	MET_V137	glycochenodeoxycholate [Metabolon]	0.527582	0.92832	lower in cases
165	BIO_V165	SM (OH) C20:0 [Biocrates]	0.528965	0.92832	higher in cases
479	NMR_V021	Pyruvate [Chenomx]	0.531127	0.92832	lower in cases
431	MET_V230	sebacate (decanedioate) [Metabolon]	0.531139	0.92832	higher in cases
4	BIO_V004	C3-DC [Biocrates]	0.531569	0.92832	higher in cases
268	MET_V067	alpha-hydroxyisovalerate [Metabolon]	0.535094	0.930992	higher in cases
184	BIO_V184	SM (OH,COOH) C24:1 [Biocrates]	0.537891	0.930992	higher in cases
207	MET_V006	10-undecenoate (11:1n1) [Metabolon]	0.538893	0.930992	higher in cases
23	BIO_V023	C14:2 [Biocrates]	0.542831	0.934445	higher in cases
326	MET_V125	gamma-glutamylphenylalanine [Metabolon]	0.546025	0.936599	lower in cases
116	BIO_V116	PC ae C40:1 (alt) [Biocrates]	0.570254	0.974504	higher in cases
242	MET_V041	3-(4-hydroxyphenyl)lactate [Metabolon]	0.572167	0.974504	lower in cases
60	BIO_V060	H1 [Biocrates]	0.589222	0.991634	higher in cases
106	BIO_V106	PC ae C36:5 (alt) [Biocrates]	0.589652	0.991634	higher in cases
3	BIO_V003	C3 [Biocrates]	0.590632	0.991634	lower in cases
11	BIO_V011	C5-M-DC [Biocrates]	0.590792	0.991634	lower in cases
154	BIO_V154	12S-HETE [Biocrates]	0.593304	0.991634	higher in cases
181	BIO_V181	SM (OH,COOH) C20:4 [Biocrates]	0.594569	0.991634	higher in cases
210	MET_V009	1-arachidonoylglycerophosphoethanolamine* [Metabolon]	0.60265	0.998657	lower in cases
40	BIO_V040	PHENYLALANINE [Biocrates]	0.604705	0.998657	lower in cases
152	BIO_V152	PS aa (OH, COOH) C24:2 [Biocrates]	0.604995	0.998657	higher in cases
41	BIO_V041	PROLINE [Biocrates]	0.608082	1	lower in cases
52	BIO_V052	SEROTONIN [Biocrates]	0.610377	1	lower in cases
291	MET_V090	caprylate (8:0) [Metabolon]	0.61789	1	lower in cases
236	MET_V035	2-methylbutyroylcarnitine [Metabolon]	0.619779	1	lower in cases
30	BIO_V030	ALANINE [Biocrates]	0.629028	1	higher in cases
55	BIO_V055	HNAc-H2-dH [Biocrates]	0.63067	1	lower in cases
290	MET_V089	caproate (6:0) [Metabolon]	0.630959	1	higher in cases
358	MET_V157	indolelactate [Metabolon]	0.642191	1	higher in cases
344	MET_V143	heptanoate (7:0) [Metabolon]	0.642816	1	lower in cases
62	BIO_V062	H3-HNAc2-NANA [Biocrates]	0.643146	1	lower in cases
333	MET_V132	glutaroyl carnitine [Metabolon]	0.644825	1	lower in cases
208	MET_V007	1-arachidonoyl glycerol [Metabolon]	0.644936	1	higher in cases
118	BIO_V118	PC ae C40:3 [Biocrates]	0.648313	1	higher in cases
280	MET_V079	azelate (nonanedioate) [Metabolon]	0.650031	1	lower in cases
325	MET_V124	gamma-glutamylmethionine* [Metabolon]	0.650089	1	lower in cases
303	MET_V102	creatinine [Metabolon]	0.651577	1	higher in cases
379	MET_V178	methionine [Metabolon]	0.654935	1	lower in cases
248	MET_V047	3-methyl-2-oxobutyrate [Metabolon]	0.655046	1	higher in cases
469	NMR_V011	Glycerol [Chenomx]	0.657613	1	lower in cases
447	MET_V246	tiglyl carnitine [Metabolon]	0.66001	1	lower in cases
482	NMR_V024	(Iso)leucine [Chenomx]	0.663317	1	higher in cases
342	MET_V141	guanosine [Metabolon]	0.669302	1	higher in cases
233	MET_V032	2-hydroxypalmitate [Metabolon]	0.670944	1	lower in cases
474	NMR_V016	Lysine [Chenomx]	0.682964	1	lower in cases
149	BIO_V149	PI aa C36:2 (alt) [Biocrates]	0.683245	1	higher in cases
481	NMR_V023	Valine [Chenomx]	0.683557	1	higher in cases
258	MET_V057	7-methylguanine [Metabolon]	0.691869	1	higher in cases
355	MET_V154	hyodeoxycholate [Metabolon]	0.693347	1	higher in cases
322	MET_V121	gamma-glutamylglutamine [Metabolon]	0.69818	1	higher in cases
18	BIO_V018	C11 [Biocrates]	0.698458	1	higher in cases
296	MET_V095	choline [Metabolon]	0.698847	1	higher in cases
480	NMR_V022	Tyrosine [Chenomx]	0.703122	1	lower in cases
257	MET_V056	5-dodecenoate (12:1n7) [Metabolon]	0.703774	1	lower in cases
359	MET_V158	indolepropionate [Metabolon]	0.705333	1	higher in cases
121	BIO_V121	PC ae C40:6 [Biocrates]	0.708616	1	higher in cases
214	MET_V013	1-heptadecanoylglycerophosphocholine [Metabolon]	0.711301	1	lower in cases
323	MET_V122	gamma-glutamylisoleucine* [Metabolon]	0.711309	1	higher in cases
336	MET_V135	glycerophosphorylcholine (GPC) [Metabolon]	0.712195	1	higher in cases
173	BIO_V173	SM (OH) C28:1 [Biocrates]	0.716767	1	higher in cases
361	MET_V160	isobutyrylcarnitine [Metabolon]	0.717053	1	lower in cases
160	BIO_V160	SM (COOH) C16:2 [Biocrates]	0.718493	1	higher in cases
194	BIO_V194	SM C22:2 [Biocrates]	0.71877	1	higher in cases
285	MET_V084	biliverdin [Metabolon]	0.720493	1	higher in cases
131	BIO_V131	PE a (OH, COOH) C12:2 [Biocrates]	0.726751	1	lower in cases
353	MET_V152	hydroxyisovaleroyl carnitine [Metabolon]	0.727143	1	lower in cases
14	BIO_V014	C8:1 [Biocrates]	0.731254	1	higher in cases
401	MET_V200	pantothenate [Metabolon]	0.743372	1	lower in cases
32	BIO_V032	ASPARTATE [Biocrates]	0.744537	1	lower in cases
1	BIO_V001	C0 [Biocrates]	0.745323	1	higher in cases
162	BIO_V162	SM (COOH) C18:1 [Biocrates]	0.749297	1	higher in cases
123	BIO_V123	PC ae C42:6 [Biocrates]	0.75085	1	higher in cases
247	MET_V046	3-methoxytyrosine [Metabolon]	0.751408	1	lower in cases
345	MET_V144	hexadecanedioate [Metabolon]	0.755117	1	lower in cases
376	MET_V175	mannitol [Metabolon]	0.755737	1	lower in cases
442	MET_V241	theobromine [Metabolon]	0.761916	1	higher in cases
200	BIO_V200	SM C28:3 [Biocrates]	0.762158	1	higher in cases
225	MET_V024	1-palmitoylglycerol (1-monopalmitin) [Metabolon]	0.765405	1	higher in cases
253	MET_V052	4-acetamidobutanoate [Metabolon]	0.767083	1	lower in cases
417	MET_V216	propionylcarnitine [Metabolon]	0.768337	1	higher in cases
59	BIO_V059	DH [Biocrates]	0.772162	1	higher in cases
473	NMR_V015	Leucine [Chenomx]	0.773043	1	higher in cases
125	BIO_V125	PC e C30:0 (alt) [Biocrates]	0.773883	1	lower in cases
38	BIO_V038	METHIONINE [Biocrates]	0.783177	1	lower in cases
331	MET_V130	glutamine [Metabolon]	0.783554	1	higher in cases
464	NMR_V006	Citrate [Chenomx]	0.783592	1	lower in cases
414	MET_V213	piperine [Metabolon]	0.785271	1	higher in cases
337	MET_V136	glycine [Metabolon]	0.785821	1	lower in cases
48	BIO_V048	KYNURENINE [Biocrates]	0.786136	1	lower in cases
389	MET_V188	N-acetylornithine [Metabolon]	0.787399	1	lower in cases
269	MET_V068	alpha-ketoglutarate [Metabolon]	0.790053	1	higher in cases
64	BIO_V064	PC a C18:1 (alt) [Biocrates]	0.791828	1	lower in cases
470	NMR_V012	Histidine [Chenomx]	0.796099	1	lower in cases
164	BIO_V164	SM (COOH) C18:3 [Biocrates]	0.806918	1	lower in cases
133	BIO_V133	PE a (OH) C12:1 (alt) [Biocrates]	0.810402	1	higher in cases
256	MET_V055	4-methyl-2-oxopentanoate [Metabolon]	0.8116	1	higher in cases
34	BIO_V034	GLUTAMATE [Biocrates]	0.811721	1	higher in cases
467	NMR_V009	Glucose [Chenomx]	0.812213	1	lower in cases
42	BIO_V042	SERINE [Biocrates]	0.823044	1	higher in cases
320	MET_V119	erythronate* [Metabolon]	0.823483	1	lower in cases
10	BIO_V010	C5-DC [Biocrates]	0.83104	1	lower in cases
9	BIO_V009	C5:1-DC [Biocrates]	0.83463	1	higher in cases
128	BIO_V128	PA aa C20:7 [Biocrates]	0.837953	1	higher in cases
289	MET_V088	caprate (10:0) [Metabolon]	0.842723	1	lower in cases
382	MET_V181	myo-inositol [Metabolon]	0.845943	1	lower in cases
215	MET_V014	1-linoleoylglycerol (1-monolinolein) [Metabolon]	0.848565	1	lower in cases
104	BIO_V104	PC ae C36:3 [Biocrates]	0.85121	1	higher in cases
416	MET_V215	proline [Metabolon]	0.851939	1	lower in cases
148	BIO_V148	PI aa C36:1 [Biocrates]	0.857156	1	higher in cases
134	BIO_V134	PE a C10:0 [Biocrates]	0.862233	1	lower in cases
21	BIO_V021	C14 [Biocrates]	0.865227	1	higher in cases
279	MET_V078	aspartylphenylalanine [Metabolon]	0.869751	1	higher in cases
463	NMR_V005	Alanine [Chenomx]	0.869807	1	lower in cases
129	BIO_V129	PA aa C22:2 [Biocrates]	0.872611	1	lower in cases
65	BIO_V065	PC a C20:4 (alt) [Biocrates]	0.875143	1	lower in cases
445	MET_V244	threonine [Metabolon]	0.876367	1	lower in cases
143	BIO_V143	PE e (COOH) C12:1 (alt) [Biocrates]	0.876673	1	higher in cases
329	MET_V128	glucose [Metabolon]	0.878044	1	higher in cases
468	NMR_V010	Glutamine [Chenomx]	0.879709	1	lower in cases
49	BIO_V049	SPERMIDINE [Biocrates]	0.881208	1	higher in cases
227	MET_V026	1-palmitoylglycerophosphoethanolamine [Metabolon]	0.88255	1	higher in cases
357	MET_V156	indoleacetate [Metabolon]	0.890463	1	lower in cases
15	BIO_V015	C9 [Biocrates]	0.895229	1	higher in cases
8	BIO_V008	C5 [Biocrates]	0.899653	1	lower in cases
396	MET_V195	ornithine [Metabolon]	0.903413	1	higher in cases
343	MET_V142	heme* [Metabolon]	0.903737	1	higher in cases
27	BIO_V027	C18:1 [Biocrates]	0.909726	1	higher in cases
432	MET_V231	serine [Metabolon]	0.911111	1	lower in cases
234	MET_V033	2-hydroxystearate [Metabolon]	0.916242	1	higher in cases
240	MET_V039	2-tetradecenoyl carnitine [Metabolon]	0.923177	1	lower in cases
319	MET_V118	erythritol [Metabolon]	0.924063	1	higher in cases
409	MET_V208	phenylalanine [Metabolon]	0.926741	1	higher in cases
288	MET_V087	caffeine [Metabolon]	0.929194	1	higher in cases
127	BIO_V127	PA a C20:1 [Biocrates]	0.930792	1	higher in cases
434	MET_V233	stachydrine [Metabolon]	0.931763	1	higher in cases
246	MET_V045	3-indoxyl sulfate [Metabolon]	0.935133	1	lower in cases
404	MET_V203	pelargonate (9:0) [Metabolon]	0.936894	1	lower in cases
35	BIO_V035	GLYCINE [Biocrates]	0.937825	1	higher in cases
433	MET_V232	serotonin (5HT) [Metabolon]	0.943797	1	lower in cases
147	BIO_V147	PI aa C34:1 (alt) [Biocrates]	0.947295	1	higher in cases
158	BIO_V158	SM (COOH) C16:0 [Biocrates]	0.950063	1	higher in cases
145	BIO_V145	PG a C26:6 [Biocrates]	0.950471	1	higher in cases
418	MET_V217	pseudouridine [Metabolon]	0.954776	1	higher in cases
203	MET_V002	1,5-anhydroglucitol (1,5-AG) [Metabolon]	0.955828	1	lower in cases
113	BIO_V113	PC ae C38:5 [Biocrates]	0.958084	1	higher in cases
367	MET_V166	laurate (12:0) [Metabolon]	0.958834	1	higher in cases
211	MET_V010	1-arachidonoylglycerophosphoinositol* [Metabolon]	0.959056	1	higher in cases
243	MET_V042	3-carboxy-4-methyl-5-propyl-2-furanpropanoate (CMPF) [Metabolon]	0.962666	1	lower in cases
159	BIO_V159	SM (COOH) C16:1 [Biocrates]	0.963043	1	lower in cases
424	MET_V223	pyruvate [Metabolon]	0.972006	1	lower in cases
43	BIO_V043	THREONINE [Biocrates]	0.972098	1	higher in cases
365	MET_V164	kynurenine [Metabolon]	0.972367	1	lower in cases
105	BIO_V105	PC ae C36:4 [Biocrates]	0.973305	1	lower in cases
311	MET_V110	dimethylarginine [Metabolon]	0.974541	1	lower in cases
266	MET_V065	alanine [Metabolon]	0.975769	1	lower in cases
180	BIO_V180	SM (OH,COOH) C20:3 [Biocrates]	0.976937	1	lower in cases
321	MET_V120	fructose [Metabolon]	0.98176	1	higher in cases
265	MET_V064	ADSGEGDFXAEGGGVR* [Metabolon]	0.982664	1	lower in cases
350	MET_V149	homostachydrine* [Metabolon]	0.989434	1	higher in cases
462	NMR_V004	Acetate [Chenomx]	0.99193	1	lower in cases
36	BIO_V036	HISTIDINE [Biocrates]	0.997491	1	lower in cases
202	MET_V001	1,3,7-trimethylurate [Metabolon]	1	1	not tested
204	MET_V003	1,7-dimethylurate [Metabolon]	1	1	not tested
218	MET_V017	1-methylurate [Metabolon]	1	1	not tested
219	MET_V018	1-methylxanthine [Metabolon]	1	1	not tested
221	MET_V020	1-oleoylglycerol (1-monoolein) [Metabolon]	1	1	not tested
232	MET_V031	2-hydroxyhippurate (salicylurate) [Metabolon]	1	1	not tested
241	MET_V040	3-(3-hydroxyphenyl)propionate [Metabolon]	1	1	not tested
244	MET_V043	3-hydroxybenzoate [Metabolon]	1	1	not tested
250	MET_V049	3-methylhistidine [Metabolon]	1	1	not tested
251	MET_V050	3-methylxanthine [Metabolon]	1	1	not tested
254	MET_V053	4-acetamidophenol [Metabolon]	1	1	not tested
255	MET_V054	4-guanidinobutanoate [Metabolon]	1	1	not tested
259	MET_V058	7-methylxanthine [Metabolon]	1	1	not tested
262	MET_V061	adenosine [Metabolon]	1	1	not tested
267	MET_V066	allantoin [Metabolon]	1	1	not tested
282	MET_V081	beta-hydroxyisovalerate [Metabolon]	1	1	not tested
283	MET_V082	betaine [Metabolon]	1	1	not tested
294	MET_V093	cholate [Metabolon]	1	1	not tested
301	MET_V100	cotinine [Metabolon]	1	1	not tested
308	MET_V107	deoxycholate [Metabolon]	1	1	not tested
314	MET_V113	dodecanedioate [Metabolon]	1	1	not tested
328	MET_V127	gamma-muricholate [Metabolon]	1	1	not tested
340	MET_V139	glycodeoxycholate [Metabolon]	1	1	not tested
341	MET_V140	glycylvaline [Metabolon]	1	1	not tested
352	MET_V151	hydroquinone sulfate [Metabolon]	1	1	not tested
354	MET_V153	hydroxypioglitazone* - group 13715 [Metabolon]	1	1	not tested
362	MET_V161	isocitrate [Metabolon]	1	1	not tested
380	MET_V179	methyl-alpha-glucopyranoside [Metabolon]	1	1	not tested
381	MET_V180	metoprolol acid metabolite* [Metabolon]	1	1	not tested
385	MET_V184	N-(2-furoyl)glycine [Metabolon]	1	1	not tested
388	MET_V187	N-acetylglycine [Metabolon]	1	1	not tested
390	MET_V189	N-acetylthreonine [Metabolon]	1	1	not tested
397	MET_V196	p-acetamidophenylglucuronide [Metabolon]	1	1	not tested
405	MET_V204	pentadecanoate (15:0) [Metabolon]	1	1	not tested
407	MET_V206	phenylacetate [Metabolon]	1	1	not tested
410	MET_V209	phenyllactate (PLA) [Metabolon]	1	1	not tested
412	MET_V211	pioglitazone* [Metabolon]	1	1	not tested
422	MET_V221	pyroglutamylglycine [Metabolon]	1	1	not tested
423	MET_V222	pyrophosphate (PPi) [Metabolon]	1	1	not tested
426	MET_V225	riboflavin (Vitamin B2) [Metabolon]	1	1	not tested
427	MET_V226	saccharin [Metabolon]	1	1	not tested
428	MET_V227	salicylate [Metabolon]	1	1	not tested
429	MET_V228	salicyluric glucuronide* [Metabolon]	1	1	not tested
430	MET_V229	scyllo-inositol [Metabolon]	1	1	not tested
437	MET_V236	sucrose [Metabolon]	1	1	not tested
438	MET_V237	taurochenodeoxycholate [Metabolon]	1	1	not tested
440	MET_V239	taurodeoxycholate [Metabolon]	1	1	not tested
441	MET_V240	tetradecanedioate [Metabolon]	1	1	not tested
460	NMR_V002	2-Hydroxyisovalerate [Chenomx]	1	1	not tested
466	NMR_V008	Ethanol [Chenomx]	1	1	not tested

## Sheet: antidiabetic treatment
Factor: Antidiabetic medication (33 cases, 7 controls)
i	PHE_V060: 40 cases (using log-scaled data)	metabolite	p-value	q-value	Pearson R
117	BIO_V117	PC ae C40:2 [Biocrates]	0.00179579	0.865568	higher in cases
125	BIO_V125	PC e C30:0 (alt) [Biocrates]	0.0178092	1	lower in cases
349	MET_V148	homocitrulline [Metabolon]	0.0279229	1	higher in cases
109	BIO_V109	PC ae C38:1 (alt) [Biocrates]	0.0333974	1	higher in cases
89	BIO_V089	PC aa C38:6 [Biocrates]	0.0340603	1	higher in cases
97	BIO_V097	PC ae C34:1 (alt) [Biocrates]	0.0361802	1	higher in cases
170	BIO_V170	SM (OH) C22:2 [Biocrates]	0.0365703	1	higher in cases
102	BIO_V102	PC ae C36:1 (alt) [Biocrates]	0.037836	1	higher in cases
110	BIO_V110	PC ae C38:2 [Biocrates]	0.0403775	1	higher in cases
121	BIO_V121	PC ae C40:6 [Biocrates]	0.0414424	1	higher in cases
242	MET_V041	3-(4-hydroxyphenyl)lactate [Metabolon]	0.0441028	1	lower in cases
305	MET_V104	cysteine-glutathione disulfide [Metabolon]	0.0444728	1	higher in cases
93	BIO_V093	PC ae C32:0 (alt) [Biocrates]	0.0445679	1	higher in cases
439	MET_V238	taurocholate [Metabolon]	0.0448833	1	lower in cases
450	MET_V249	tryptophan [Metabolon]	0.0459677	1	lower in cases
53	BIO_V053	ADMA [Biocrates]	0.0464257	1	lower in cases
103	BIO_V103	PC ae C36:2 [Biocrates]	0.0498255	1	higher in cases
367	MET_V166	laurate (12:0) [Metabolon]	0.0513632	1	lower in cases
370	MET_V169	levulinate (4-oxovalerate) [Metabolon]	0.0532471	1	lower in cases
436	MET_V235	stearidonate (18:4n3) [Metabolon]	0.0592716	1	lower in cases
261	MET_V060	acetylphosphate [Metabolon]	0.0595174	1	lower in cases
376	MET_V175	mannitol [Metabolon]	0.0635388	1	higher in cases
480	NMR_V022	Tyrosine [Chenomx]	0.0682744	1	lower in cases
83	BIO_V083	PC aa C38:0 (alt) [Biocrates]	0.0714582	1	higher in cases
164	BIO_V164	SM (COOH) C18:3 [Biocrates]	0.0780828	1	lower in cases
479	NMR_V021	Pyruvate [Chenomx]	0.0785703	1	lower in cases
82	BIO_V082	PC aa C36:5 [Biocrates]	0.0786471	1	higher in cases
59	BIO_V059	DH [Biocrates]	0.0835854	1	higher in cases
318	MET_V117	epiandrosterone sulfate [Metabolon]	0.0846804	1	higher in cases
348	MET_V147	histidine [Metabolon]	0.0848416	1	lower in cases
203	MET_V002	1,5-anhydroglucitol (1,5-AG) [Metabolon]	0.0856825	1	lower in cases
404	MET_V203	pelargonate (9:0) [Metabolon]	0.0907514	1	lower in cases
44	BIO_V044	TRYPTOPHANE [Biocrates]	0.0910713	1	lower in cases
101	BIO_V101	PC ae C36:0 (alt) [Biocrates]	0.0930162	1	higher in cases
469	NMR_V011	Glycerol [Chenomx]	0.0968647	1	lower in cases
264	MET_V063	adrenate (22:4n6) [Metabolon]	0.0973481	1	lower in cases
317	MET_V116	eicosenoate (20:1n9 or 11) [Metabolon]	0.101767	1	lower in cases
88	BIO_V088	PC aa C38:5 [Biocrates]	0.102867	1	higher in cases
115	BIO_V115	PC ae C40:0 (alt) [Biocrates]	0.105785	1	higher in cases
271	MET_V070	androsterone sulfate [Metabolon]	0.108969	1	higher in cases
451	MET_V250	tyrosine [Metabolon]	0.110321	1	lower in cases
257	MET_V056	5-dodecenoate (12:1n7) [Metabolon]	0.119528	1	lower in cases
379	MET_V178	methionine [Metabolon]	0.121293	1	lower in cases
268	MET_V067	alpha-hydroxyisovalerate [Metabolon]	0.127451	1	lower in cases
289	MET_V088	caprate (10:0) [Metabolon]	0.129075	1	lower in cases
256	MET_V055	4-methyl-2-oxopentanoate [Metabolon]	0.12953	1	lower in cases
193	BIO_V193	SM C22:1 [Biocrates]	0.130008	1	higher in cases
112	BIO_V112	PC ae C38:4 [Biocrates]	0.133278	1	higher in cases
458	MET_V257	xanthine [Metabolon]	0.143174	1	lower in cases
420	MET_V219	pyroglutamate (5-oxoproline) [Metabolon]	0.156834	1	lower in cases
361	MET_V160	isobutyrylcarnitine [Metabolon]	0.157172	1	higher in cases
384	MET_V183	myristoleate (14:1n5) [Metabolon]	0.162167	1	lower in cases
468	NMR_V010	Glutamine [Chenomx]	0.162235	1	lower in cases
416	MET_V215	proline [Metabolon]	0.162426	1	lower in cases
248	MET_V047	3-methyl-2-oxobutyrate [Metabolon]	0.164863	1	lower in cases
192	BIO_V192	SM C20:3 [Biocrates]	0.165709	1	higher in cases
383	MET_V182	myristate (14:0) [Metabolon]	0.166583	1	lower in cases
399	MET_V198	palmitoleate (16:1n7) [Metabolon]	0.173976	1	lower in cases
409	MET_V208	phenylalanine [Metabolon]	0.174532	1	lower in cases
371	MET_V170	linoleamide (18:2n6) [Metabolon]	0.175269	1	lower in cases
214	MET_V013	1-heptadecanoylglycerophosphocholine [Metabolon]	0.177621	1	lower in cases
356	MET_V155	hypoxanthine [Metabolon]	0.17895	1	lower in cases
309	MET_V108	dihomo-alpha-linolenate (20:3n3) [Metabolon]	0.179924	1	lower in cases
472	NMR_V014	Lactate [Chenomx]	0.183298	1	lower in cases
94	BIO_V094	PC ae C32:1 (alt) [Biocrates]	0.18538	1	higher in cases
111	BIO_V111	PC ae C38:3 [Biocrates]	0.186384	1	higher in cases
205	MET_V004	10-heptadecenoate (17:1n7) [Metabolon]	0.187411	1	lower in cases
108	BIO_V108	PC ae C38:0 (alt) [Biocrates]	0.187832	1	higher in cases
114	BIO_V114	PC ae C38:6 [Biocrates]	0.188154	1	higher in cases
476	NMR_V018	Phenylalanine [Chenomx]	0.190876	1	lower in cases
249	MET_V048	3-methyl-2-oxovalerate [Metabolon]	0.191602	1	lower in cases
387	MET_V186	N-acetylalanine [Metabolon]	0.198589	1	lower in cases
5	BIO_V005	C3-DC-M [Biocrates]	0.199912	1	higher in cases
6	BIO_V006	C4 [Biocrates]	0.201648	1	higher in cases
47	BIO_V047	XLEUCINE [Biocrates]	0.201842	1	higher in cases
303	MET_V102	creatinine [Metabolon]	0.202878	1	higher in cases
107	BIO_V107	PC ae C36:6 (alt) [Biocrates]	0.218411	1	higher in cases
330	MET_V129	glutamate [Metabolon]	0.22207	1	lower in cases
338	MET_V137	glycochenodeoxycholate [Metabolon]	0.224538	1	lower in cases
48	BIO_V048	KYNURENINE [Biocrates]	0.231098	1	higher in cases
142	BIO_V142	PE ae C42:7 [Biocrates]	0.232324	1	lower in cases
342	MET_V141	guanosine [Metabolon]	0.234261	1	higher in cases
187	BIO_V187	SM C16:1 [Biocrates]	0.234519	1	higher in cases
398	MET_V197	palmitate (16:0) [Metabolon]	0.236587	1	lower in cases
319	MET_V118	erythritol [Metabolon]	0.240666	1	higher in cases
46	BIO_V046	VALINE [Biocrates]	0.246123	1	higher in cases
315	MET_V114	DSGEGDFXAEGGGVR* [Metabolon]	0.246908	1	higher in cases
95	BIO_V095	PC ae C32:8 (alt) [Biocrates]	0.247746	1	higher in cases
456	MET_V255	ursodeoxycholate [Metabolon]	0.247856	1	lower in cases
373	MET_V172	linolenate [alpha or gamma; (18:3n3 or 6)] [Metabolon]	0.249249	1	lower in cases
372	MET_V171	linoleate (18:2n6) [Metabolon]	0.250002	1	lower in cases
269	MET_V068	alpha-ketoglutarate [Metabolon]	0.251743	1	lower in cases
42	BIO_V042	SERINE [Biocrates]	0.257058	1	higher in cases
27	BIO_V027	C18:1 [Biocrates]	0.266126	1	lower in cases
133	BIO_V133	PE a (OH) C12:1 (alt) [Biocrates]	0.267041	1	higher in cases
421	MET_V220	pyroglutamine* - group 16276 [Metabolon]	0.267319	1	lower in cases
351	MET_V150	HWESASXX* [Metabolon]	0.270911	1	lower in cases
344	MET_V143	heptanoate (7:0) [Metabolon]	0.272789	1	lower in cases
28	BIO_V028	C18:2 [Biocrates]	0.274063	1	lower in cases
394	MET_V193	oleate (18:1n9) [Metabolon]	0.276133	1	lower in cases
45	BIO_V045	TYROSINE [Biocrates]	0.280406	1	lower in cases
174	BIO_V174	SM (OH,COOH) C16:0 [Biocrates]	0.280531	1	higher in cases
98	BIO_V098	PC ae C34:2 [Biocrates]	0.281525	1	higher in cases
433	MET_V232	serotonin (5HT) [Metabolon]	0.281984	1	higher in cases
279	MET_V078	aspartylphenylalanine [Metabolon]	0.284622	1	lower in cases
140	BIO_V140	PE aa C38:6 [Biocrates]	0.285457	1	higher in cases
106	BIO_V106	PC ae C36:5 (alt) [Biocrates]	0.294194	1	higher in cases
163	BIO_V163	SM (COOH) C18:2 [Biocrates]	0.296481	1	lower in cases
14	BIO_V014	C8:1 [Biocrates]	0.299438	1	higher in cases
52	BIO_V052	SEROTONIN [Biocrates]	0.301052	1	higher in cases
77	BIO_V077	PC aa C36:0 (alt) [Biocrates]	0.303403	1	higher in cases
99	BIO_V099	PC ae C34:3 [Biocrates]	0.30757	1	higher in cases
453	MET_V252	urate [Metabolon]	0.311136	1	higher in cases
224	MET_V023	1-palmitoleoylglycerophosphocholine* [Metabolon]	0.314168	1	lower in cases
454	MET_V253	urea [Metabolon]	0.317093	1	higher in cases
320	MET_V119	erythronate* [Metabolon]	0.320053	1	higher in cases
159	BIO_V159	SM (COOH) C16:1 [Biocrates]	0.320337	1	lower in cases
182	BIO_V182	SM (OH,COOH) C22:0 [Biocrates]	0.320766	1	higher in cases
246	MET_V045	3-indoxyl sulfate [Metabolon]	0.323831	1	higher in cases
327	MET_V126	gamma-glutamyltyrosine [Metabolon]	0.323854	1	lower in cases
419	MET_V218	pyridoxate [Metabolon]	0.325386	1	lower in cases
408	MET_V207	phenylacetylglutamine [Metabolon]	0.327887	1	higher in cases
63	BIO_V063	HNAC [Biocrates]	0.328199	1	lower in cases
166	BIO_V166	SM (OH) C20:1 [Biocrates]	0.355046	1	higher in cases
253	MET_V052	4-acetamidobutanoate [Metabolon]	0.355657	1	higher in cases
127	BIO_V127	PA a C20:1 [Biocrates]	0.357871	1	higher in cases
324	MET_V123	gamma-glutamylleucine [Metabolon]	0.363122	1	higher in cases
281	MET_V080	benzoate [Metabolon]	0.364994	1	lower in cases
452	MET_V251	undecanoate (11:0) [Metabolon]	0.365845	1	lower in cases
322	MET_V121	gamma-glutamylglutamine [Metabolon]	0.367676	1	higher in cases
326	MET_V125	gamma-glutamylphenylalanine [Metabolon]	0.369732	1	lower in cases
374	MET_V173	lysine [Metabolon]	0.372447	1	lower in cases
435	MET_V234	stearate (18:0) [Metabolon]	0.373009	1	lower in cases
132	BIO_V132	PE a (OH, COOH) C14:3 (alt) [Biocrates]	0.373627	1	lower in cases
339	MET_V138	glycocholate [Metabolon]	0.376542	1	lower in cases
207	MET_V006	10-undecenoate (11:1n1) [Metabolon]	0.377758	1	lower in cases
120	BIO_V120	PC ae C40:5 [Biocrates]	0.37884	1	higher in cases
96	BIO_V096	PC ae C34:0 (alt) [Biocrates]	0.383064	1	higher in cases
40	BIO_V040	PHENYLALANINE [Biocrates]	0.383852	1	lower in cases
8	BIO_V008	C5 [Biocrates]	0.387878	1	higher in cases
275	MET_V074	arginine [Metabolon]	0.390808	1	lower in cases
148	BIO_V148	PI aa C36:1 [Biocrates]	0.391899	1	lower in cases
321	MET_V120	fructose [Metabolon]	0.397379	1	higher in cases
128	BIO_V128	PA aa C20:7 [Biocrates]	0.397389	1	higher in cases
24	BIO_V024	C16 [Biocrates]	0.401035	1	higher in cases
25	BIO_V025	C16:1 [Biocrates]	0.404131	1	lower in cases
366	MET_V165	lactate [Metabolon]	0.40492	1	lower in cases
307	MET_V106	dehydroisoandrosterone sulfate (DHEA-S) [Metabolon]	0.405412	1	higher in cases
216	MET_V015	1-linoleoylglycerophosphocholine [Metabolon]	0.407853	1	lower in cases
71	BIO_V071	PC aa C32:2 [Biocrates]	0.414022	1	higher in cases
194	BIO_V194	SM C22:2 [Biocrates]	0.417578	1	lower in cases
197	BIO_V197	SM C24:4 [Biocrates]	0.428194	1	higher in cases
29	BIO_V029	C18:2-OH [Biocrates]	0.430227	1	higher in cases
323	MET_V122	gamma-glutamylisoleucine* [Metabolon]	0.432758	1	higher in cases
274	MET_V073	arachidonate (20:4n6) [Metabolon]	0.433572	1	lower in cases
311	MET_V110	dimethylarginine [Metabolon]	0.434608	1	lower in cases
300	MET_V099	cortisone [Metabolon]	0.434729	1	lower in cases
12	BIO_V012	C6 [Biocrates]	0.435335	1	higher in cases
247	MET_V046	3-methoxytyrosine [Metabolon]	0.440787	1	higher in cases
457	MET_V256	valine [Metabolon]	0.453437	1	higher in cases
312	MET_V111	docosahexaenoate (DHA; 22:6n3) [Metabolon]	0.455711	1	lower in cases
360	MET_V159	inosine [Metabolon]	0.456896	1	higher in cases
105	BIO_V105	PC ae C36:4 [Biocrates]	0.458669	1	higher in cases
448	MET_V247	trans-4-hydroxyproline [Metabolon]	0.460187	1	lower in cases
186	BIO_V186	SM C16:0 [Biocrates]	0.460472	1	higher in cases
184	BIO_V184	SM (OH,COOH) C24:1 [Biocrates]	0.467734	1	higher in cases
293	MET_V092	catechol sulfate [Metabolon]	0.470571	1	higher in cases
201	BIO_V201	SM C28:4 [Biocrates]	0.472278	1	lower in cases
157	BIO_V157	Arachidonic Acid [Biocrates]	0.474593	1	lower in cases
377	MET_V176	mannose [Metabolon]	0.474923	1	higher in cases
196	BIO_V196	SM C24:3 [Biocrates]	0.475133	1	higher in cases
76	BIO_V076	PC aa C34:4 [Biocrates]	0.477348	1	higher in cases
365	MET_V164	kynurenine [Metabolon]	0.480746	1	higher in cases
198	BIO_V198	SM C26:3 [Biocrates]	0.482498	1	higher in cases
84	BIO_V084	PC aa C38:1 (alt) [Biocrates]	0.482623	1	higher in cases
92	BIO_V092	PC aa C40:6 [Biocrates]	0.484023	1	higher in cases
446	MET_V245	thromboxane B2 [Metabolon]	0.487803	1	higher in cases
209	MET_V008	1-arachidonoylglycerophosphocholine* - group 14366 [Metabolon]	0.489865	1	lower in cases
68	BIO_V068	PC aa (OH, COOH) C30:4 [Biocrates]	0.490143	1	lower in cases
277	MET_V076	asparagine [Metabolon]	0.497368	1	lower in cases
475	NMR_V017	Methionine [Chenomx]	0.497457	1	lower in cases
22	BIO_V022	C14:1 [Biocrates]	0.498006	1	lower in cases
245	MET_V044	3-hydroxybutyrate (BHBA) [Metabolon]	0.498824	1	higher in cases
13	BIO_V013	C8 [Biocrates]	0.505257	1	higher in cases
364	MET_V163	isovalerylcarnitine [Metabolon]	0.512761	1	higher in cases
375	MET_V174	malate [Metabolon]	0.514361	1	lower in cases
332	MET_V131	glutamylvaline [Metabolon]	0.51838	1	higher in cases
382	MET_V181	myo-inositol [Metabolon]	0.519953	1	higher in cases
392	MET_V191	octanoylcarnitine [Metabolon]	0.525511	1	higher in cases
185	BIO_V185	SM C14:0 [Biocrates]	0.533718	1	higher in cases
190	BIO_V190	SM C20:1 [Biocrates]	0.534569	1	higher in cases
23	BIO_V023	C14:2 [Biocrates]	0.534615	1	lower in cases
369	MET_V168	leucine [Metabolon]	0.534666	1	higher in cases
145	BIO_V145	PG a C26:6 [Biocrates]	0.535564	1	lower in cases
85	BIO_V085	PC aa C38:2 [Biocrates]	0.540306	1	higher in cases
36	BIO_V036	HISTIDINE [Biocrates]	0.543118	1	higher in cases
160	BIO_V160	SM (COOH) C16:2 [Biocrates]	0.545255	1	lower in cases
206	MET_V005	10-nonadecenoate (19:1n9) [Metabolon]	0.547239	1	lower in cases
215	MET_V014	1-linoleoylglycerol (1-monolinolein) [Metabolon]	0.547284	1	higher in cases
51	BIO_V051	MET.SULF [Biocrates]	0.551233	1	lower in cases
459	NMR_V001	2-Hydroxybutyrate [Chenomx]	0.5527	1	lower in cases
347	MET_V146	hippurate [Metabolon]	0.554773	1	higher in cases
104	BIO_V104	PC ae C36:3 [Biocrates]	0.555278	1	higher in cases
122	BIO_V122	PC ae C42:5 [Biocrates]	0.555545	1	higher in cases
126	BIO_V126	PC e C32:2 (alt) [Biocrates]	0.556398	1	lower in cases
285	MET_V084	biliverdin [Metabolon]	0.560284	1	lower in cases
313	MET_V112	docosapentaenoate (n3 DPA; 22:5n3) [Metabolon]	0.560533	1	lower in cases
467	NMR_V009	Glucose [Chenomx]	0.562662	1	higher in cases
139	BIO_V139	PE aa C38:5 [Biocrates]	0.564604	1	higher in cases
195	BIO_V195	SM C22:4 [Biocrates]	0.567975	1	lower in cases
353	MET_V152	hydroxyisovaleroyl carnitine [Metabolon]	0.569668	1	lower in cases
229	MET_V028	1-stearoylglycerophosphoinositol [Metabolon]	0.570243	1	lower in cases
331	MET_V130	glutamine [Metabolon]	0.570612	1	higher in cases
343	MET_V142	heme* [Metabolon]	0.571804	1	lower in cases
396	MET_V195	ornithine [Metabolon]	0.57349	1	higher in cases
147	BIO_V147	PI aa C34:1 (alt) [Biocrates]	0.573766	1	lower in cases
415	MET_V214	pro-hydroxy-pro [Metabolon]	0.575187	1	lower in cases
175	BIO_V175	SM (OH,COOH) C16:1 [Biocrates]	0.576014	1	higher in cases
156	BIO_V156	DHA [Biocrates]	0.578014	1	higher in cases
177	BIO_V177	SM (OH,COOH) C18:1 [Biocrates]	0.580249	1	higher in cases
290	MET_V089	caproate (6:0) [Metabolon]	0.58227	1	lower in cases
233	MET_V032	2-hydroxypalmitate [Metabolon]	0.583933	1	lower in cases
434	MET_V233	stachydrine [Metabolon]	0.58731	1	higher in cases
151	BIO_V151	PI aa C38:4 (alt) [Biocrates]	0.598002	1	lower in cases
43	BIO_V043	THREONINE [Biocrates]	0.601235	1	higher in cases
345	MET_V144	hexadecanedioate [Metabolon]	0.607361	1	lower in cases
7	BIO_V007	C4:1-DC [Biocrates]	0.607379	1	higher in cases
144	BIO_V144	PE e (COOH) C16:3 (alt) [Biocrates]	0.607829	1	lower in cases
54	BIO_V054	total DMA [Biocrates]	0.611009	1	lower in cases
200	BIO_V200	SM C28:3 [Biocrates]	0.612208	1	lower in cases
49	BIO_V049	SPERMIDINE [Biocrates]	0.612408	1	higher in cases
146	BIO_V146	PI aa (OH, COOH) C28:1 [Biocrates]	0.613182	1	higher in cases
464	NMR_V006	Citrate [Chenomx]	0.613334	1	lower in cases
33	BIO_V033	CITRATE [Biocrates]	0.616973	1	higher in cases
134	BIO_V134	PE a C10:0 [Biocrates]	0.617196	1	lower in cases
350	MET_V149	homostachydrine* [Metabolon]	0.619885	1	higher in cases
292	MET_V091	carnitine [Metabolon]	0.620463	1	lower in cases
91	BIO_V091	PC aa C40:5 [Biocrates]	0.62224	1	higher in cases
346	MET_V145	hexanoylcarnitine [Metabolon]	0.62283	1	higher in cases
81	BIO_V081	PC aa C36:4 [Biocrates]	0.624061	1	higher in cases
329	MET_V128	glucose [Metabolon]	0.627308	1	higher in cases
223	MET_V022	1-oleoylglycerophosphoethanolamine [Metabolon]	0.633973	1	lower in cases
237	MET_V036	2-oleoylglycerophosphocholine* [Metabolon]	0.639542	1	higher in cases
478	NMR_V020	Pyroglutamate [Chenomx]	0.639885	1	higher in cases
118	BIO_V118	PC ae C40:3 [Biocrates]	0.640906	1	lower in cases
21	BIO_V021	C14 [Biocrates]	0.641348	1	lower in cases
66	BIO_V066	PC aa (OH, COOH) C28:4 [Biocrates]	0.644272	1	higher in cases
357	MET_V156	indoleacetate [Metabolon]	0.644942	1	higher in cases
445	MET_V244	threonine [Metabolon]	0.645775	1	lower in cases
16	BIO_V016	C10 [Biocrates]	0.647891	1	higher in cases
231	MET_V030	2-hydroxybutyrate (AHB) [Metabolon]	0.652847	1	lower in cases
288	MET_V087	caffeine [Metabolon]	0.654461	1	lower in cases
286	MET_V085	bradykinin, des-arg(9) [Metabolon]	0.6553	1	higher in cases
266	MET_V065	alanine [Metabolon]	0.655732	1	lower in cases
167	BIO_V167	SM (OH) C20:3 [Biocrates]	0.658987	1	higher in cases
75	BIO_V075	PC aa C34:3 [Biocrates]	0.659584	1	higher in cases
225	MET_V024	1-palmitoylglycerol (1-monopalmitin) [Metabolon]	0.662639	1	lower in cases
37	BIO_V037	LYSINE [Biocrates]	0.662784	1	higher in cases
3	BIO_V003	C3 [Biocrates]	0.667774	1	higher in cases
20	BIO_V020	C12:1 [Biocrates]	0.669136	1	lower in cases
70	BIO_V070	PC aa C32:1 (alt) [Biocrates]	0.676889	1	lower in cases
306	MET_V105	decanoylcarnitine [Metabolon]	0.679466	1	higher in cases
334	MET_V133	glycerol [Metabolon]	0.680404	1	higher in cases
227	MET_V026	1-palmitoylglycerophosphoethanolamine [Metabolon]	0.680831	1	higher in cases
15	BIO_V015	C9 [Biocrates]	0.683635	1	higher in cases
461	NMR_V003	3-Hydroxybutyrate [Chenomx]	0.684389	1	higher in cases
39	BIO_V039	ORNITHINE [Biocrates]	0.686748	1	lower in cases
129	BIO_V129	PA aa C22:2 [Biocrates]	0.687288	1	higher in cases
389	MET_V188	N-acetylornithine [Metabolon]	0.687746	1	higher in cases
155	BIO_V155	TXB2 [Biocrates]	0.691754	1	lower in cases
32	BIO_V032	ASPARTATE [Biocrates]	0.692429	1	higher in cases
136	BIO_V136	PE aa C36:2 [Biocrates]	0.694172	1	lower in cases
119	BIO_V119	PC ae C40:4 [Biocrates]	0.695397	1	higher in cases
238	MET_V037	2-palmitoylglycerophosphocholine* [Metabolon]	0.695655	1	lower in cases
278	MET_V077	aspartate [Metabolon]	0.700516	1	lower in cases
180	BIO_V180	SM (OH,COOH) C20:3 [Biocrates]	0.700662	1	lower in cases
11	BIO_V011	C5-M-DC [Biocrates]	0.704037	1	higher in cases
154	BIO_V154	12S-HETE [Biocrates]	0.704829	1	lower in cases
143	BIO_V143	PE e (COOH) C12:1 (alt) [Biocrates]	0.70602	1	higher in cases
130	BIO_V130	PA aa C42:5 [Biocrates]	0.709355	1	lower in cases
1	BIO_V001	C0 [Biocrates]	0.713432	1	lower in cases
212	MET_V011	1-docosahexaenoylglycerophosphocholine* [Metabolon]	0.717717	1	higher in cases
284	MET_V083	bilirubin [Metabolon]	0.719693	1	lower in cases
211	MET_V010	1-arachidonoylglycerophosphoinositol* [Metabolon]	0.721064	1	lower in cases
50	BIO_V050	PUTRESCINE [Biocrates]	0.725427	1	higher in cases
141	BIO_V141	PE aa C40:6 [Biocrates]	0.725627	1	higher in cases
100	BIO_V100	PC ae C34:6 (alt) [Biocrates]	0.726897	1	lower in cases
403	MET_V202	p-cresol sulfate* [Metabolon]	0.728947	1	higher in cases
230	MET_V029	2-aminobutyrate [Metabolon]	0.730865	1	higher in cases
74	BIO_V074	PC aa C34:2 [Biocrates]	0.731564	1	higher in cases
386	MET_V185	N2,N2-dimethylguanosine [Metabolon]	0.735751	1	lower in cases
310	MET_V109	dihomo-linoleate (20:2n6) [Metabolon]	0.736124	1	lower in cases
465	NMR_V007	Creatinine [Chenomx]	0.742232	1	higher in cases
252	MET_V051	3-phenylpropionate (hydrocinnamate) [Metabolon]	0.752713	1	higher in cases
137	BIO_V137	PE aa C36:4 [Biocrates]	0.752832	1	higher in cases
477	NMR_V019	Proline [Chenomx]	0.757453	1	lower in cases
165	BIO_V165	SM (OH) C20:0 [Biocrates]	0.759302	1	higher in cases
291	MET_V090	caprylate (8:0) [Metabolon]	0.760193	1	lower in cases
243	MET_V042	3-carboxy-4-methyl-5-propyl-2-furanpropanoate (CMPF) [Metabolon]	0.760404	1	higher in cases
447	MET_V246	tiglyl carnitine [Metabolon]	0.761202	1	higher in cases
161	BIO_V161	SM (COOH) C18:0 [Biocrates]	0.761416	1	higher in cases
263	MET_V062	ADpSGEGDFXAEGGGVR* [Metabolon]	0.762528	1	higher in cases
135	BIO_V135	PE aa C34:2 [Biocrates]	0.763138	1	lower in cases
299	MET_V098	cortisol [Metabolon]	0.766246	1	lower in cases
482	NMR_V024	(Iso)leucine [Chenomx]	0.769702	1	higher in cases
69	BIO_V069	PC aa C32:0 (alt) [Biocrates]	0.770629	1	higher in cases
449	MET_V248	trigonelline (N'-methylnicotinate) [Metabolon]	0.772009	1	higher in cases
199	BIO_V199	SM C26:4 [Biocrates]	0.774373	1	higher in cases
473	NMR_V015	Leucine [Chenomx]	0.776183	1	higher in cases
228	MET_V027	1-stearoylglycerophosphocholine [Metabolon]	0.780588	1	lower in cases
333	MET_V132	glutaroyl carnitine [Metabolon]	0.782086	1	higher in cases
79	BIO_V079	PC aa C36:2 [Biocrates]	0.787186	1	lower in cases
424	MET_V223	pyruvate [Metabolon]	0.789232	1	lower in cases
234	MET_V033	2-hydroxystearate [Metabolon]	0.790827	1	lower in cases
73	BIO_V073	PC aa C34:1 (alt) [Biocrates]	0.791829	1	higher in cases
26	BIO_V026	C18 [Biocrates]	0.795579	1	lower in cases
272	MET_V071	anthranilate [Metabolon]	0.797496	1	lower in cases
276	MET_V075	ascorbate (Vitamin C) [Metabolon]	0.799841	1	higher in cases
189	BIO_V189	SM C18:1 [Biocrates]	0.80024	1	higher in cases
418	MET_V217	pseudouridine [Metabolon]	0.801994	1	higher in cases
481	NMR_V023	Valine [Chenomx]	0.807603	1	higher in cases
116	BIO_V116	PC ae C40:1 (alt) [Biocrates]	0.807709	1	higher in cases
273	MET_V072	arabitol [Metabolon]	0.811077	1	higher in cases
463	NMR_V005	Alanine [Chenomx]	0.815519	1	lower in cases
35	BIO_V035	GLYCINE [Biocrates]	0.818165	1	higher in cases
337	MET_V136	glycine [Metabolon]	0.819434	1	lower in cases
471	NMR_V013	Isoleucine [Chenomx]	0.824326	1	higher in cases
30	BIO_V030	ALANINE [Biocrates]	0.824615	1	higher in cases
34	BIO_V034	GLUTAMATE [Biocrates]	0.827568	1	lower in cases
287	MET_V086	butyrylcarnitine [Metabolon]	0.827694	1	lower in cases
304	MET_V103	cysteine [Metabolon]	0.82929	1	higher in cases
181	BIO_V181	SM (OH,COOH) C20:4 [Biocrates]	0.83472	1	higher in cases
158	BIO_V158	SM (COOH) C16:0 [Biocrates]	0.836704	1	lower in cases
325	MET_V124	gamma-glutamylmethionine* [Metabolon]	0.844496	1	higher in cases
297	MET_V096	citrate [Metabolon]	0.845617	1	lower in cases
80	BIO_V080	PC aa C36:3 [Biocrates]	0.846014	1	higher in cases
401	MET_V200	pantothenate [Metabolon]	0.848007	1	higher in cases
462	NMR_V004	Acetate [Chenomx]	0.851353	1	higher in cases
64	BIO_V064	PC a C18:1 (alt) [Biocrates]	0.857292	1	lower in cases
432	MET_V231	serine [Metabolon]	0.857497	1	higher in cases
298	MET_V097	citrulline [Metabolon]	0.85953	1	higher in cases
355	MET_V154	hyodeoxycholate [Metabolon]	0.861678	1	higher in cases
60	BIO_V060	H1 [Biocrates]	0.861716	1	lower in cases
67	BIO_V067	PC aa (OH, COOH) C30:3 [Biocrates]	0.86196	1	lower in cases
258	MET_V057	7-methylguanine [Metabolon]	0.862217	1	lower in cases
113	BIO_V113	PC ae C38:5 [Biocrates]	0.862615	1	higher in cases
431	MET_V230	sebacate (decanedioate) [Metabolon]	0.863868	1	higher in cases
391	MET_V190	nonadecanoate (19:0) [Metabolon]	0.864535	1	lower in cases
443	MET_V242	theophylline [Metabolon]	0.864558	1	lower in cases
65	BIO_V065	PC a C20:4 (alt) [Biocrates]	0.867034	1	lower in cases
86	BIO_V086	PC aa C38:3 [Biocrates]	0.871563	1	lower in cases
395	MET_V194	oleoylcarnitine [Metabolon]	0.872173	1	lower in cases
393	MET_V192	oleamide [Metabolon]	0.872958	1	lower in cases
210	MET_V009	1-arachidonoylglycerophosphoethanolamine* [Metabolon]	0.873276	1	lower in cases
176	BIO_V176	SM (OH,COOH) C16:2 (alt) [Biocrates]	0.873852	1	lower in cases
336	MET_V135	glycerophosphorylcholine (GPC) [Metabolon]	0.873945	1	lower in cases
335	MET_V134	glycerol 3-phosphate (G3P) [Metabolon]	0.874673	1	higher in cases
442	MET_V241	theobromine [Metabolon]	0.876812	1	lower in cases
4	BIO_V004	C3-DC [Biocrates]	0.878057	1	lower in cases
358	MET_V157	indolelactate [Metabolon]	0.879952	1	lower in cases
260	MET_V059	acetylcarnitine [Metabolon]	0.880422	1	lower in cases
19	BIO_V019	C12 [Biocrates]	0.881929	1	lower in cases
240	MET_V039	2-tetradecenoyl carnitine [Metabolon]	0.882258	1	lower in cases
378	MET_V177	margarate (17:0) [Metabolon]	0.882839	1	lower in cases
124	BIO_V124	PC ae C44:5 [Biocrates]	0.885157	1	lower in cases
208	MET_V007	1-arachidonoyl glycerol [Metabolon]	0.885296	1	lower in cases
61	BIO_V061	H2 [Biocrates]	0.885663	1	lower in cases
217	MET_V016	1-methyladenosine [Metabolon]	0.895603	1	higher in cases
295	MET_V094	cholesterol [Metabolon]	0.896062	1	lower in cases
400	MET_V199	palmitoylcarnitine [Metabolon]	0.897919	1	higher in cases
191	BIO_V191	SM C20:2 [Biocrates]	0.898964	1	higher in cases
235	MET_V034	2-linoleoylglycerophosphocholine* [Metabolon]	0.90196	1	higher in cases
72	BIO_V072	PC aa C34:0 (alt) [Biocrates]	0.904402	1	higher in cases
178	BIO_V178	SM (OH,COOH) C18:2 [Biocrates]	0.904981	1	higher in cases
58	BIO_V058	Uronic Acid [Biocrates]	0.905299	1	lower in cases
226	MET_V025	1-palmitoylglycerophosphocholine [Metabolon]	0.90641	1	lower in cases
402	MET_V201	paraxanthine [Metabolon]	0.909746	1	higher in cases
425	MET_V224	quinate [Metabolon]	0.909884	1	higher in cases
57	BIO_V057	Pentose [Biocrates]	0.913892	1	lower in cases
55	BIO_V055	HNAc-H2-dH [Biocrates]	0.914053	1	higher in cases
368	MET_V167	laurylcarnitine [Metabolon]	0.915959	1	higher in cases
455	MET_V254	uridine [Metabolon]	0.91688	1	lower in cases
359	MET_V158	indolepropionate [Metabolon]	0.916932	1	higher in cases
18	BIO_V018	C11 [Biocrates]	0.917178	1	higher in cases
444	MET_V243	threonate [Metabolon]	0.918675	1	lower in cases
123	BIO_V123	PC ae C42:6 [Biocrates]	0.920958	1	lower in cases
411	MET_V210	phosphate [Metabolon]	0.921545	1	higher in cases
183	BIO_V183	SM (OH,COOH) C24:0 [Biocrates]	0.926789	1	higher in cases
213	MET_V012	1-eicosatrienoylglycerophosphocholine* [Metabolon]	0.927029	1	lower in cases
179	BIO_V179	SM (OH,COOH) C20:2 [Biocrates]	0.927582	1	higher in cases
270	MET_V069	alpha-tocopherol [Metabolon]	0.928687	1	lower in cases
41	BIO_V041	PROLINE [Biocrates]	0.93517	1	lower in cases
168	BIO_V168	SM (OH) C22:0 [Biocrates]	0.936305	1	higher in cases
220	MET_V019	1-myristoylglycerophosphocholine [Metabolon]	0.937829	1	higher in cases
17	BIO_V017	C10:1 [Biocrates]	0.941312	1	lower in cases
2	BIO_V002	C2 [Biocrates]	0.944023	1	lower in cases
62	BIO_V062	H3-HNAc2-NANA [Biocrates]	0.944322	1	lower in cases
173	BIO_V173	SM (OH) C28:1 [Biocrates]	0.945785	1	higher in cases
38	BIO_V038	METHIONINE [Biocrates]	0.950756	1	lower in cases
87	BIO_V087	PC aa C38:4 [Biocrates]	0.952141	1	lower in cases
172	BIO_V172	SM (OH) C28:0 [Biocrates]	0.95664	1	lower in cases
280	MET_V079	azelate (nonanedioate) [Metabolon]	0.957533	1	lower in cases
169	BIO_V169	SM (OH) C22:1 [Biocrates]	0.959343	1	higher in cases
265	MET_V064	ADSGEGDFXAEGGGVR* [Metabolon]	0.95966	1	higher in cases
188	BIO_V188	SM C18:0 (alt) [Biocrates]	0.960704	1	higher in cases
316	MET_V115	eicosapentaenoate (EPA; 20:5n3) [Metabolon]	0.962504	1	higher in cases
90	BIO_V090	PC aa C40:4 [Biocrates]	0.963669	1	higher in cases
470	NMR_V012	Histidine [Chenomx]	0.967247	1	higher in cases
474	NMR_V016	Lysine [Chenomx]	0.967654	1	higher in cases
414	MET_V213	piperine [Metabolon]	0.969108	1	lower in cases
31	BIO_V031	ARGININE [Biocrates]	0.972139	1	higher in cases
417	MET_V216	propionylcarnitine [Metabolon]	0.972418	1	higher in cases
9	BIO_V009	C5:1-DC [Biocrates]	0.973476	1	lower in cases
150	BIO_V150	PI aa C36:4 (alt) [Biocrates]	0.973717	1	lower in cases
236	MET_V035	2-methylbutyroylcarnitine [Metabolon]	0.973985	1	higher in cases
413	MET_V212	pipecolate [Metabolon]	0.97668	1	higher in cases
239	MET_V038	2-stearoylglycerophosphocholine* [Metabolon]	0.97826	1	higher in cases
131	BIO_V131	PE a (OH, COOH) C12:2 [Biocrates]	0.979124	1	higher in cases
363	MET_V162	isoleucine [Metabolon]	0.979202	1	higher in cases
149	BIO_V149	PI aa C36:2 (alt) [Biocrates]	0.988863	1	higher in cases
406	MET_V205	phenol sulfate [Metabolon]	0.989308	1	lower in cases
222	MET_V021	1-oleoylglycerophosphocholine [Metabolon]	0.989381	1	lower in cases
171	BIO_V171	SM (OH) C26:0 [Biocrates]	0.990137	1	higher in cases
152	BIO_V152	PS aa (OH, COOH) C24:2 [Biocrates]	0.990209	1	lower in cases
302	MET_V101	creatine [Metabolon]	0.990457	1	lower in cases
296	MET_V095	choline [Metabolon]	0.991878	1	higher in cases
10	BIO_V010	C5-DC [Biocrates]	0.993066	1	higher in cases
56	BIO_V056	HNAc-H4 [Biocrates]	0.993657	1	lower in cases
138	BIO_V138	PE aa C38:4 [Biocrates]	0.993806	1	lower in cases
162	BIO_V162	SM (COOH) C18:1 [Biocrates]	0.998562	1	lower in cases
153	BIO_V153	13S-HODE [Biocrates]	0.999115	1	lower in cases
78	BIO_V078	PC aa C36:1 (alt) [Biocrates]	0.99988	1	lower in cases
202	MET_V001	1,3,7-trimethylurate [Metabolon]	1	1	not tested
204	MET_V003	1,7-dimethylurate [Metabolon]	1	1	not tested
218	MET_V017	1-methylurate [Metabolon]	1	1	not tested
219	MET_V018	1-methylxanthine [Metabolon]	1	1	not tested
221	MET_V020	1-oleoylglycerol (1-monoolein) [Metabolon]	1	1	not tested
232	MET_V031	2-hydroxyhippurate (salicylurate) [Metabolon]	1	1	not tested
241	MET_V040	3-(3-hydroxyphenyl)propionate [Metabolon]	1	1	not tested
244	MET_V043	3-hydroxybenzoate [Metabolon]	1	1	not tested
250	MET_V049	3-methylhistidine [Metabolon]	1	1	not tested
251	MET_V050	3-methylxanthine [Metabolon]	1	1	not tested
254	MET_V053	4-acetamidophenol [Metabolon]	1	1	not tested
255	MET_V054	4-guanidinobutanoate [Metabolon]	1	1	not tested
259	MET_V058	7-methylxanthine [Metabolon]	1	1	not tested
262	MET_V061	adenosine [Metabolon]	1	1	not tested
267	MET_V066	allantoin [Metabolon]	1	1	not tested
282	MET_V081	beta-hydroxyisovalerate [Metabolon]	1	1	not tested
283	MET_V082	betaine [Metabolon]	1	1	not tested
294	MET_V093	cholate [Metabolon]	1	1	not tested
301	MET_V100	cotinine [Metabolon]	1	1	not tested
308	MET_V107	deoxycholate [Metabolon]	1	1	not tested
314	MET_V113	dodecanedioate [Metabolon]	1	1	not tested
328	MET_V127	gamma-muricholate [Metabolon]	1	1	not tested
340	MET_V139	glycodeoxycholate [Metabolon]	1	1	not tested
341	MET_V140	glycylvaline [Metabolon]	1	1	not tested
352	MET_V151	hydroquinone sulfate [Metabolon]	1	1	not tested
354	MET_V153	hydroxypioglitazone* - group 13715 [Metabolon]	1	1	not tested
362	MET_V161	isocitrate [Metabolon]	1	1	not tested
380	MET_V179	methyl-alpha-glucopyranoside [Metabolon]	1	1	not tested
381	MET_V180	metoprolol acid metabolite* [Metabolon]	1	1	not tested
385	MET_V184	N-(2-furoyl)glycine [Metabolon]	1	1	not tested
388	MET_V187	N-acetylglycine [Metabolon]	1	1	not tested
390	MET_V189	N-acetylthreonine [Metabolon]	1	1	not tested
397	MET_V196	p-acetamidophenylglucuronide [Metabolon]	1	1	not tested
405	MET_V204	pentadecanoate (15:0) [Metabolon]	1	1	not tested
407	MET_V206	phenylacetate [Metabolon]	1	1	not tested
410	MET_V209	phenyllactate (PLA) [Metabolon]	1	1	not tested
412	MET_V211	pioglitazone* [Metabolon]	1	1	not tested
422	MET_V221	pyroglutamylglycine [Metabolon]	1	1	not tested
423	MET_V222	pyrophosphate (PPi) [Metabolon]	1	1	not tested
426	MET_V225	riboflavin (Vitamin B2) [Metabolon]	1	1	not tested
427	MET_V226	saccharin [Metabolon]	1	1	not tested
428	MET_V227	salicylate [Metabolon]	1	1	not tested
429	MET_V228	salicyluric glucuronide* [Metabolon]	1	1	not tested
430	MET_V229	scyllo-inositol [Metabolon]	1	1	not tested
437	MET_V236	sucrose [Metabolon]	1	1	not tested
438	MET_V237	taurochenodeoxycholate [Metabolon]	1	1	not tested
440	MET_V239	taurodeoxycholate [Metabolon]	1	1	not tested
441	MET_V240	tetradecanedioate [Metabolon]	1	1	not tested
460	NMR_V002	2-Hydroxyisovalerate [Chenomx]	1	1	not tested
466	NMR_V008	Ethanol [Chenomx]	1	1	not tested
